# Supplementary material for: Molecular, morphological and acoustic assessment of the genus Ophryophryne (Anura, Megophryidae) from Langbian Plateau, southern Vietnam, with description of a new species
Source: Zookeys. 2017 May 3;(672):49–120. doi: 10.3897/zookeys.672.10624 (PMC5527341; doi:10.3897/zookeys.672.10624)
Supplement: XML Treatment for Ophryophryne gerti [file zookeys.672.10624-treatment1.xml]

<!DOCTYPE tp:taxon-treatment
  PUBLIC "-//TaxonX//DTD Taxonomic Treatment Publishing DTD v0 20100105//EN" "tax-treatment-NSO.dtd">
<tp:taxon-treatment xmlns:tp="http://www.plazi.org/taxpub"><tp:treatment-meta><kwd-group><label>Taxon classification</label><kwd><named-content xmlns:xlink="http://www.w3.org/1999/xlink" content-type="kingdom">Animalia</named-content></kwd><kwd><named-content xmlns:xlink="http://www.w3.org/1999/xlink" content-type="order">Anura</named-content></kwd><kwd><named-content xmlns:xlink="http://www.w3.org/1999/xlink" content-type="family">Megophryidae</named-content></kwd></kwd-group><mixed-citation publication-type="journal"><person-group><name><surname>Jr.</surname><given-names>Nikolay A. Poyarkov</given-names></name><name><surname>Duong</surname><given-names>Tang Van</given-names></name><name><surname>Orlov</surname><given-names>Nikolai L.</given-names></name><name><surname>Gogoleva</surname><given-names>Svetlana S.</given-names></name><name><surname>Vassilieva</surname><given-names>Anna B.</given-names></name><name><surname>Nguyen</surname><given-names>Luan Thanh</given-names></name><name><surname>Nguyen</surname><given-names>Vu Dang Hoang</given-names></name><name><surname>Nguyen</surname><given-names>Sang Ngoc</given-names></name><name><surname>Che</surname><given-names>Jing</given-names></name><name><surname>Mahony</surname><given-names>Stephen</given-names></name></person-group><article-title>Molecular, morphological and acoustic assessment of the genus <italic><tp:taxon-name><tp:taxon-name-part taxon-name-part-type="genus" reg="Ophryophryne">Ophryophryne</tp:taxon-name-part></tp:taxon-name></italic> (<tp:taxon-name><tp:taxon-name-part taxon-name-part-type="order">Anura</tp:taxon-name-part></tp:taxon-name>, <tp:taxon-name><tp:taxon-name-part taxon-name-part-type="family">Megophryidae</tp:taxon-name-part></tp:taxon-name>) from Langbian Plateau, southern Vietnam, with description of a new species</article-title><source>Zookeys</source><day>3</day><month>5</month><year>2017</year><volume>2017</volume><issue>672</issue><fpage>49</fpage><lpage>120</lpage><pub-id pub-id-type="doi">10.3897/zookeys.672.10624</pub-id></mixed-citation></tp:treatment-meta><tp:nomenclature><label>Taxonomic remarks on</label><tp:taxon-name>
              <tp:taxon-name-part taxon-name-part-type="genus" reg="Ophryophryne">Ophryophryne</tp:taxon-name-part>
              <tp:taxon-name-part taxon-name-part-type="species" reg="gerti">gerti</tp:taxon-name-part>
            </tp:taxon-name><tp:taxon-authority>Ohler, 2003</tp:taxon-authority></tp:nomenclature><tp:treatment-sec sec-type="Chresonymy" id="SECID0EUWCK"><title>Chresonymy:</title><p>[?] <italic><tp:taxon-name><tp:taxon-name-part taxon-name-part-type="genus" reg="Ophryophryne">Ophryophryne</tp:taxon-name-part> <tp:taxon-name-part taxon-name-part-type="species" reg="microstoma">microstoma</tp:taxon-name-part></tp:taxon-name></italic> — <xref ref-type="bibr" rid="B71">Orlov et al. 2002</xref>:84 (partim––Dac Lac [Dak Lak] and Lam Dong provinces, Vietnam; no reffered specimens indicated, inclusion <italic>fide</italic> N.L. Orlov).</p><p>
              <italic><tp:taxon-name><tp:taxon-name-part taxon-name-part-type="genus" reg="Ophryophryne">Ophryophryne</tp:taxon-name-part> <tp:taxon-name-part taxon-name-part-type="species" reg="gerti">gerti</tp:taxon-name-part></tp:taxon-name></italic> <xref ref-type="bibr" rid="B67">Ohler 2003</xref>:25, fig. 1 (partim––<named-content xmlns:xlink="http://www.w3.org/1999/xlink" content-type="dwc:institutional_code" xlink:type="simple">BMNH</named-content> 1921.4.1.324, <named-content xmlns:xlink="http://www.w3.org/1999/xlink" content-type="dwc:institutional_code" xlink:type="simple">BMNH</named-content> 1921.4.1.323).</p><p>[?] <italic><tp:taxon-name><tp:taxon-name-part taxon-name-part-type="genus" reg="Ophryophryne">Ophryophryne</tp:taxon-name-part> <tp:taxon-name-part taxon-name-part-type="species" reg="gerti">gerti</tp:taxon-name-part></tp:taxon-name></italic> — <xref ref-type="bibr" rid="B67">Ohler 2003</xref>:25; <xref ref-type="bibr" rid="B101">Stuart et al., 2006</xref>:135 (<named-content xmlns:xlink="http://www.w3.org/1999/xlink" content-type="dwc:institutional_code" xlink:type="simple">FMNH</named-content> 252899, <named-content xmlns:xlink="http://www.w3.org/1999/xlink" content-type="dwc:institutional_code" xlink:type="simple">FMNH</named-content> 252901).</p><p>[?] <italic><tp:taxon-name><tp:taxon-name-part taxon-name-part-type="genus" reg="Ophryophryne">Ophryophryne</tp:taxon-name-part> <tp:taxon-name-part taxon-name-part-type="species" reg="microstoma">microstoma</tp:taxon-name-part></tp:taxon-name></italic> — <xref ref-type="bibr" rid="B63">Nguyen et al. 2005</xref>:15 (partim––“Dak Lak and Lam Dong” provinces, Vietnam; following indication by <xref ref-type="bibr" rid="B71">Orlov et al. 2002</xref>).</p><p>“<italic><tp:taxon-name><tp:taxon-name-part taxon-name-part-type="genus" reg="Ophryophryne">Ophryophryne</tp:taxon-name-part></tp:taxon-name></italic> sp. 2” — <xref ref-type="bibr" rid="B72">Orlov et al. 2008</xref>:82 (Chu Yang Sin N.P., Dak Lak Prov., Vietnam; <named-content xmlns:xlink="http://www.w3.org/1999/xlink" content-type="dwc:institutional_code" xlink:type="simple">ZISP</named-content> 12836–12879).</p><p>
              <italic><tp:taxon-name><tp:taxon-name-part taxon-name-part-type="genus" reg="Ophryophryne">Ophryophryne</tp:taxon-name-part> <tp:taxon-name-part taxon-name-part-type="species" reg="gerti">gerti</tp:taxon-name-part></tp:taxon-name></italic> — <xref ref-type="bibr" rid="B65">Nguyen et al. 2009</xref>:84–85 (partim––“Lam Dong (Cam Li, Dran)”, Vietnam).</p><p>[?] <italic><tp:taxon-name><tp:taxon-name-part taxon-name-part-type="genus" reg="Ophryophryne">Ophryophryne</tp:taxon-name-part> <tp:taxon-name-part taxon-name-part-type="species" reg="microstoma">microstoma</tp:taxon-name-part></tp:taxon-name></italic> — <xref ref-type="bibr" rid="B65">Nguyen et al. 2009</xref>:86 (partim––“Dak Lak, Lam Dong”, Vietnam; based on the record by <xref ref-type="bibr" rid="B71">Orlov et al. 2002</xref>).</p><p>[?] <italic><tp:taxon-name><tp:taxon-name-part taxon-name-part-type="genus" reg="Ophryophryne">Ophryophryne</tp:taxon-name-part> <tp:taxon-name-part taxon-name-part-type="species" reg="gerti">gerti</tp:taxon-name-part></tp:taxon-name></italic> — <xref ref-type="bibr" rid="B100">Stuart et al. 2010</xref>:40 (eight uncataloged “topotype” females from Bidoup–Nui Ba N.P., Langbian Plateau, Vietnam).</p><p>
              <italic><tp:taxon-name><tp:taxon-name-part taxon-name-part-type="genus" reg="Ophryophryne">Ophryophryne</tp:taxon-name-part> <tp:taxon-name-part taxon-name-part-type="species" reg="gerti">gerti</tp:taxon-name-part></tp:taxon-name></italic> — <xref ref-type="bibr" rid="B82">Poyarkov [Paiarkov] and Vassilieva 2011</xref>:202 (Bidoup–Nui Ba N.P., Lam Dong Prov., Vietnam; <named-content xmlns:xlink="http://www.w3.org/1999/xlink" content-type="dwc:institutional_code" xlink:type="simple">ZMMU</named-content> A-4715, <named-content xmlns:xlink="http://www.w3.org/1999/xlink" content-type="dwc:institutional_code" xlink:type="simple">ZMMU</named-content> A-4718).</p></tp:treatment-sec><tp:treatment-sec sec-type="Removed from chresonymy" id="SECID0E53CK"><title>Removed from chresonymy:</title><p>
              <italic><tp:taxon-name><tp:taxon-name-part taxon-name-part-type="genus" reg="Ophryophryne">Ophryophryne</tp:taxon-name-part> <tp:taxon-name-part taxon-name-part-type="species" reg="gerti">gerti</tp:taxon-name-part></tp:taxon-name></italic> <xref ref-type="bibr" rid="B67">Ohler 2003</xref>:25 (partim––<named-content xmlns:xlink="http://www.w3.org/1999/xlink" content-type="dwc:institutional_code" xlink:type="simple">BMNH</named-content> “1972.15.2.4” [sic. <named-content xmlns:xlink="http://www.w3.org/1999/xlink" content-type="dwc:institutional_code" xlink:type="simple">BMNH</named-content> 1972.1524])</p><p>
              <italic><tp:taxon-name><tp:taxon-name-part taxon-name-part-type="genus" reg="Ophryophryne">Ophryophryne</tp:taxon-name-part> <tp:taxon-name-part taxon-name-part-type="species" reg="gerti">gerti</tp:taxon-name-part></tp:taxon-name></italic> — <xref ref-type="bibr" rid="B99">Stuart 2005</xref>:475 (<named-content xmlns:xlink="http://www.w3.org/1999/xlink" content-type="dwc:institutional_code" xlink:type="simple">FMNH</named-content> 258564)</p><p>
              <italic><tp:taxon-name><tp:taxon-name-part taxon-name-part-type="genus" reg="Ophryophryne">Ophryophryne</tp:taxon-name-part> <tp:taxon-name-part taxon-name-part-type="species" reg="gerti">gerti</tp:taxon-name-part></tp:taxon-name></italic> — <xref ref-type="bibr" rid="B1">Bain et al. 2007</xref>:108 (AMNH A-169287, AMNH A-163668)</p><p>[?] <italic><tp:taxon-name><tp:taxon-name-part taxon-name-part-type="genus" reg="Ophryophryne">Ophryophryne</tp:taxon-name-part> <tp:taxon-name-part taxon-name-part-type="species" reg="gerti">gerti</tp:taxon-name-part></tp:taxon-name></italic> — <xref ref-type="bibr" rid="B69">Orlov et al. 2015</xref>:2010, fig. 9 (Gia Lai Prov., Vietnam; based on identification of the specimen illustrated in fig. 9 as <italic><tp:taxon-name><tp:taxon-name-part taxon-name-part-type="genus" reg="Ophryophryne">Ophryophryne</tp:taxon-name-part></tp:taxon-name></italic> cf. <italic><tp:taxon-name><tp:taxon-name-part taxon-name-part-type="species" reg="poilani">poilani</tp:taxon-name-part></tp:taxon-name> sensu auctorum</italic>).</p></tp:treatment-sec><tp:treatment-sec sec-type="Holotype" id="SECID0EHADK"><title>Holotype.</title><p>
              <named-content xmlns:xlink="http://www.w3.org/1999/xlink" content-type="dwc:institutional_code" xlink:type="simple">BMNH</named-content> 1921.4.1.324, adult male from “Cam Ly (river), south-east of Da Lat (<named-content xmlns:xlink="http://www.w3.org/1999/xlink" content-type="dwc:verbatimCoordinates" xlink:type="simple"><named-content content-type="geo-json" specific-use="{&#34;type&#34;:&#34;Point&#34;,&#34;coordinates&#34;:[108.416667,11.933333]}" id="NCID0EVADK" xlink:type="simple">11°56'N; 108°25'E</named-content></named-content>), Lang Bian Plateau, sLam [sic. = Lam] Dong Province, Vietnam”, collected by M.A. Smith, presented to <named-content xmlns:xlink="http://www.w3.org/1999/xlink" content-type="dwc:institutional_code" xlink:type="simple">BMNH</named-content> in 1921 (<xref ref-type="bibr" rid="B67">Ohler 2003</xref>; <named-content xmlns:xlink="http://www.w3.org/1999/xlink" content-type="dwc:institutional_code" xlink:type="simple">NHMUK</named-content> specimen catalogue). Re-examined by SM.</p></tp:treatment-sec><tp:treatment-sec sec-type="Paratypes" id="SECID0EIBDK"><title>Paratypes.</title><p>
              <named-content xmlns:xlink="http://www.w3.org/1999/xlink" content-type="dwc:institutional_code" xlink:type="simple">BMNH</named-content> 1921.4.1.323, immature female from “Dran (<named-content xmlns:xlink="http://www.w3.org/1999/xlink" content-type="dwc:verbatimCoordinates" xlink:type="simple"><named-content content-type="geo-json" specific-use="{&#34;type&#34;:&#34;Point&#34;,&#34;coordinates&#34;:[108.566667,11.833333]}" id="NCID0EWBDK" xlink:type="simple">11°50'N; 108°34'E</named-content></named-content>), Lang Bian Plateau, Lam Dong Province, Vietnam”, collected by M.A. <!--PageBreak-->Smith, presented to <named-content xmlns:xlink="http://www.w3.org/1999/xlink" content-type="dwc:institutional_code" xlink:type="simple">BMNH</named-content> in 1921; <named-content xmlns:xlink="http://www.w3.org/1999/xlink" content-type="dwc:institutional_code" xlink:type="simple">BMNH</named-content> 1972.1524 (see ‘Remarks’) adult male, “Huey Sapan, Pak Maat (precise location not found), Mekong, Laos”, collector M.A. Smith, accessioned in the <named-content xmlns:xlink="http://www.w3.org/1999/xlink" content-type="dwc:institutional_code" xlink:type="simple">BMNH</named-content> from Smith’s private collection in 1972, collection date unknown (<xref ref-type="bibr" rid="B67">Ohler 2003</xref>; <named-content xmlns:xlink="http://www.w3.org/1999/xlink" content-type="dwc:institutional_code" xlink:type="simple">NHMUK</named-content> specimen catalogue).</p></tp:treatment-sec><tp:treatment-sec sec-type="remarks" id="SECID0EVCDK"><title>Remarks.</title><p>
              <xref ref-type="bibr" rid="B67">Ohler (2003)</xref> provides the paratype number <named-content xmlns:xlink="http://www.w3.org/1999/xlink" content-type="dwc:institutional_code" xlink:type="simple">BMNH</named-content> 1972.15.2.4 for the Laos paratype specimen, however, the number on the specimen tag and <named-content xmlns:xlink="http://www.w3.org/1999/xlink" content-type="dwc:institutional_code" xlink:type="simple">NHMUK</named-content> specimen catalogue reads <named-content xmlns:xlink="http://www.w3.org/1999/xlink" content-type="dwc:institutional_code" xlink:type="simple">BMNH</named-content> 1972.1524 (<xref ref-type="bibr" rid="B51">Mahony 2011b</xref>). Our present data suggests that <italic><tp:taxon-name><tp:taxon-name-part taxon-name-part-type="genus" reg="Ophryophryne">O.</tp:taxon-name-part> <tp:taxon-name-part taxon-name-part-type="species" reg="gerti">gerti</tp:taxon-name-part></tp:taxon-name></italic> is not found beyond the limits of the Langbian Plateau, thus we are confident that the paratype <named-content xmlns:xlink="http://www.w3.org/1999/xlink" content-type="dwc:institutional_code" xlink:type="simple">BMNH</named-content> 1972.1524 does not represent this biological taxon. <xref ref-type="bibr" rid="B67">Ohler (2003</xref>: and by implication <xref ref-type="bibr" rid="B101">Stuart et al. 2006</xref>) preliminarily identified two specimens from Ankhe Dist. in northern Gia Lai Prov. as <italic><tp:taxon-name><tp:taxon-name-part taxon-name-part-type="genus" reg="Ophryophryne">O.</tp:taxon-name-part> <tp:taxon-name-part taxon-name-part-type="species" reg="gerti">gerti</tp:taxon-name-part></tp:taxon-name></italic>. This locality is disconnected from the Langbian highlands by a wide lowland area, indicating that these specimens are biogeographically isolated from <italic><tp:taxon-name><tp:taxon-name-part taxon-name-part-type="genus" reg="Ophryophryne">O.</tp:taxon-name-part> <tp:taxon-name-part taxon-name-part-type="species" reg="gerti">gerti</tp:taxon-name-part></tp:taxon-name></italic> <italic>s. stricto.</italic> Further work is necessary to ascertain the taxanomic status of these specimens. <xref ref-type="bibr" rid="B71">Orlov et al. (2002)</xref>, without providing data on examined specimens, considered that the distribution of <italic><tp:taxon-name><tp:taxon-name-part taxon-name-part-type="genus" reg="Ophryophryne">O.</tp:taxon-name-part> <tp:taxon-name-part taxon-name-part-type="species" reg="microstoma">microstoma</tp:taxon-name-part></tp:taxon-name></italic> extended south in Vietnam as far as the Lam Dong and Dak Lak provinces. Our results suggest that these southern Vietnamese populations most likely represented the superficially similar <italic><tp:taxon-name><tp:taxon-name-part taxon-name-part-type="genus" reg="Ophryophryne">O.</tp:taxon-name-part> <tp:taxon-name-part taxon-name-part-type="species" reg="gerti">gerti</tp:taxon-name-part></tp:taxon-name></italic>, <italic><tp:taxon-name><tp:taxon-name-part taxon-name-part-type="genus" reg="Ophryophryne">O.</tp:taxon-name-part> <tp:taxon-name-part taxon-name-part-type="species" reg="synoria">synoria</tp:taxon-name-part></tp:taxon-name></italic>, or possibly the new taxon described below. <xref ref-type="bibr" rid="B99">Stuart (2005)</xref> reports <italic><tp:taxon-name><tp:taxon-name-part taxon-name-part-type="genus" reg="Ophryophryne">O.</tp:taxon-name-part> <tp:taxon-name-part taxon-name-part-type="species" reg="gerti">gerti</tp:taxon-name-part></tp:taxon-name></italic> from Champasak Prov. in southern Laos, based on a single specimen (<named-content xmlns:xlink="http://www.w3.org/1999/xlink" content-type="dwc:institutional_code" xlink:type="simple">FMNH</named-content> 258564: not examined here). This locality is biogeographically not connected to the known range of this species, as redefined here, thus the taxonomic status of this specimen requires further confirmation. <xref ref-type="bibr" rid="B1">Bain et al. (2007)</xref> identifies two specimens AMNH A-169287 (Thua Thien-Hue Prov., Vietnam) and AMNH A-163668 (Quang Nam Prov., Vietnam) as <italic><tp:taxon-name><tp:taxon-name-part taxon-name-part-type="genus" reg="Ophryophryne">O.</tp:taxon-name-part> <tp:taxon-name-part taxon-name-part-type="species" reg="gerti">gerti</tp:taxon-name-part></tp:taxon-name></italic>. We re-examined these specimens and regard them to be morphologically more similar to <italic><tp:taxon-name><tp:taxon-name-part taxon-name-part-type="genus" reg="Ophryophryne">O.</tp:taxon-name-part> <tp:taxon-name-part taxon-name-part-type="species" reg="poilani">poilani</tp:taxon-name-part></tp:taxon-name></italic>. Furthemore, both specimens were included in our molecular analysis and found to be distantly related to <italic><tp:taxon-name><tp:taxon-name-part taxon-name-part-type="genus" reg="Ophryophryne">O.</tp:taxon-name-part> <tp:taxon-name-part taxon-name-part-type="species" reg="gerti">gerti</tp:taxon-name-part></tp:taxon-name></italic> <italic>s. stricto</italic> (Fig. <xref ref-type="fig" rid="F2">2</xref>). <xref ref-type="bibr" rid="B100">Stuart et al. (2010)</xref> provides the <abbrev xmlns:xlink="http://www.w3.org/1999/xlink" xlink:title="snout to vent length" id="ABBRID0EKIDK" xlink:type="simple">SVL</abbrev> range (<abbrev xmlns:xlink="http://www.w3.org/1999/xlink" xlink:title="snout to vent length" id="ABBRID0EOIDK" xlink:type="simple">SVL</abbrev> 37.5–42.5 mm, mean ± SD 40.4 ± 1.6, <italic>N</italic> = 8) for ‘topotype’ female specimens of <italic><tp:taxon-name><tp:taxon-name-part taxon-name-part-type="genus" reg="Ophryophryne">O.</tp:taxon-name-part></tp:taxon-name></italic> “<italic><tp:taxon-name><tp:taxon-name-part taxon-name-part-type="species" reg="gerti">gerti</tp:taxon-name-part></tp:taxon-name></italic>”, however these specimens are smaller than females of <italic><tp:taxon-name><tp:taxon-name-part taxon-name-part-type="genus" reg="Ophryophryne">O.</tp:taxon-name-part> <tp:taxon-name-part taxon-name-part-type="species" reg="gerti">gerti</tp:taxon-name-part></tp:taxon-name></italic> provided herein (<abbrev xmlns:xlink="http://www.w3.org/1999/xlink" xlink:title="snout to vent length" id="ABBRID0EQJDK" xlink:type="simple">SVL</abbrev> 43.1–47.4 mm, mean ± SD 45.07 ± 2.16, <italic>N</italic> = 3), and larger than the new taxon described below (<abbrev xmlns:xlink="http://www.w3.org/1999/xlink" xlink:title="snout to vent length" id="ABBRID0EWJDK" xlink:type="simple">SVL</abbrev> 35.1–36.5 mm, mean ± SD 35.6 ± 0.5, <italic>N</italic> = 6) (see Table <xref ref-type="table" rid="T3">3</xref> for details). The taxonomic status of these specimens remains unknown.</p></tp:treatment-sec><tp:treatment-sec sec-type="Vernacular name" id="SECID0EAKDK"><title>Vernacular name.</title><p>English: “<italic>Gerti’s Mountain Toad</italic>”; Vietnamese: “<italic>Cóc Núi Got</italic>” (<xref ref-type="bibr" rid="B65">Nguyen et al. 2009</xref>), “<italic>Cóc Núi Goti</italic>” (<xref ref-type="bibr" rid="B62">Nguyen et al. 2014</xref>).</p></tp:treatment-sec><tp:treatment-sec sec-type="redescription" id="SECID0EUKDK"><title>Redescription of the holotype.</title><p>Mature male (<abbrev xmlns:xlink="http://www.w3.org/1999/xlink" xlink:title="snout to vent length" id="ABBRID0E1KDK" xlink:type="simple">SVL</abbrev> 35.7 mm), habitus slender (Fig. <xref ref-type="fig" rid="F7">7A, B</xref>). Specimen in good state of preservation; two incisions are present on trunk, one longitudinally orientated on mid-abdomen, another longitudinally oriented on upper flank on right side; liver and testes observable through incisions, testes enlarged; jaw is dislocated on right allowing visual access to buccal cavity.</p><fig id="F7" position="float" orientation="portrait"><label>Figure 7.</label><caption><p>Holotype <italic><tp:taxon-name><tp:taxon-name-part taxon-name-part-type="genus" reg="Ophryophryne">Ophryophryne</tp:taxon-name-part> <tp:taxon-name-part taxon-name-part-type="species" reg="gerti">gerti</tp:taxon-name-part></tp:taxon-name></italic> (<named-content xmlns:xlink="http://www.w3.org/1999/xlink" content-type="dwc:institutional_code" xlink:type="simple">BMNH</named-content> 1921.4.1.324, male) in preservative: <bold>A</bold> dorsal view <bold>B</bold> ventral view <bold>C</bold> head, lateral view <bold>D</bold> volar view of the left hand <bold>E</bold> plantar view of the left foot. Photos by S. Mahony.</p></caption><graphic xmlns:xlink="http://www.w3.org/1999/xlink" xlink:href="zookeys-672-049-g007.jpg" position="float" orientation="portrait" xlink:type="simple" id="oo_134588.jpg"/></fig><p>Head moderately small (<abbrev xmlns:xlink="http://www.w3.org/1999/xlink" xlink:title="head length" id="ABBRID0ELMDK" xlink:type="simple">HL</abbrev>/<abbrev xmlns:xlink="http://www.w3.org/1999/xlink" xlink:title="snout to vent length" id="ABBRID0EPMDK" xlink:type="simple">SVL</abbrev> 25.5%; <abbrev xmlns:xlink="http://www.w3.org/1999/xlink" xlink:title="head width" id="ABBRID0ETMDK" xlink:type="simple">HW</abbrev>/<abbrev xmlns:xlink="http://www.w3.org/1999/xlink" xlink:title="snout to vent length" id="ABBRID0EXMDK" xlink:type="simple">SVL</abbrev> 29.7%), wider than long (<abbrev xmlns:xlink="http://www.w3.org/1999/xlink" xlink:title="head width" id="ABBRID0E2MDK" xlink:type="simple">HW</abbrev>/<abbrev xmlns:xlink="http://www.w3.org/1999/xlink" xlink:title="head length" id="ABBRID0E6MDK" xlink:type="simple">HL</abbrev> 116.5%), relatively deep; top of head flat; snout comparatively short (<abbrev xmlns:xlink="http://www.w3.org/1999/xlink" xlink:title="snout length" id="ABBRID0EDNDK" xlink:type="simple">SL</abbrev>/<abbrev xmlns:xlink="http://www.w3.org/1999/xlink" xlink:title="head length" id="ABBRID0EHNDK" xlink:type="simple">HL</abbrev> 33.0%), truncated in dorsal view (Fig. <xref ref-type="fig" rid="F7">7A</xref>), projecting significantly beyond margin of lower jaw in profile (Fig. <xref ref-type="fig" rid="F7">7C</xref>); loreal region vertical; canthus rostralis distinct, moderately sharp; dorsal region of snout flat; eyes large (<abbrev xmlns:xlink="http://www.w3.org/1999/xlink" xlink:title="eye diameter" id="ABBRID0ETNDK" xlink:type="simple">ED</abbrev>/<abbrev xmlns:xlink="http://www.w3.org/1999/xlink" xlink:title="head length" id="ABBRID0EXNDK" xlink:type="simple">HL</abbrev> 38.5%), slightly protuberant in dorsal view and in profile, horizontal eye diameter less than twice as long <!--PageBreak-->as maximum tympanum diameter (<abbrev xmlns:xlink="http://www.w3.org/1999/xlink" xlink:title="tympanum diameter" id="ABBRID0E4NDK" xlink:type="simple">TYD</abbrev>/<abbrev xmlns:xlink="http://www.w3.org/1999/xlink" xlink:title="eye diameter" id="ABBRID0EBODK" xlink:type="simple">ED</abbrev> 62.9%) and longer than snout (<abbrev xmlns:xlink="http://www.w3.org/1999/xlink" xlink:title="eye diameter" id="ABBRID0EFODK" xlink:type="simple">ED</abbrev>/<abbrev xmlns:xlink="http://www.w3.org/1999/xlink" xlink:title="snout length" id="ABBRID0EJODK" xlink:type="simple">SL</abbrev> 116.7%); eye to tympanum distance approximately equal to maximum tympanum diameter (<abbrev xmlns:xlink="http://www.w3.org/1999/xlink" xlink:title="eye to tympanum distance" id="ABBRID0ENODK" xlink:type="simple">TYE</abbrev>/<abbrev xmlns:xlink="http://www.w3.org/1999/xlink" xlink:title="tympanum diameter" id="ABBRID0ERODK" xlink:type="simple">TYD</abbrev> 95.5%); tympanum distinct, circular, moderately large (<abbrev xmlns:xlink="http://www.w3.org/1999/xlink" xlink:title="tympanum diameter" id="ABBRID0EVODK" xlink:type="simple">TYD</abbrev>/<abbrev xmlns:xlink="http://www.w3.org/1999/xlink" xlink:title="head length" id="ABBRID0EZODK" xlink:type="simple">HL</abbrev> 24.2%); pupil in preservation oval (Fig. <xref ref-type="fig" rid="F7">7C</xref>), vertically orientated; nostril opening oval, vertical, laterally orientated, medially located between eye and snout (<abbrev xmlns:xlink="http://www.w3.org/1999/xlink" xlink:title="eye to narial distance" id="ABBRID0EBPDK" xlink:type="simple">EN</abbrev>/NS 100.0%); internarial distance subequal to upper eyelid width (<abbrev xmlns:xlink="http://www.w3.org/1999/xlink" xlink:title="internarial distance" id="ABBRID0EFPDK" xlink:type="simple">IN</abbrev>/<abbrev xmlns:xlink="http://www.w3.org/1999/xlink" xlink:title="upper eyelid width" id="ABBRID0EJPDK" xlink:type="simple">UEW</abbrev> 103.2%), and significantly less than narrowest point between upper eyelids (<abbrev xmlns:xlink="http://www.w3.org/1999/xlink" xlink:title="internarial distance" id="ABBRID0ENPDK" xlink:type="simple">IN</abbrev>/<abbrev xmlns:xlink="http://www.w3.org/1999/xlink" xlink:title="interorbital distance, between upper eyelids" id="ABBRID0ERPDK" xlink:type="simple">IUE</abbrev> 145.5%); pineal ocellus not visible externally; vomerine ridges absent; maxillary and vomerine teeth absent; vocal sac gular, its’ openings not discernable; tongue moderately large, posterior end free, with weak notch posteriorly, lacking medial lingual process.</p><p>Forelimbs slender, forearm moderately long (<abbrev xmlns:xlink="http://www.w3.org/1999/xlink" xlink:title="forearm length" id="ABBRID0EXPDK" xlink:type="simple">FAL</abbrev>/<abbrev xmlns:xlink="http://www.w3.org/1999/xlink" xlink:title="snout to vent length" id="ABBRID0E2PDK" xlink:type="simple">SVL</abbrev> 22.4%) slightly enlarged relative to upper forelimb, and shorter than hand (<abbrev xmlns:xlink="http://www.w3.org/1999/xlink" xlink:title="forearm length" id="ABBRID0E6PDK" xlink:type="simple">FAL</abbrev>/<abbrev xmlns:xlink="http://www.w3.org/1999/xlink" xlink:title="hand length" id="ABBRID0EDQDK" xlink:type="simple">HAL</abbrev> 95.2%); fingers long and narrow, dorsoventrally flattened; lateral fringes and webbing absent (Fig. <xref ref-type="fig" rid="F7">7D</xref>); finger length formula F1 = F2 &lt; F4 &lt; F3; subarticular tubercles absent, replaced by low callous dermal ridges; supernumerary tubercles absent; outer palmar (metacarpal) tubercle weak, longitudinally oval, elevated but with indistinct borders (Fig. <xref ref-type="fig" rid="F7">7D</xref>); thenar tubercles weak; finger tips rounded, weakly expanded relative to digit widths (wider than distal-most finger articulation), with circular pads (Fig. <xref ref-type="fig" rid="F7">7D</xref>); terminal grooves absent.</p><p>Hindlimbs slender, relatively long, shanks overlap when thighs are held at right angle to body; shank length less than half of snout to vent length (<abbrev xmlns:xlink="http://www.w3.org/1999/xlink" xlink:title="shank length" id="ABBRID0EVQDK" xlink:type="simple">SHL</abbrev>/<abbrev xmlns:xlink="http://www.w3.org/1999/xlink" xlink:title="snout to vent length" id="ABBRID0EZQDK" xlink:type="simple">SVL</abbrev> 44.5%); thighs shorter than shanks (<abbrev xmlns:xlink="http://www.w3.org/1999/xlink" xlink:title="shank length" id="ABBRID0E4QDK" xlink:type="simple">SHL</abbrev>/<abbrev xmlns:xlink="http://www.w3.org/1999/xlink" xlink:title="thigh length" id="ABBRID0EBRDK" xlink:type="simple">TL</abbrev> 106.0%), and feet (<abbrev xmlns:xlink="http://www.w3.org/1999/xlink" xlink:title="foot length" id="ABBRID0EFRDK" xlink:type="simple">FOL</abbrev>/<abbrev xmlns:xlink="http://www.w3.org/1999/xlink" xlink:title="thigh length" id="ABBRID0EJRDK" xlink:type="simple">TL</abbrev> 106.4%); toes long and slightly dorsoventrally flattened (Fig. <xref ref-type="fig" rid="F7">7E</xref>), relative toe lengths T1 &lt; T2 &lt; T5 &lt; T3 &lt; T4; lateral fringes on toes, outer metatarsal tubercle, subarticular and supernumerary tubercles absent; inner metatarsal tubercle well developed with distinct borders, oval-shaped (<abbrev xmlns:xlink="http://www.w3.org/1999/xlink" xlink:title="inner metatarsal tubercle length" id="ABBRID0ERRDK" xlink:type="simple">IMT</abbrev>/<abbrev xmlns:xlink="http://www.w3.org/1999/xlink" xlink:title="foot length" id="ABBRID0EVRDK" xlink:type="simple">FOL</abbrev> 11.3%) (Fig. <xref ref-type="fig" rid="F7">7E</xref>); weak ridge of callous tissue present on ventral surface of all toes, not continuing onto metatarsus; webbing between digits rudimentary; tarsal fold absent; toe tips not expanded relative to digit widths, with circular pads; terminal grooves absent.</p></tp:treatment-sec><tp:treatment-sec sec-type="Skin texture and skin glands in preservation" id="SECID0E4RDK"><title>Skin texture and skin glands in preservation.</title><p>Skin of dorsal and lateral surfaces of head, body and limbs smooth with numerous small tubercles finely and relatively evenly scattered on dorsal surfaces of trunk, head and limbs (Fig. <xref ref-type="fig" rid="F7">7A</xref>); small tubercles present on temporal region, tympanum smooth with borders weakly raised; tubercles arranged in distinct transverse ridges on dorsal surfaces of forearms, shanks and thighs; numerous large tubercles on flanks irregularly scattered from axilla to groin, intermixed with smaller tubercles; central portion of outer edge of upper eyelids slightly thickened, with a single short tubercular spine (Fig. <xref ref-type="fig" rid="F7">7C</xref>), transverse fold on posterior edges of upper eyelids absent; well-developed glandular supratympanic folds, narrow anteriorly, considerably widening posteriorly, from posterior corner of orbits, extending along upper margin of tympanum, terminating above forelimb insertions (Fig. <xref ref-type="fig" rid="F7">7C</xref>); dorsolateral glandular ridge well-developed, extending from posterior to supratympanic ridges to ca. 75% of trunk length, on each side; a moderately well-developed “ &gt;–&lt; ” shaped glandular parietoscapular-sacral ridge present on dorsum (see Fig. <xref ref-type="fig" rid="F7">7A</xref>); two small tubercles present above vent; gular <!--PageBreak--><!--PageBreak-->region, chest, and ventral surfaces of limbs smooth to weakly shagreened, abdomen weakly granular; two nuptial pads per limb, one large on dorsal surface of F1 from base of metacarpal to near distal joint, another small pad on inner dorsal surface of F2 on metacarpal; pectoral glands round, weakly raised, positioned level with axilla; femoral glands slightly raised, average size, on posterior surface of thighs, situated slightly closer to knee than to cloaca; numerous small white asperities present on posterior half of dorsum, sparse anteriorly, increasing in density posteriorly to above cloaca, absent from all remaining surfaces.</p></tp:treatment-sec><tp:treatment-sec sec-type="Color of holotype in preservative" id="SECID0EWSDK"><title>Color of holotype in preservative</title><p>(Figure <xref ref-type="fig" rid="F7">7</xref>). Dorsal surfaces of head, body, forearms and hindlimbs mid to light brown, slightly lighter on flanks and dorsal surface of upper arms; a distinct darker brown “V”-shaped marking on dorsal surface of head; no distinct “X”-shaped or hourglass marking on mid dorsum; most flank tubercles are bordered below by a small dark brown spot anteriorly, increasing in size posteriorly towards groin; a broad brown stripe extends around lateral surfaces of snout, from anterior borders of orbits between canthus rostralis and the level of lower border of nostrils; two broad darker brown vertical stripes below orbits, one at level of anterior orbital border, and a second extends from central lower border of orbits to edge of jaw, a faint darker brown stripe extends from posterior border of orbits to cover tympanum; color of supratympanic folds same as surrounding sufaces, but lower border dark brown; edge of lower eyelid dark brown; dorsal surfaces of forearms each with two dark brown transverse blotches, and thighs and shanks with faint darker brown transverse stripes; ventral surfaces of throat, chest and anterior half of abdomen, and ventral surface of hands primarily plain light brown, fading to a mottled brownish beige with small dark brown blotches on posterior half of abdomen, and ventral surfaces of forelimbs, thighs and shanks, and dorsal surfaces of tarsi and feet; ventral surface of tarsi and feet dark brown fading distally on toes to a mid-brown; area surrounding cloaca dark brown, fading distally on lateral surfaces of thighs.</p></tp:treatment-sec><tp:treatment-sec sec-type="description" id="SECID0EATDK"><title>Measurements of the holotype</title><p>
              <bold>(all in mm, taken by SM).</bold> <abbrev xmlns:xlink="http://www.w3.org/1999/xlink" xlink:title="snout to vent length" id="ABBRID0EITDK" xlink:type="simple">SVL</abbrev> 35.7; <abbrev xmlns:xlink="http://www.w3.org/1999/xlink" xlink:title="head width" id="ABBRID0EMTDK" xlink:type="simple">HW</abbrev> 10.6; <abbrev xmlns:xlink="http://www.w3.org/1999/xlink" xlink:title="head length" id="ABBRID0EQTDK" xlink:type="simple">HL</abbrev> 9.1; <abbrev xmlns:xlink="http://www.w3.org/1999/xlink" xlink:title="distance between anterior orbital borders" id="ABBRID0EUTDK" xlink:type="simple">IFE</abbrev> 5.0; <abbrev xmlns:xlink="http://www.w3.org/1999/xlink" xlink:title="distance between posterior orbital borders" id="ABBRID0EYTDK" xlink:type="simple">IBE</abbrev> 8.2; <abbrev xmlns:xlink="http://www.w3.org/1999/xlink" xlink:title="eye diameter" id="ABBRID0E3TDK" xlink:type="simple">ED</abbrev> 3.5; <abbrev xmlns:xlink="http://www.w3.org/1999/xlink" xlink:title="tympanum diameter" id="ABBRID0EAUDK" xlink:type="simple">TYD</abbrev> 2.2; <abbrev xmlns:xlink="http://www.w3.org/1999/xlink" xlink:title="eye to tympanum distance" id="ABBRID0EEUDK" xlink:type="simple">TYE</abbrev> 2.1; <abbrev xmlns:xlink="http://www.w3.org/1999/xlink" xlink:title="snout length" id="ABBRID0EIUDK" xlink:type="simple">SL</abbrev> 3.0; <abbrev xmlns:xlink="http://www.w3.org/1999/xlink" xlink:title="eye to narial distance" id="ABBRID0EMUDK" xlink:type="simple">EN</abbrev> 1.5; NS 1.5; <abbrev xmlns:xlink="http://www.w3.org/1999/xlink" xlink:title="interorbital distance, between upper eyelids" id="ABBRID0EQUDK" xlink:type="simple">IUE</abbrev> 2.2; <abbrev xmlns:xlink="http://www.w3.org/1999/xlink" xlink:title="internarial distance" id="ABBRID0EUUDK" xlink:type="simple">IN</abbrev> 3.2; <abbrev xmlns:xlink="http://www.w3.org/1999/xlink" xlink:title="upper eyelid width" id="ABBRID0EYUDK" xlink:type="simple">UEW</abbrev> 3.1; <abbrev xmlns:xlink="http://www.w3.org/1999/xlink" xlink:title="forearm length" id="ABBRID0E3UDK" xlink:type="simple">FAL</abbrev> 8.0; <abbrev xmlns:xlink="http://www.w3.org/1999/xlink" xlink:title="hand length" id="ABBRID0EAVDK" xlink:type="simple">HAL</abbrev> 8.4; <abbrev xmlns:xlink="http://www.w3.org/1999/xlink" xlink:title="first finger length" id="ABBRID0EEVDK" xlink:type="simple">FIL</abbrev> 3.4; <abbrev xmlns:xlink="http://www.w3.org/1999/xlink" xlink:title="second finger length" id="ABBRID0EIVDK" xlink:type="simple">FIIL</abbrev> 3.4; <abbrev xmlns:xlink="http://www.w3.org/1999/xlink" xlink:title="third finger length" id="ABBRID0EMVDK" xlink:type="simple">FIIIL</abbrev> 5.6; <abbrev xmlns:xlink="http://www.w3.org/1999/xlink" xlink:title="fourth finger length" id="ABBRID0EQVDK" xlink:type="simple">FIVL</abbrev> 3.6; <abbrev xmlns:xlink="http://www.w3.org/1999/xlink" xlink:title="shank length" id="ABBRID0EUVDK" xlink:type="simple">SHL</abbrev> 15.9; <abbrev xmlns:xlink="http://www.w3.org/1999/xlink" xlink:title="thigh length" id="ABBRID0EYVDK" xlink:type="simple">TL</abbrev> 15.0; <abbrev xmlns:xlink="http://www.w3.org/1999/xlink" xlink:title="foot length" id="ABBRID0E3VDK" xlink:type="simple">FOL</abbrev> 14.1; <abbrev xmlns:xlink="http://www.w3.org/1999/xlink" xlink:title="tibiotarsal articulation to tip of fourth toe distance" id="ABBRID0EAWDK" xlink:type="simple">TFOL</abbrev> 21.7; <abbrev xmlns:xlink="http://www.w3.org/1999/xlink" xlink:title="inner metatarsal tubercle length" id="ABBRID0EEWDK" xlink:type="simple">IMT</abbrev> 1.6; <abbrev xmlns:xlink="http://www.w3.org/1999/xlink" xlink:title="first toe length" id="ABBRID0EIWDK" xlink:type="simple">TIL</abbrev> 1.7; <abbrev xmlns:xlink="http://www.w3.org/1999/xlink" xlink:title="second toe length" id="ABBRID0EMWDK" xlink:type="simple">TIIL</abbrev> 3.8; <abbrev xmlns:xlink="http://www.w3.org/1999/xlink" xlink:title="third toe length" id="ABBRID0EQWDK" xlink:type="simple">TIIIL</abbrev> 5.5; <abbrev xmlns:xlink="http://www.w3.org/1999/xlink" xlink:title="fourth toe length" id="ABBRID0EUWDK" xlink:type="simple">TIVL</abbrev> 6.7; <abbrev xmlns:xlink="http://www.w3.org/1999/xlink" xlink:title="fifth toe length" id="ABBRID0EYWDK" xlink:type="simple">TVL</abbrev> 3.5.</p></tp:treatment-sec><tp:treatment-sec sec-type="distribution" id="SECID0E3WDK"><title>Distribution.</title><p>
              <italic><tp:taxon-name><tp:taxon-name-part taxon-name-part-type="genus" reg="Ophryophryne">Ophryophryne</tp:taxon-name-part> <tp:taxon-name-part taxon-name-part-type="species" reg="gerti">gerti</tp:taxon-name-part></tp:taxon-name></italic> is herein confirmed from three localities on the Langbian Plateau in southern Vietnam, between 700–2000 m a.s.l. (Fig. <xref ref-type="fig" rid="F1">1</xref>): Cam Ly River and Nui Ba Mt. in environs of Dalat city, Lam Dong Prov., Vietnam (1000–1800 m a.s.l.) (<xref ref-type="bibr" rid="B67">Ohler 2003</xref>, this study); Environs of Bidoup Mt. (2000 m a.s.l.), and Giang Ly Ranger Station (1500 m a.s.l.), Bidoup–Nui Ba N.P., Lam Dong Prov., Vietnam (this study); Chu Yang Sin Mt. environs, Krong Kmar Commune, Krong Bong Dist., Dak Lak Prov., Vietnam (700–2000 m a.s.l.) (<xref ref-type="bibr" rid="B72">Orlov et al. 2008</xref>; this study). Additional localities reported in literature require confirmation pending further study of voucher material (see Remarks section above).</p><!--PageBreak--></tp:treatment-sec><tp:treatment-sec><!--Section generated to contain objects referenced in tp:taxon-treatment.--><fig id="F2" position="float" orientation="portrait"><label>Figure 2.</label><caption><p>Bayesian inference dendrogram of <italic><tp:taxon-name><tp:taxon-name-part taxon-name-part-type="genus" reg="Ophryophryne">Ophryophryne</tp:taxon-name-part></tp:taxon-name></italic> (including other megophryid outgroups) derived from the analysis of a 2077 bp DNA sequences of the 12S rRNA–16S rRNA mtDNA gene. Voucher specimen IDs and GenBank accession numbers are given in Table <xref ref-type="table" rid="T1">1</xref>. Numbers near branches represent <abbrev xmlns:xlink="http://www.w3.org/1999/xlink" xlink:title="posterior probabilities" id="ABBRID0EDJBI" xlink:type="simple">BPP</abbrev>/<abbrev xmlns:xlink="http://www.w3.org/1999/xlink" xlink:title="bootstrap" id="ABBRID0EHJBI" xlink:type="simple">BS</abbrev> support values for <abbrev xmlns:xlink="http://www.w3.org/1999/xlink" xlink:title="Bayesian inference" xlink:type="simple">BI</abbrev>/<abbrev xmlns:xlink="http://www.w3.org/1999/xlink" xlink:title="Maximum Likelihood" xlink:type="simple">ML</abbrev> inferences respectively. Color of clade labels for <italic><tp:taxon-name><tp:taxon-name-part taxon-name-part-type="genus" reg="Ophryophryne">Ophryophryne</tp:taxon-name-part></tp:taxon-name></italic> corresponds to icon colors on Fig. <xref ref-type="fig" rid="F1">1</xref>. <bold>I</bold> and <bold>II</bold> represent Group I and Group II defined in the results section; numbers <bold>1</bold>, <bold>2</bold> and <bold>3</bold> next to nodes in Group II represent species level clades; <bold>A–E</bold> represent subclades within species level clades.</p></caption><graphic xmlns:xlink="http://www.w3.org/1999/xlink" xlink:href="zookeys-672-049-g002.jpg" position="float" orientation="portrait" xlink:type="simple" id="oo_134582.jpg"/></fig><table-wrap id="T1" position="float" orientation="portrait"><label>Table 1.</label><caption><p>Specimens and GenBank sequences of <italic><tp:taxon-name><tp:taxon-name-part taxon-name-part-type="genus" reg="Ophryophryne">Ophryophryne</tp:taxon-name-part></tp:taxon-name></italic> and outgroup <tp:taxon-name><tp:taxon-name-part taxon-name-part-type="family">Megophryidae</tp:taxon-name-part></tp:taxon-name> representatives used in molecular analyses. <abbrev xmlns:xlink="http://www.w3.org/1999/xlink" xlink:title="accession number" id="ABBRID0EAMAG" xlink:type="simple">AN</abbrev> – Accession number. Numbers of localities (No. 1–12) correspond to those in Figures <xref ref-type="fig" rid="F1">1</xref> and <xref ref-type="fig" rid="F2">2</xref>. For detailed specimen information see Appendix <xref ref-type="app" rid="App1">1</xref>. Asterisk marks holotype specimen, double asterisk marks topotype specimens (continues on next two pages). Museum abbreviations for the specimens from which sequences were generated in this study are explained in the Materials and methods section.</p></caption><table id="TID0E5GAE" rules="all"><tbody><tr><th rowspan="1" colspan="1">GenBank <abbrev xmlns:xlink="http://www.w3.org/1999/xlink" xlink:title="accession number" id="ABBRID0EZMAG" xlink:type="simple">AN</abbrev></th><th rowspan="1" colspan="1">Voucher ID</th><th rowspan="1" colspan="1">Species</th><th rowspan="1" colspan="1">Locality</th><th rowspan="1" colspan="1">Elevation (m a.s.l.)</th><th rowspan="1" colspan="1">Reference</th></tr><tr><td rowspan="1" colspan="1"><ext-link xmlns:xlink="http://www.w3.org/1999/xlink" ext-link-type="gen" xlink:href="KY022198" xlink:type="simple">KY022198</ext-link></td><td rowspan="1" colspan="1">
                <named-content xmlns:xlink="http://www.w3.org/1999/xlink" content-type="dwc:institutional_code" xlink:type="simple">FMNH</named-content> 262778*</td><td rowspan="1" colspan="1">
                <italic><tp:taxon-name><tp:taxon-name-part taxon-name-part-type="genus" reg="Ophryophryne">O.</tp:taxon-name-part> <tp:taxon-name-part taxon-name-part-type="species" reg="synoria">synoria</tp:taxon-name-part></tp:taxon-name></italic>
              </td><td rowspan="1" colspan="1">
                <bold>1</bold> – Cambodia, Mondolkiri Prov., O’Reang</td><td rowspan="1" colspan="1">500</td><td rowspan="1" colspan="1">
                <xref ref-type="bibr" rid="B53">Mahony et al. 2017</xref>
              </td></tr><tr><td rowspan="1" colspan="1"><ext-link xmlns:xlink="http://www.w3.org/1999/xlink" ext-link-type="gen" xlink:href="KY425353" xlink:type="simple">KY425353</ext-link></td><td rowspan="1" colspan="1">
                <named-content xmlns:xlink="http://www.w3.org/1999/xlink" content-type="dwc:institutional_code" xlink:type="simple">ZMMU</named-content> ABV-00379</td><td rowspan="1" colspan="1">
                <italic><tp:taxon-name><tp:taxon-name-part taxon-name-part-type="genus" reg="Ophryophryne">O.</tp:taxon-name-part> <tp:taxon-name-part taxon-name-part-type="species" reg="synoria">synoria</tp:taxon-name-part></tp:taxon-name></italic>
              </td><td rowspan="1" colspan="1">
                <bold>2</bold> – Vietnam, Binh Phuoc Prov., Bu Gia Map N.P., Dac Ca River</td><td rowspan="1" colspan="1">400</td><td rowspan="1" colspan="1">this paper</td></tr><tr><td rowspan="1" colspan="1"><ext-link xmlns:xlink="http://www.w3.org/1999/xlink" ext-link-type="gen" xlink:href="KY425354" xlink:type="simple">KY425354</ext-link></td><td rowspan="1" colspan="1">
                <named-content xmlns:xlink="http://www.w3.org/1999/xlink" content-type="dwc:institutional_code" xlink:type="simple">ZMMU</named-content> NAP-00731</td><td rowspan="1" colspan="1">
                <italic><tp:taxon-name><tp:taxon-name-part taxon-name-part-type="genus" reg="Ophryophryne">O.</tp:taxon-name-part> <tp:taxon-name-part taxon-name-part-type="species" reg="synoria">synoria</tp:taxon-name-part></tp:taxon-name></italic>
              </td><td rowspan="1" colspan="1">
                <bold>2</bold> – Vietnam, Binh Phuoc Prov., Bu Gia Map N.P., Dac Ca River</td><td rowspan="1" colspan="1">400</td><td rowspan="1" colspan="1">this paper</td></tr><tr><td rowspan="1" colspan="1"><ext-link xmlns:xlink="http://www.w3.org/1999/xlink" ext-link-type="gen" xlink:href="KY425355" xlink:type="simple">KY425355</ext-link></td><td rowspan="1" colspan="1">
                <named-content xmlns:xlink="http://www.w3.org/1999/xlink" content-type="dwc:institutional_code" xlink:type="simple">ZMMU</named-content> ABV-00380</td><td rowspan="1" colspan="1">
                <italic><tp:taxon-name><tp:taxon-name-part taxon-name-part-type="genus" reg="Ophryophryne">O.</tp:taxon-name-part> <tp:taxon-name-part taxon-name-part-type="species" reg="synoria">synoria</tp:taxon-name-part></tp:taxon-name></italic>
              </td><td rowspan="1" colspan="1">
                <bold>2</bold> – Vietnam, Binh Phuoc Prov., Bu Gia Map N.P., Dac Ca River</td><td rowspan="1" colspan="1">400</td><td rowspan="1" colspan="1">this paper</td></tr><tr><td rowspan="1" colspan="1"><ext-link xmlns:xlink="http://www.w3.org/1999/xlink" ext-link-type="gen" xlink:href="KY425356" xlink:type="simple">KY425356</ext-link></td><td rowspan="1" colspan="1">
                <named-content xmlns:xlink="http://www.w3.org/1999/xlink" content-type="dwc:institutional_code" xlink:type="simple">ZMMU</named-content> ABV-00376</td><td rowspan="1" colspan="1">
                <italic><tp:taxon-name><tp:taxon-name-part taxon-name-part-type="genus" reg="Ophryophryne">O.</tp:taxon-name-part> <tp:taxon-name-part taxon-name-part-type="species" reg="synoria">synoria</tp:taxon-name-part></tp:taxon-name></italic>
              </td><td rowspan="1" colspan="1">
                <bold>2</bold> – Vietnam, Binh Phuoc Prov., Bu Gia Map N.P., Dac Ca River</td><td rowspan="1" colspan="1">400</td><td rowspan="1" colspan="1">this paper</td></tr><tr><td rowspan="1" colspan="1"><ext-link xmlns:xlink="http://www.w3.org/1999/xlink" ext-link-type="gen" xlink:href="KY425357" xlink:type="simple">KY425357</ext-link></td><td rowspan="1" colspan="1">
                <named-content xmlns:xlink="http://www.w3.org/1999/xlink" content-type="dwc:institutional_code" xlink:type="simple">ZMMU</named-content> NAP-00834</td><td rowspan="1" colspan="1">
                <italic><tp:taxon-name><tp:taxon-name-part taxon-name-part-type="genus" reg="Ophryophryne">O.</tp:taxon-name-part> <tp:taxon-name-part taxon-name-part-type="species" reg="synoria">synoria</tp:taxon-name-part></tp:taxon-name></italic>
              </td><td rowspan="1" colspan="1">
                <bold>3</bold> – Vietnam, Dong Nai Prov., Nam Cat Tien N.P., Da Ta Po River</td><td rowspan="1" colspan="1">200</td><td rowspan="1" colspan="1">this paper</td></tr><tr><td rowspan="1" colspan="1"><ext-link xmlns:xlink="http://www.w3.org/1999/xlink" ext-link-type="gen" xlink:href="KY425358" xlink:type="simple">KY425358</ext-link></td><td rowspan="1" colspan="1">
                <named-content xmlns:xlink="http://www.w3.org/1999/xlink" content-type="dwc:institutional_code" xlink:type="simple">ZMMU</named-content> ABV-00209</td><td rowspan="1" colspan="1">
                <italic><tp:taxon-name><tp:taxon-name-part taxon-name-part-type="genus" reg="Ophryophryne">O.</tp:taxon-name-part> <tp:taxon-name-part taxon-name-part-type="species" reg="synoria">synoria</tp:taxon-name-part></tp:taxon-name></italic>
              </td><td rowspan="1" colspan="1">
                <bold>4</bold> – Vietnam, Lam Dong Prov., Bao Loc, Loc Bac forestry</td><td rowspan="1" colspan="1">830</td><td rowspan="1" colspan="1">this paper</td></tr><tr><td rowspan="1" colspan="1"><ext-link xmlns:xlink="http://www.w3.org/1999/xlink" ext-link-type="gen" xlink:href="KY425359" xlink:type="simple">KY425359</ext-link></td><td rowspan="1" colspan="1">
                <named-content xmlns:xlink="http://www.w3.org/1999/xlink" content-type="dwc:institutional_code" xlink:type="simple">ZMMU</named-content> ABV-00159</td><td rowspan="1" colspan="1">
                <italic><tp:taxon-name><tp:taxon-name-part taxon-name-part-type="genus" reg="Ophryophryne">O.</tp:taxon-name-part> <tp:taxon-name-part taxon-name-part-type="species" reg="synoria">synoria</tp:taxon-name-part></tp:taxon-name></italic>
              </td><td rowspan="1" colspan="1">
                <bold>4</bold> – Vietnam, Lam Dong Prov., Bao Loc, Loc Bac forestry</td><td rowspan="1" colspan="1">830</td><td rowspan="1" colspan="1">this paper</td></tr><tr><td rowspan="1" colspan="1"><ext-link xmlns:xlink="http://www.w3.org/1999/xlink" ext-link-type="gen" xlink:href="KY425360" xlink:type="simple">KY425360</ext-link></td><td rowspan="1" colspan="1">
                <named-content xmlns:xlink="http://www.w3.org/1999/xlink" content-type="dwc:institutional_code" xlink:type="simple">ZMMU</named-content> NAP-01756</td><td rowspan="1" colspan="1">
                <italic><tp:taxon-name><tp:taxon-name-part taxon-name-part-type="genus" reg="Ophryophryne">O.</tp:taxon-name-part> <tp:taxon-name-part taxon-name-part-type="species" reg="synoria">synoria</tp:taxon-name-part></tp:taxon-name></italic>
              </td><td rowspan="1" colspan="1">
                <bold>6</bold> – Vietnam, Lam Dong Prov., Bidoup–Nui Ba N.P., Giang Ly</td><td rowspan="1" colspan="1">1500</td><td rowspan="1" colspan="1">this paper</td></tr><tr><td rowspan="1" colspan="1"><ext-link xmlns:xlink="http://www.w3.org/1999/xlink" ext-link-type="gen" xlink:href="KY425361" xlink:type="simple">KY425361</ext-link></td><td rowspan="1" colspan="1">
                <named-content xmlns:xlink="http://www.w3.org/1999/xlink" content-type="dwc:institutional_code" xlink:type="simple">ZMMU</named-content> NAP-01787</td><td rowspan="1" colspan="1">
                <italic><tp:taxon-name><tp:taxon-name-part taxon-name-part-type="genus" reg="Ophryophryne">O.</tp:taxon-name-part> <tp:taxon-name-part taxon-name-part-type="species" reg="synoria">synoria</tp:taxon-name-part></tp:taxon-name></italic>
              </td><td rowspan="1" colspan="1">
                <bold>6</bold> – Vietnam, Lam Dong Prov., Bidoup–Nui Ba N.P., Giang Ly</td><td rowspan="1" colspan="1">1500</td><td rowspan="1" colspan="1">this paper</td></tr><tr><td rowspan="1" colspan="1"><ext-link xmlns:xlink="http://www.w3.org/1999/xlink" ext-link-type="gen" xlink:href="KY425362" xlink:type="simple">KY425362</ext-link></td><td rowspan="1" colspan="1">
                <named-content xmlns:xlink="http://www.w3.org/1999/xlink" content-type="dwc:institutional_code" xlink:type="simple">ZMMU</named-content> NAP-01835</td><td rowspan="1" colspan="1">
                <italic><tp:taxon-name><tp:taxon-name-part taxon-name-part-type="genus" reg="Ophryophryne">O.</tp:taxon-name-part> <tp:taxon-name-part taxon-name-part-type="species" reg="synoria">synoria</tp:taxon-name-part></tp:taxon-name></italic>
              </td><td rowspan="1" colspan="1">
                <bold>6</bold> – Vietnam, Lam Dong Prov., Bidoup–Nui Ba N.P., Giang Ly</td><td rowspan="1" colspan="1">1500</td><td rowspan="1" colspan="1">this paper</td></tr><tr><td rowspan="1" colspan="1"><ext-link xmlns:xlink="http://www.w3.org/1999/xlink" ext-link-type="gen" xlink:href="KY425363" xlink:type="simple">KY425363</ext-link></td><td rowspan="1" colspan="1">
                <named-content xmlns:xlink="http://www.w3.org/1999/xlink" content-type="dwc:institutional_code" xlink:type="simple">ZISP</named-content> NLO-36349</td><td rowspan="1" colspan="1">
                <italic><tp:taxon-name><tp:taxon-name-part taxon-name-part-type="genus" reg="Ophryophryne">O.</tp:taxon-name-part> <tp:taxon-name-part taxon-name-part-type="species" reg="synoria">synoria</tp:taxon-name-part></tp:taxon-name></italic>
              </td><td rowspan="1" colspan="1">
                <bold>11</bold> – Vietnam, Dak Lak Prov., Chu Yang Sin N.P., Chu Yang Sin Mt.</td><td rowspan="1" colspan="1">1000</td><td rowspan="1" colspan="1">this paper</td></tr><tr><td rowspan="1" colspan="1"><ext-link xmlns:xlink="http://www.w3.org/1999/xlink" ext-link-type="gen" xlink:href="KY425364" xlink:type="simple">KY425364</ext-link></td><td rowspan="1" colspan="1">
                <named-content xmlns:xlink="http://www.w3.org/1999/xlink" content-type="dwc:institutional_code" xlink:type="simple">ZISP</named-content> NLO-36554</td><td rowspan="1" colspan="1">
                <italic><tp:taxon-name><tp:taxon-name-part taxon-name-part-type="genus" reg="Ophryophryne">O.</tp:taxon-name-part> <tp:taxon-name-part taxon-name-part-type="species" reg="synoria">synoria</tp:taxon-name-part></tp:taxon-name></italic>
              </td><td rowspan="1" colspan="1">
                <bold>11</bold> – Vietnam, Dak Lak Prov., Chu Yang Sin N.P., Chu Yang Sin Mt.</td><td rowspan="1" colspan="1">1000</td><td rowspan="1" colspan="1">this paper</td></tr><tr><td rowspan="1" colspan="1"><ext-link xmlns:xlink="http://www.w3.org/1999/xlink" ext-link-type="gen" xlink:href="KY425365" xlink:type="simple">KY425365</ext-link></td><td rowspan="1" colspan="1">KIZ-013663**</td><td rowspan="1" colspan="1">
                <italic><tp:taxon-name><tp:taxon-name-part taxon-name-part-type="genus" reg="Ophryophryne">O.</tp:taxon-name-part> <tp:taxon-name-part taxon-name-part-type="species" reg="gerti">gerti</tp:taxon-name-part></tp:taxon-name></italic>
              </td><td rowspan="1" colspan="1">
                <bold>5</bold> – Vietnam, Lam Dong Prov., Bidoup–Nui Ba N.P., Langbian Mt.</td><td rowspan="1" colspan="1">1800</td><td rowspan="1" colspan="1">this paper</td></tr><tr><td rowspan="1" colspan="1"><ext-link xmlns:xlink="http://www.w3.org/1999/xlink" ext-link-type="gen" xlink:href="KY425366" xlink:type="simple">KY425366</ext-link></td><td rowspan="1" colspan="1">KIZ-013664**</td><td rowspan="1" colspan="1">
                <italic><tp:taxon-name><tp:taxon-name-part taxon-name-part-type="genus" reg="Ophryophryne">O.</tp:taxon-name-part> <tp:taxon-name-part taxon-name-part-type="species" reg="gerti">gerti</tp:taxon-name-part></tp:taxon-name></italic>
              </td><td rowspan="1" colspan="1">
                <bold>5</bold> – Vietnam, Lam Dong Prov., Bidoup–Nui Ba N.P., Langbian Mt.</td><td rowspan="1" colspan="1">1800</td><td rowspan="1" colspan="1">this paper</td></tr><tr><td rowspan="1" colspan="1"><ext-link xmlns:xlink="http://www.w3.org/1999/xlink" ext-link-type="gen" xlink:href="KY425367" xlink:type="simple">KY425367</ext-link></td><td rowspan="1" colspan="1">KIZ-013662**</td><td rowspan="1" colspan="1">
                <italic><tp:taxon-name><tp:taxon-name-part taxon-name-part-type="genus" reg="Ophryophryne">O.</tp:taxon-name-part> <tp:taxon-name-part taxon-name-part-type="species" reg="gerti">gerti</tp:taxon-name-part></tp:taxon-name></italic>
              </td><td rowspan="1" colspan="1">
                <bold>5</bold> – Vietnam, Lam Dong Prov., Bidoup–Nui Ba N.P., Langbian Mt.</td><td rowspan="1" colspan="1">1800</td><td rowspan="1" colspan="1">this paper</td></tr><tr><td rowspan="1" colspan="1"><ext-link xmlns:xlink="http://www.w3.org/1999/xlink" ext-link-type="gen" xlink:href="KY425368" xlink:type="simple">KY425368</ext-link></td><td rowspan="1" colspan="1">
                <named-content xmlns:xlink="http://www.w3.org/1999/xlink" content-type="dwc:institutional_code" xlink:type="simple">ZMMU</named-content> NAP-01878</td><td rowspan="1" colspan="1">
                <italic><tp:taxon-name><tp:taxon-name-part taxon-name-part-type="genus" reg="Ophryophryne">O.</tp:taxon-name-part> <tp:taxon-name-part taxon-name-part-type="species" reg="gerti">gerti</tp:taxon-name-part></tp:taxon-name></italic>
              </td><td rowspan="1" colspan="1">
                <bold>6</bold> – Vietnam, Lam Dong Prov., Bidoup–Nui Ba N.P., Giang Ly</td><td rowspan="1" colspan="1">1500</td><td rowspan="1" colspan="1">this paper</td></tr><tr><td rowspan="1" colspan="1"><ext-link xmlns:xlink="http://www.w3.org/1999/xlink" ext-link-type="gen" xlink:href="KY425369" xlink:type="simple">KY425369</ext-link></td><td rowspan="1" colspan="1">
                <named-content xmlns:xlink="http://www.w3.org/1999/xlink" content-type="dwc:institutional_code" xlink:type="simple">ZMMU</named-content> NAP-01789</td><td rowspan="1" colspan="1">
                <italic><tp:taxon-name><tp:taxon-name-part taxon-name-part-type="genus" reg="Ophryophryne">O.</tp:taxon-name-part> <tp:taxon-name-part taxon-name-part-type="species" reg="gerti">gerti</tp:taxon-name-part></tp:taxon-name></italic>
              </td><td rowspan="1" colspan="1">
                <bold>6</bold> – Vietnam, Lam Dong Prov., Bidoup–Nui Ba N.P., Giang Ly</td><td rowspan="1" colspan="1">1500</td><td rowspan="1" colspan="1">this paper</td></tr><tr><td rowspan="1" colspan="1"><ext-link xmlns:xlink="http://www.w3.org/1999/xlink" ext-link-type="gen" xlink:href="KY425370" xlink:type="simple">KY425370</ext-link></td><td rowspan="1" colspan="1">
                <named-content xmlns:xlink="http://www.w3.org/1999/xlink" content-type="dwc:institutional_code" xlink:type="simple">ZMMU</named-content> NAP-02471</td><td rowspan="1" colspan="1">
                <italic><tp:taxon-name><tp:taxon-name-part taxon-name-part-type="genus" reg="Ophryophryne">O.</tp:taxon-name-part> <tp:taxon-name-part taxon-name-part-type="species" reg="gerti">gerti</tp:taxon-name-part></tp:taxon-name></italic>
              </td><td rowspan="1" colspan="1">
                <bold>6</bold> – Vietnam, Lam Dong Prov., Bidoup–Nui Ba N.P., Giang Ly</td><td rowspan="1" colspan="1">1500</td><td rowspan="1" colspan="1">this paper</td></tr><tr><td rowspan="1" colspan="1"><ext-link xmlns:xlink="http://www.w3.org/1999/xlink" ext-link-type="gen" xlink:href="KY425371" xlink:type="simple">KY425371</ext-link></td><td rowspan="1" colspan="1">
                <named-content xmlns:xlink="http://www.w3.org/1999/xlink" content-type="dwc:institutional_code" xlink:type="simple">ZMMU</named-content> NAP-01790</td><td rowspan="1" colspan="1">
                <italic><tp:taxon-name><tp:taxon-name-part taxon-name-part-type="genus" reg="Ophryophryne">O.</tp:taxon-name-part> <tp:taxon-name-part taxon-name-part-type="species" reg="gerti">gerti</tp:taxon-name-part></tp:taxon-name></italic>
              </td><td rowspan="1" colspan="1">
                <bold>6</bold> – Vietnam, Lam Dong Prov., Bidoup–Nui Ba N.P., Giang Ly</td><td rowspan="1" colspan="1">1500</td><td rowspan="1" colspan="1">this paper</td></tr><tr><td rowspan="1" colspan="1"><ext-link xmlns:xlink="http://www.w3.org/1999/xlink" ext-link-type="gen" xlink:href="KY425372" xlink:type="simple">KY425372</ext-link></td><td rowspan="1" colspan="1">
                <named-content xmlns:xlink="http://www.w3.org/1999/xlink" content-type="dwc:institutional_code" xlink:type="simple">ZMMU</named-content> NAP-01788</td><td rowspan="1" colspan="1">
                <italic><tp:taxon-name><tp:taxon-name-part taxon-name-part-type="genus" reg="Ophryophryne">O.</tp:taxon-name-part> <tp:taxon-name-part taxon-name-part-type="species" reg="gerti">gerti</tp:taxon-name-part></tp:taxon-name></italic>
              </td><td rowspan="1" colspan="1">
                <bold>6</bold> – Vietnam, Lam Dong Prov., Bidoup–Nui Ba N.P., Giang Ly</td><td rowspan="1" colspan="1">1500</td><td rowspan="1" colspan="1">this paper</td></tr><tr><td rowspan="1" colspan="1"><ext-link xmlns:xlink="http://www.w3.org/1999/xlink" ext-link-type="gen" xlink:href="KY425373" xlink:type="simple">KY425373</ext-link></td><td rowspan="1" colspan="1">
                <named-content xmlns:xlink="http://www.w3.org/1999/xlink" content-type="dwc:institutional_code" xlink:type="simple">ZMMU</named-content> NAP-02758</td><td rowspan="1" colspan="1">
                <italic><tp:taxon-name><tp:taxon-name-part taxon-name-part-type="genus" reg="Ophryophryne">O.</tp:taxon-name-part> <tp:taxon-name-part taxon-name-part-type="species" reg="gerti">gerti</tp:taxon-name-part></tp:taxon-name></italic>
              </td><td rowspan="1" colspan="1">
                <bold>11</bold> – Vietnam, Dak Lak Prov., Chu Yang Sin N.P.</td><td rowspan="1" colspan="1">1000</td><td rowspan="1" colspan="1">this paper</td></tr><tr><td rowspan="1" colspan="1"><ext-link xmlns:xlink="http://www.w3.org/1999/xlink" ext-link-type="gen" xlink:href="KY425374" xlink:type="simple">KY425374</ext-link></td><td rowspan="1" colspan="1">
                <named-content xmlns:xlink="http://www.w3.org/1999/xlink" content-type="dwc:institutional_code" xlink:type="simple">ZMMU</named-content> ABV-00530</td><td rowspan="1" colspan="1">
                <italic><tp:taxon-name><tp:taxon-name-part taxon-name-part-type="genus" reg="Ophryophryne">O.</tp:taxon-name-part> <tp:taxon-name-part taxon-name-part-type="species" reg="gerti">gerti</tp:taxon-name-part></tp:taxon-name></italic>
              </td><td rowspan="1" colspan="1">
                <bold>11</bold> – Vietnam, Dak Lak Prov., Chu Yang Sin N.P.</td><td rowspan="1" colspan="1">1000</td><td rowspan="1" colspan="1">this paper</td></tr><tr><td rowspan="1" colspan="1"><ext-link xmlns:xlink="http://www.w3.org/1999/xlink" ext-link-type="gen" xlink:href="KY425375" xlink:type="simple">KY425375</ext-link></td><td rowspan="1" colspan="1">
                <named-content xmlns:xlink="http://www.w3.org/1999/xlink" content-type="dwc:institutional_code" xlink:type="simple">ZMMU</named-content> NAP-02759</td><td rowspan="1" colspan="1">
                <italic><tp:taxon-name><tp:taxon-name-part taxon-name-part-type="genus" reg="Ophryophryne">O.</tp:taxon-name-part> <tp:taxon-name-part taxon-name-part-type="species" reg="gerti">gerti</tp:taxon-name-part></tp:taxon-name></italic>
              </td><td rowspan="1" colspan="1">
                <bold>11</bold> – Vietnam, Dak Lak Prov., Chu Yang Sin N.P.</td><td rowspan="1" colspan="1">1000</td><td rowspan="1" colspan="1">this paper</td></tr><tr><td rowspan="1" colspan="1"><ext-link xmlns:xlink="http://www.w3.org/1999/xlink" ext-link-type="gen" xlink:href="KY425376" xlink:type="simple">KY425376</ext-link></td><td rowspan="1" colspan="1">
                <named-content xmlns:xlink="http://www.w3.org/1999/xlink" content-type="dwc:institutional_code" xlink:type="simple">ZMMU</named-content> ABV-00577</td><td rowspan="1" colspan="1">
                <italic><tp:taxon-name><tp:taxon-name-part taxon-name-part-type="genus" reg="Ophryophryne">O.</tp:taxon-name-part> <tp:taxon-name-part taxon-name-part-type="species" reg="gerti">gerti</tp:taxon-name-part></tp:taxon-name></italic>
              </td><td rowspan="1" colspan="1">
                <bold>11</bold> – Vietnam, Dak Lak Prov., Chu Yang Sin N.P.</td><td rowspan="1" colspan="1">1000</td><td rowspan="1" colspan="1">this paper</td></tr><tr><td rowspan="1" colspan="1"><ext-link xmlns:xlink="http://www.w3.org/1999/xlink" ext-link-type="gen" xlink:href="KY425377" xlink:type="simple">KY425377</ext-link></td><td rowspan="1" colspan="1">
                <named-content xmlns:xlink="http://www.w3.org/1999/xlink" content-type="dwc:institutional_code" xlink:type="simple">ZMMU</named-content> NAP-02760</td><td rowspan="1" colspan="1">
                <italic><tp:taxon-name><tp:taxon-name-part taxon-name-part-type="genus" reg="Ophryophryne">O.</tp:taxon-name-part> <tp:taxon-name-part taxon-name-part-type="species" reg="gerti">gerti</tp:taxon-name-part></tp:taxon-name></italic>
              </td><td rowspan="1" colspan="1">
                <bold>11</bold> – Vietnam, Dak Lak Prov., Chu Yang Sin N.P.</td><td rowspan="1" colspan="1">1000</td><td rowspan="1" colspan="1">this paper</td></tr><tr><td rowspan="1" colspan="1"><ext-link xmlns:xlink="http://www.w3.org/1999/xlink" ext-link-type="gen" xlink:href="KY425378" xlink:type="simple">KY425378</ext-link></td><td rowspan="1" colspan="1">
                <named-content xmlns:xlink="http://www.w3.org/1999/xlink" content-type="dwc:institutional_code" xlink:type="simple">ZISP</named-content> NLO-36510</td><td rowspan="1" colspan="1">
                <italic><tp:taxon-name><tp:taxon-name-part taxon-name-part-type="genus" reg="Ophryophryne">O.</tp:taxon-name-part> <tp:taxon-name-part taxon-name-part-type="species" reg="gerti">gerti</tp:taxon-name-part></tp:taxon-name></italic>
              </td><td rowspan="1" colspan="1">
                <bold>11</bold> – Vietnam, Dak Lak Prov., Chu Yang Sin N.P.</td><td rowspan="1" colspan="1">1000</td><td rowspan="1" colspan="1">this paper</td></tr><tr><td rowspan="1" colspan="1"><ext-link xmlns:xlink="http://www.w3.org/1999/xlink" ext-link-type="gen" xlink:href="KY425379" xlink:type="simple">KY425379</ext-link></td><td rowspan="1" colspan="1">
                <named-content xmlns:xlink="http://www.w3.org/1999/xlink" content-type="dwc:institutional_code" xlink:type="simple">ZMMU</named-content> ABV-00454</td><td rowspan="1" colspan="1">
                <italic><tp:taxon-name><tp:taxon-name-part taxon-name-part-type="genus" reg="Ophryophryne">O.</tp:taxon-name-part> <tp:taxon-name-part taxon-name-part-type="species" reg="elfina">elfina</tp:taxon-name-part></tp:taxon-name></italic> sp. n.</td><td rowspan="1" colspan="1">
                <bold>6</bold> – Vietnam, Lam Dong Prov., Bidoup–Nui Ba N.P., Bidoup Mt.</td><td rowspan="1" colspan="1">2000</td><td rowspan="1" colspan="1">this paper</td></tr><tr><td rowspan="1" colspan="1"><ext-link xmlns:xlink="http://www.w3.org/1999/xlink" ext-link-type="gen" xlink:href="KY425380" xlink:type="simple">KY425380</ext-link></td><td rowspan="1" colspan="1">
                <named-content xmlns:xlink="http://www.w3.org/1999/xlink" content-type="dwc:institutional_code" xlink:type="simple">ZMMU</named-content> ABV-00455</td><td rowspan="1" colspan="1">
                <italic><tp:taxon-name><tp:taxon-name-part taxon-name-part-type="genus" reg="Ophryophryne">O.</tp:taxon-name-part> <tp:taxon-name-part taxon-name-part-type="species" reg="elfina">elfina</tp:taxon-name-part></tp:taxon-name></italic> sp. n.</td><td rowspan="1" colspan="1">
                <bold>6</bold> – Vietnam, Lam Dong Prov., Bidoup–Nui Ba N.P., Bidoup Mt.</td><td rowspan="1" colspan="1">2000</td><td rowspan="1" colspan="1">this paper</td></tr><tr><td rowspan="1" colspan="1"><ext-link xmlns:xlink="http://www.w3.org/1999/xlink" ext-link-type="gen" xlink:href="KY515233" xlink:type="simple">KY515233</ext-link></td><td rowspan="1" colspan="1">
                <named-content xmlns:xlink="http://www.w3.org/1999/xlink" content-type="dwc:institutional_code" xlink:type="simple">ZMMU</named-content> NAP-01169</td><td rowspan="1" colspan="1">
                <italic><tp:taxon-name><tp:taxon-name-part taxon-name-part-type="genus" reg="Ophryophryne">O.</tp:taxon-name-part> <tp:taxon-name-part taxon-name-part-type="species" reg="elfina">elfina</tp:taxon-name-part></tp:taxon-name></italic> sp. n. (larva)</td><td rowspan="1" colspan="1">
                <bold>6</bold> – Vietnam, Lam Dong Prov., Bidoup–Nui Ba N.P., Bidoup Mt.</td><td rowspan="1" colspan="1">2000</td><td rowspan="1" colspan="1">this paper</td></tr><tr><td rowspan="1" colspan="1"><ext-link xmlns:xlink="http://www.w3.org/1999/xlink" ext-link-type="gen" xlink:href="KY425381" xlink:type="simple">KY425381</ext-link></td><td rowspan="1" colspan="1">
                <named-content xmlns:xlink="http://www.w3.org/1999/xlink" content-type="dwc:institutional_code" xlink:type="simple">ZMMU</named-content> NAP-01782</td><td rowspan="1" colspan="1">
                <italic><tp:taxon-name><tp:taxon-name-part taxon-name-part-type="genus" reg="Ophryophryne">O.</tp:taxon-name-part> <tp:taxon-name-part taxon-name-part-type="species" reg="elfina">elfina</tp:taxon-name-part></tp:taxon-name></italic> sp. n.</td><td rowspan="1" colspan="1">
                <bold>7</bold> – Vietnam, Lam Dong Prov., Bidoup–Nui Ba N.P., Hon Giao Mt.</td><td rowspan="1" colspan="1">2000</td><td rowspan="1" colspan="1">this paper</td></tr><tr><td rowspan="1" colspan="1"><ext-link xmlns:xlink="http://www.w3.org/1999/xlink" ext-link-type="gen" xlink:href="KY425382" xlink:type="simple">KY425382</ext-link></td><td rowspan="1" colspan="1">
                <named-content xmlns:xlink="http://www.w3.org/1999/xlink" content-type="dwc:institutional_code" xlink:type="simple">ZMMU</named-content> NAP-01783</td><td rowspan="1" colspan="1">
                <italic><tp:taxon-name><tp:taxon-name-part taxon-name-part-type="genus" reg="Ophryophryne">O.</tp:taxon-name-part> <tp:taxon-name-part taxon-name-part-type="species" reg="elfina">elfina</tp:taxon-name-part></tp:taxon-name></italic> sp. n.</td><td rowspan="1" colspan="1">
                <bold>7</bold> – Vietnam, Lam Dong Prov., Bidoup–Nui Ba N.P., Hon Giao Mt.</td><td rowspan="1" colspan="1">2000</td><td rowspan="1" colspan="1">this paper</td></tr><tr><td rowspan="1" colspan="1"><ext-link xmlns:xlink="http://www.w3.org/1999/xlink" ext-link-type="gen" xlink:href="KY425383" xlink:type="simple">KY425383</ext-link></td><td rowspan="1" colspan="1">
                <named-content xmlns:xlink="http://www.w3.org/1999/xlink" content-type="dwc:institutional_code" xlink:type="simple">ZMMU</named-content> NAP-01757</td><td rowspan="1" colspan="1">
                <italic><tp:taxon-name><tp:taxon-name-part taxon-name-part-type="genus" reg="Ophryophryne">O.</tp:taxon-name-part> <tp:taxon-name-part taxon-name-part-type="species" reg="elfina">elfina</tp:taxon-name-part></tp:taxon-name></italic> sp. n.</td><td rowspan="1" colspan="1">
                <bold>7</bold> – Vietnam, Lam Dong Prov., Bidoup–Nui Ba N.P., Hon Giao Mt.</td><td rowspan="1" colspan="1">2000</td><td rowspan="1" colspan="1">this paper</td></tr><tr><td rowspan="1" colspan="1"><ext-link xmlns:xlink="http://www.w3.org/1999/xlink" ext-link-type="gen" xlink:href="KY425384" xlink:type="simple">KY425384</ext-link></td><td rowspan="1" colspan="1">
                <named-content xmlns:xlink="http://www.w3.org/1999/xlink" content-type="dwc:institutional_code" xlink:type="simple">ZMMU</named-content> NAP-01758</td><td rowspan="1" colspan="1">
                <italic><tp:taxon-name><tp:taxon-name-part taxon-name-part-type="genus" reg="Ophryophryne">O.</tp:taxon-name-part> <tp:taxon-name-part taxon-name-part-type="species" reg="elfina">elfina</tp:taxon-name-part></tp:taxon-name></italic> sp. n.</td><td rowspan="1" colspan="1">
                <bold>7</bold> – Vietnam, Lam Dong Prov., Bidoup–Nui Ba N.P., Hon Giao Mt.</td><td rowspan="1" colspan="1">2000</td><td rowspan="1" colspan="1">this paper</td></tr><tr><td rowspan="1" colspan="1"><ext-link xmlns:xlink="http://www.w3.org/1999/xlink" ext-link-type="gen" xlink:href="KY425385" xlink:type="simple">KY425385</ext-link></td><td rowspan="1" colspan="1">
                <named-content xmlns:xlink="http://www.w3.org/1999/xlink" content-type="dwc:institutional_code" xlink:type="simple">ZMMU</named-content> ABV-00316</td><td rowspan="1" colspan="1">
                <italic><tp:taxon-name><tp:taxon-name-part taxon-name-part-type="genus" reg="Ophryophryne">O.</tp:taxon-name-part> <tp:taxon-name-part taxon-name-part-type="species" reg="elfina">elfina</tp:taxon-name-part></tp:taxon-name></italic> sp. n.</td><td rowspan="1" colspan="1">
                <bold>8</bold> – Vietnam, Khanh Hoa Prov., Hon Ba N.R., Hon Ba Mt.</td><td rowspan="1" colspan="1">1500</td><td rowspan="1" colspan="1">this paper</td></tr><tr><td rowspan="1" colspan="1"><ext-link xmlns:xlink="http://www.w3.org/1999/xlink" ext-link-type="gen" xlink:href="KY425386" xlink:type="simple">KY425386</ext-link></td><td rowspan="1" colspan="1">KIZ YPX-05429</td><td rowspan="1" colspan="1">
                <italic><tp:taxon-name><tp:taxon-name-part taxon-name-part-type="genus" reg="Ophryophryne">O.</tp:taxon-name-part> <tp:taxon-name-part taxon-name-part-type="species" reg="elfina">elfina</tp:taxon-name-part></tp:taxon-name></italic> sp. n.</td><td rowspan="1" colspan="1">
                <bold>9</bold> – Vietnam, Ninh Thuan Prov., Nui Chua N.P.</td><td rowspan="1" colspan="1">780</td><td rowspan="1" colspan="1">this paper</td></tr><tr><td rowspan="1" colspan="1"><ext-link xmlns:xlink="http://www.w3.org/1999/xlink" ext-link-type="gen" xlink:href="KY425387" xlink:type="simple">KY425387</ext-link></td><td rowspan="1" colspan="1">KIZ YPX-05457</td><td rowspan="1" colspan="1">
                <italic><tp:taxon-name><tp:taxon-name-part taxon-name-part-type="genus" reg="Ophryophryne">O.</tp:taxon-name-part> <tp:taxon-name-part taxon-name-part-type="species" reg="elfina">elfina</tp:taxon-name-part></tp:taxon-name></italic> sp. n.</td><td rowspan="1" colspan="1">
                <bold>9</bold> – Vietnam, Ninh Thuan Prov., Nui Chua N.P.</td><td rowspan="1" colspan="1">780</td><td rowspan="1" colspan="1">this paper</td></tr><tr><td rowspan="1" colspan="1"><ext-link xmlns:xlink="http://www.w3.org/1999/xlink" ext-link-type="gen" xlink:href="KY425388" xlink:type="simple">KY425388</ext-link></td><td rowspan="1" colspan="1">KIZ YPX-05428</td><td rowspan="1" colspan="1">
                <italic><tp:taxon-name><tp:taxon-name-part taxon-name-part-type="genus" reg="Ophryophryne">O.</tp:taxon-name-part> <tp:taxon-name-part taxon-name-part-type="species" reg="elfina">elfina</tp:taxon-name-part></tp:taxon-name></italic> sp. n.</td><td rowspan="1" colspan="1">
                <bold>9</bold> – Vietnam, Ninh Thuan Prov., Nui Chua N.P.</td><td rowspan="1" colspan="1">780</td><td rowspan="1" colspan="1">this paper</td></tr><tr><td rowspan="1" colspan="1"><ext-link xmlns:xlink="http://www.w3.org/1999/xlink" ext-link-type="gen" xlink:href="KY425389" xlink:type="simple">KY425389</ext-link></td><td rowspan="1" colspan="1">
                <named-content xmlns:xlink="http://www.w3.org/1999/xlink" content-type="dwc:institutional_code" xlink:type="simple">ZMMU</named-content> NAP-02658*</td><td rowspan="1" colspan="1">
                <italic><tp:taxon-name><tp:taxon-name-part taxon-name-part-type="genus" reg="Ophryophryne">O.</tp:taxon-name-part> <tp:taxon-name-part taxon-name-part-type="species" reg="elfina">elfina</tp:taxon-name-part></tp:taxon-name></italic> sp. n.</td><td rowspan="1" colspan="1">
                <bold>10</bold> – Vietnam, Dak Lak Prov., Chu Yang Sin N.P., Chu Pan Fan Mt.</td><td rowspan="1" colspan="1">1900</td><td rowspan="1" colspan="1">this paper</td></tr><tr><td rowspan="1" colspan="1"><ext-link xmlns:xlink="http://www.w3.org/1999/xlink" ext-link-type="gen" xlink:href="KY515232" xlink:type="simple">KY515232</ext-link></td><td rowspan="1" colspan="1">
                <named-content xmlns:xlink="http://www.w3.org/1999/xlink" content-type="dwc:institutional_code" xlink:type="simple">ZMMU</named-content> NAP-02673**</td><td rowspan="1" colspan="1">
                <italic><tp:taxon-name><tp:taxon-name-part taxon-name-part-type="genus" reg="Ophryophryne">O.</tp:taxon-name-part> <tp:taxon-name-part taxon-name-part-type="species" reg="elfina">elfina</tp:taxon-name-part></tp:taxon-name></italic> sp. n. (larva)</td><td rowspan="1" colspan="1">
                <bold>10</bold> – Vietnam, Dak Lak Prov., Chu Yang Sin N.P., Chu Pan Fan Mt.</td><td rowspan="1" colspan="1">1900</td><td rowspan="1" colspan="1">this paper</td></tr><tr><td rowspan="1" colspan="1"><ext-link xmlns:xlink="http://www.w3.org/1999/xlink" ext-link-type="gen" xlink:href="KY425390" xlink:type="simple">KY425390</ext-link></td><td rowspan="1" colspan="1">
                <named-content xmlns:xlink="http://www.w3.org/1999/xlink" content-type="dwc:institutional_code" xlink:type="simple">ZISP</named-content> NLO-36522</td><td rowspan="1" colspan="1">
                <italic><tp:taxon-name><tp:taxon-name-part taxon-name-part-type="genus" reg="Ophryophryne">O.</tp:taxon-name-part> <tp:taxon-name-part taxon-name-part-type="species" reg="elfina">elfina</tp:taxon-name-part></tp:taxon-name></italic> sp. n.</td><td rowspan="1" colspan="1">
                <bold>11</bold> – Vietnam, Dak Lak Prov., Chu Yang Sin N.P., Chu Yang Sin Mt.</td><td rowspan="1" colspan="1">2000</td><td rowspan="1" colspan="1">this paper</td></tr><tr><td rowspan="1" colspan="1"><ext-link xmlns:xlink="http://www.w3.org/1999/xlink" ext-link-type="gen" xlink:href="KY425391" xlink:type="simple">KY425391</ext-link></td><td rowspan="1" colspan="1">
                <named-content xmlns:xlink="http://www.w3.org/1999/xlink" content-type="dwc:institutional_code" xlink:type="simple">ZMMU</named-content> ABV-00581</td><td rowspan="1" colspan="1">
                <italic><tp:taxon-name><tp:taxon-name-part taxon-name-part-type="genus" reg="Ophryophryne">O.</tp:taxon-name-part> <tp:taxon-name-part taxon-name-part-type="species" reg="elfina">elfina</tp:taxon-name-part></tp:taxon-name></italic> sp. n.</td><td rowspan="1" colspan="1">
                <bold>11</bold> – Vietnam, Dak Lak Prov., Chu Yang Sin N.P., Chu Yang Sin Mt.</td><td rowspan="1" colspan="1">1800</td><td rowspan="1" colspan="1">this paper</td></tr><tr><td rowspan="1" colspan="1"><ext-link xmlns:xlink="http://www.w3.org/1999/xlink" ext-link-type="gen" xlink:href="KY425392" xlink:type="simple">KY425392</ext-link></td><td rowspan="1" colspan="1">
                <named-content xmlns:xlink="http://www.w3.org/1999/xlink" content-type="dwc:institutional_code" xlink:type="simple">ZMMU</named-content> ABV-00580</td><td rowspan="1" colspan="1">
                <italic><tp:taxon-name><tp:taxon-name-part taxon-name-part-type="genus" reg="Ophryophryne">O.</tp:taxon-name-part> <tp:taxon-name-part taxon-name-part-type="species" reg="elfina">elfina</tp:taxon-name-part></tp:taxon-name></italic> sp. n.</td><td rowspan="1" colspan="1">
                <bold>11</bold> – Vietnam, Dak Lak Prov., Chu Yang Sin N.P., Chu Yang Sin Mt.</td><td rowspan="1" colspan="1">1975</td><td rowspan="1" colspan="1">this paper</td></tr><tr><td rowspan="1" colspan="1"><ext-link xmlns:xlink="http://www.w3.org/1999/xlink" ext-link-type="gen" xlink:href="KY425393" xlink:type="simple">KY425393</ext-link></td><td rowspan="1" colspan="1">DVT-00393</td><td rowspan="1" colspan="1">
                <italic><tp:taxon-name><tp:taxon-name-part taxon-name-part-type="genus" reg="Ophryophryne">O.</tp:taxon-name-part> <tp:taxon-name-part taxon-name-part-type="species" reg="elfina">elfina</tp:taxon-name-part></tp:taxon-name></italic> sp. n.</td><td rowspan="1" colspan="1">
                <bold>12</bold> – Vietnam, Phu Yen Prov., Tay Hoa</td><td rowspan="1" colspan="1">700</td><td rowspan="1" colspan="1">this paper</td></tr><tr><td rowspan="1" colspan="1"><ext-link xmlns:xlink="http://www.w3.org/1999/xlink" ext-link-type="gen" xlink:href="KY022203" xlink:type="simple">KY022203</ext-link></td><td rowspan="1" colspan="1">AMNH A163680</td><td rowspan="1" colspan="1">
                <italic><tp:taxon-name><tp:taxon-name-part taxon-name-part-type="genus" reg="Ophryophryne">O.</tp:taxon-name-part> <tp:taxon-name-part taxon-name-part-type="species" reg="hansi">hansi</tp:taxon-name-part></tp:taxon-name></italic>
              </td><td rowspan="1" colspan="1">Vietnam, Quang Nam Prov., Tra My, Tra Don</td><td rowspan="1" colspan="1">930</td><td rowspan="1" colspan="1">
                <xref ref-type="bibr" rid="B53">Mahony et al. 2017</xref>
              </td></tr><tr><td rowspan="1" colspan="1"><ext-link xmlns:xlink="http://www.w3.org/1999/xlink" ext-link-type="gen" xlink:href="DQ283377" xlink:type="simple">DQ283377</ext-link></td><td rowspan="1" colspan="1">AMNH A163669</td><td rowspan="1" colspan="1">
                <italic><tp:taxon-name><tp:taxon-name-part taxon-name-part-type="genus" reg="Ophryophryne">O.</tp:taxon-name-part> <tp:taxon-name-part taxon-name-part-type="species" reg="hansi">hansi</tp:taxon-name-part></tp:taxon-name></italic>
              </td><td rowspan="1" colspan="1">Vietnam, Quang Nam Prov., Tra My, Tra Don</td><td rowspan="1" colspan="1">970</td><td rowspan="1" colspan="1">
                <xref ref-type="bibr" rid="B20">Frost et al. 2006</xref>
              </td></tr><tr><td rowspan="1" colspan="1"><ext-link xmlns:xlink="http://www.w3.org/1999/xlink" ext-link-type="gen" xlink:href="KY425395" xlink:type="simple">KY425395</ext-link></td><td rowspan="1" colspan="1">
                <named-content xmlns:xlink="http://www.w3.org/1999/xlink" content-type="dwc:institutional_code" xlink:type="simple">ZMMU</named-content> NAP-06485</td><td rowspan="1" colspan="1">
                <italic><tp:taxon-name><tp:taxon-name-part taxon-name-part-type="genus" reg="Ophryophryne">O.</tp:taxon-name-part> <tp:taxon-name-part taxon-name-part-type="species" reg="hansi">hansi</tp:taxon-name-part></tp:taxon-name></italic>
              </td><td rowspan="1" colspan="1">Vietnam, Kon Tum Prov., Thac Nham forest</td><td rowspan="1" colspan="1">1100</td><td rowspan="1" colspan="1">this paper</td></tr><tr><td rowspan="1" colspan="1"><ext-link xmlns:xlink="http://www.w3.org/1999/xlink" ext-link-type="gen" xlink:href="KY425396" xlink:type="simple">KY425396</ext-link></td><td rowspan="1" colspan="1">
                <named-content xmlns:xlink="http://www.w3.org/1999/xlink" content-type="dwc:institutional_code" xlink:type="simple">ZMMU</named-content> NAP-06501</td><td rowspan="1" colspan="1">
                <italic><tp:taxon-name><tp:taxon-name-part taxon-name-part-type="genus" reg="Ophryophryne">O.</tp:taxon-name-part> <tp:taxon-name-part taxon-name-part-type="species" reg="hansi">hansi</tp:taxon-name-part></tp:taxon-name></italic>
              </td><td rowspan="1" colspan="1">Vietnam, Gia Lai Prov., Kon Chu Rang N.R.</td><td rowspan="1" colspan="1">1000</td><td rowspan="1" colspan="1">this paper</td></tr><tr><td rowspan="1" colspan="1"><ext-link xmlns:xlink="http://www.w3.org/1999/xlink" ext-link-type="gen" xlink:href="KY425397" xlink:type="simple">KY425397</ext-link></td><td rowspan="1" colspan="1">
                <named-content xmlns:xlink="http://www.w3.org/1999/xlink" content-type="dwc:institutional_code" xlink:type="simple">ZMMU</named-content> NAP-06524</td><td rowspan="1" colspan="1">
                <italic><tp:taxon-name><tp:taxon-name-part taxon-name-part-type="genus" reg="Ophryophryne">O.</tp:taxon-name-part> <tp:taxon-name-part taxon-name-part-type="species" reg="hansi">hansi</tp:taxon-name-part></tp:taxon-name></italic>
              </td><td rowspan="1" colspan="1">Vietnam, Gia Lai Prov., Kon Chu Rang N.R.</td><td rowspan="1" colspan="1">1000</td><td rowspan="1" colspan="1">this paper</td></tr><tr><td rowspan="1" colspan="1"><ext-link xmlns:xlink="http://www.w3.org/1999/xlink" ext-link-type="gen" xlink:href="KY425398" xlink:type="simple">KY425398</ext-link></td><td rowspan="1" colspan="1">
                <named-content xmlns:xlink="http://www.w3.org/1999/xlink" content-type="dwc:institutional_code" xlink:type="simple">ZMMU</named-content> NAP-06502</td><td rowspan="1" colspan="1">
                <italic><tp:taxon-name><tp:taxon-name-part taxon-name-part-type="genus" reg="Ophryophryne">O.</tp:taxon-name-part> <tp:taxon-name-part taxon-name-part-type="species" reg="hansi">hansi</tp:taxon-name-part></tp:taxon-name></italic>
              </td><td rowspan="1" colspan="1">Vietnam, Gia Lai Prov., Kon Chu Rang N.R.</td><td rowspan="1" colspan="1">1000</td><td rowspan="1" colspan="1">this paper</td></tr><tr><td rowspan="1" colspan="1"><ext-link xmlns:xlink="http://www.w3.org/1999/xlink" ext-link-type="gen" xlink:href="KY425399" xlink:type="simple">KY425399</ext-link></td><td rowspan="1" colspan="1">
                <named-content xmlns:xlink="http://www.w3.org/1999/xlink" content-type="dwc:institutional_code" xlink:type="simple">ZMMU</named-content> NAP-06525</td><td rowspan="1" colspan="1">
                <italic><tp:taxon-name><tp:taxon-name-part taxon-name-part-type="genus" reg="Ophryophryne">O.</tp:taxon-name-part> <tp:taxon-name-part taxon-name-part-type="species" reg="hansi">hansi</tp:taxon-name-part></tp:taxon-name></italic>
              </td><td rowspan="1" colspan="1">Vietnam, Gia Lai Prov., Kon Chu Rang N.R.</td><td rowspan="1" colspan="1">1000</td><td rowspan="1" colspan="1">this paper</td></tr><tr><td rowspan="1" colspan="1"><ext-link xmlns:xlink="http://www.w3.org/1999/xlink" ext-link-type="gen" xlink:href="KY022200" xlink:type="simple">KY022200</ext-link></td><td rowspan="1" colspan="1">KUH 311601</td><td rowspan="1" colspan="1">
                <italic><tp:taxon-name><tp:taxon-name-part taxon-name-part-type="genus" reg="Ophryophryne">O.</tp:taxon-name-part> <tp:taxon-name-part taxon-name-part-type="species" reg="microstoma">microstoma</tp:taxon-name-part></tp:taxon-name></italic>
              </td><td rowspan="1" colspan="1">China, Guangxi Prov., Shiwan Dashang N.R., Fulong</td><td rowspan="1" colspan="1">500</td><td rowspan="1" colspan="1">
                <xref ref-type="bibr" rid="B53">Mahony et al. 2017</xref>
              </td></tr><tr><td rowspan="1" colspan="1"><ext-link xmlns:xlink="http://www.w3.org/1999/xlink" ext-link-type="gen" xlink:href="KY022199" xlink:type="simple">KY022199</ext-link></td><td rowspan="1" colspan="1">AMNH A168682</td><td rowspan="1" colspan="1">
                <italic><tp:taxon-name><tp:taxon-name-part taxon-name-part-type="genus" reg="Ophryophryne">O.</tp:taxon-name-part> <tp:taxon-name-part taxon-name-part-type="species" reg="microstoma">microstoma</tp:taxon-name-part></tp:taxon-name></italic>
              </td><td rowspan="1" colspan="1">Vietnam, Lao Cai Prov., Van Ban Dist., Nam Tha</td><td rowspan="1" colspan="1">330</td><td rowspan="1" colspan="1">
                <xref ref-type="bibr" rid="B53">Mahony et al. 2017</xref>
              </td></tr><tr><td rowspan="1" colspan="1"><ext-link xmlns:xlink="http://www.w3.org/1999/xlink" ext-link-type="gen" xlink:href="KY022201" xlink:type="simple">KY022201</ext-link></td><td rowspan="1" colspan="1">AMNH A163668</td><td rowspan="1" colspan="1">
                <tp:taxon-name><tp:taxon-name-part taxon-name-part-type="genus" reg="Ophryophryne">O.</tp:taxon-name-part> <tp:taxon-name-part taxon-name-part-type="uncertainty-rank">cf.</tp:taxon-name-part> <tp:taxon-name-part taxon-name-part-type="species" reg="poilani">poilani</tp:taxon-name-part></tp:taxon-name></td><td rowspan="1" colspan="1">Vietnam, Quang Nam Prov., Tra My, Tra Don</td><td rowspan="1" colspan="1">980</td><td rowspan="1" colspan="1">
                <xref ref-type="bibr" rid="B53">Mahony et al. 2017</xref>
              </td></tr><tr><td rowspan="1" colspan="1"><ext-link xmlns:xlink="http://www.w3.org/1999/xlink" ext-link-type="gen" xlink:href="KY022202" xlink:type="simple">KY022202</ext-link></td><td rowspan="1" colspan="1">AMNH <ext-link xmlns:xlink="http://www.w3.org/1999/xlink" ext-link-type="gen" xlink:href="A169287" xlink:type="simple">A169287</ext-link></td><td rowspan="1" colspan="1">
                <tp:taxon-name><tp:taxon-name-part taxon-name-part-type="genus" reg="Ophryophryne">O.</tp:taxon-name-part> <tp:taxon-name-part taxon-name-part-type="uncertainty-rank">cf.</tp:taxon-name-part> <tp:taxon-name-part taxon-name-part-type="species" reg="poilani">poilani</tp:taxon-name-part></tp:taxon-name></td><td rowspan="1" colspan="1">Vietnam, Thua Thien–Hue Prov., A Luoi Dist., A Roang</td><td rowspan="1" colspan="1">680</td><td rowspan="1" colspan="1">
                <xref ref-type="bibr" rid="B53">Mahony et al. 2017</xref>
              </td></tr><tr><td rowspan="1" colspan="1"><ext-link xmlns:xlink="http://www.w3.org/1999/xlink" ext-link-type="gen" xlink:href="JX564854" xlink:type="simple">JX564854</ext-link></td><td rowspan="1" colspan="1">ZP-AM 44</td><td rowspan="1" colspan="1">
                <italic><tp:taxon-name><tp:taxon-name-part taxon-name-part-type="genus" reg="Brachytarsophrys">Brachytarsophrys</tp:taxon-name-part> <tp:taxon-name-part taxon-name-part-type="species" reg="carinense">carinense</tp:taxon-name-part></tp:taxon-name></italic>
              </td><td rowspan="1" colspan="1">–</td><td rowspan="1" colspan="1">–</td><td rowspan="1" colspan="1">
                <xref ref-type="bibr" rid="B123">Zhang et al. 2013</xref>
              </td></tr><tr><td rowspan="1" colspan="1"><ext-link xmlns:xlink="http://www.w3.org/1999/xlink" ext-link-type="gen" xlink:href="KY425404" xlink:type="simple">KY425404</ext-link></td><td rowspan="1" colspan="1">
                <named-content xmlns:xlink="http://www.w3.org/1999/xlink" content-type="dwc:institutional_code" xlink:type="simple">ZMMU</named-content> NAP-06324</td><td rowspan="1" colspan="1">
                <italic><tp:taxon-name><tp:taxon-name-part taxon-name-part-type="genus" reg="Brachytarsophrys">Brachytarsophrys</tp:taxon-name-part> <tp:taxon-name-part taxon-name-part-type="species" reg="feae">feae</tp:taxon-name-part></tp:taxon-name></italic>
              </td><td rowspan="1" colspan="1">Vietnam, Vinh Phuc Prov., Tam Dao</td><td rowspan="1" colspan="1">–</td><td rowspan="1" colspan="1">this paper</td></tr><tr><td rowspan="1" colspan="1"><ext-link xmlns:xlink="http://www.w3.org/1999/xlink" ext-link-type="gen" xlink:href="KY425405" xlink:type="simple">KY425405</ext-link></td><td rowspan="1" colspan="1">
                <named-content xmlns:xlink="http://www.w3.org/1999/xlink" content-type="dwc:institutional_code" xlink:type="simple">ZMMU</named-content> NAP-03994</td><td rowspan="1" colspan="1">
                <tp:taxon-name><tp:taxon-name-part taxon-name-part-type="genus" reg="Xenophrys">Xenophrys</tp:taxon-name-part> <tp:taxon-name-part taxon-name-part-type="uncertainty-rank">cf.</tp:taxon-name-part> <tp:taxon-name-part taxon-name-part-type="species" reg="aceras">aceras</tp:taxon-name-part></tp:taxon-name></td><td rowspan="1" colspan="1">Thailand, Satun Prov.</td><td rowspan="1" colspan="1">–</td><td rowspan="1" colspan="1">this paper</td></tr><tr><td rowspan="1" colspan="1"><ext-link xmlns:xlink="http://www.w3.org/1999/xlink" ext-link-type="gen" xlink:href="KY425406" xlink:type="simple">KY425406</ext-link></td><td rowspan="1" colspan="1">
                <named-content xmlns:xlink="http://www.w3.org/1999/xlink" content-type="dwc:institutional_code" xlink:type="simple">ZMMU</named-content> NAP-05005</td><td rowspan="1" colspan="1">
                <tp:taxon-name><tp:taxon-name-part taxon-name-part-type="genus" reg="Xenophrys">Xenophrys</tp:taxon-name-part> <tp:taxon-name-part taxon-name-part-type="uncertainty-rank">cf.</tp:taxon-name-part> <tp:taxon-name-part taxon-name-part-type="species" reg="daweimontis">daweimontis</tp:taxon-name-part></tp:taxon-name></td><td rowspan="1" colspan="1">Vietnam, Dien Bien Prov., Muong Nhe, Muong Nhe N.R.</td><td rowspan="1" colspan="1">–</td><td rowspan="1" colspan="1">this paper</td></tr><tr><td rowspan="1" colspan="1"><ext-link xmlns:xlink="http://www.w3.org/1999/xlink" ext-link-type="gen" xlink:href="KY425407" xlink:type="simple">KY425407</ext-link></td><td rowspan="1" colspan="1">
                <named-content xmlns:xlink="http://www.w3.org/1999/xlink" content-type="dwc:institutional_code" xlink:type="simple">ZMMU</named-content> NAP-04137</td><td rowspan="1" colspan="1">
                <tp:taxon-name><tp:taxon-name-part taxon-name-part-type="genus" reg="Xenophrys">Xenophrys</tp:taxon-name-part> <tp:taxon-name-part taxon-name-part-type="uncertainty-rank">cf.</tp:taxon-name-part> <tp:taxon-name-part taxon-name-part-type="species" reg="parva">parva</tp:taxon-name-part></tp:taxon-name></td><td rowspan="1" colspan="1">Thailand, Suratthani Prov.</td><td rowspan="1" colspan="1">–</td><td rowspan="1" colspan="1">this paper</td></tr><tr><td rowspan="1" colspan="1"><ext-link xmlns:xlink="http://www.w3.org/1999/xlink" ext-link-type="gen" xlink:href="KY425408" xlink:type="simple">KY425408</ext-link></td><td rowspan="1" colspan="1">
                <named-content xmlns:xlink="http://www.w3.org/1999/xlink" content-type="dwc:institutional_code" xlink:type="simple">ZMMU</named-content> NAP-04423</td><td rowspan="1" colspan="1">
                <tp:taxon-name><tp:taxon-name-part taxon-name-part-type="genus" reg="Xenophrys">Xenophrys</tp:taxon-name-part> <tp:taxon-name-part taxon-name-part-type="uncertainty-rank">cf.</tp:taxon-name-part> <tp:taxon-name-part taxon-name-part-type="species" reg="maosonensis">maosonensis</tp:taxon-name-part></tp:taxon-name></td><td rowspan="1" colspan="1">Vietnam, Dien Bien Prov., Muong Nhe, Muong Nhe N.R.</td><td rowspan="1" colspan="1">–</td><td rowspan="1" colspan="1">this paper</td></tr><tr><td rowspan="1" colspan="1"><ext-link xmlns:xlink="http://www.w3.org/1999/xlink" ext-link-type="gen" xlink:href="AY561308" xlink:type="simple">AY561308</ext-link></td><td rowspan="1" colspan="1">ZYC1500</td><td rowspan="1" colspan="1">
                <italic><tp:taxon-name><tp:taxon-name-part taxon-name-part-type="genus" reg="Xenophrys">Xenophrys</tp:taxon-name-part> <tp:taxon-name-part taxon-name-part-type="species" reg="minor">minor</tp:taxon-name-part></tp:taxon-name></italic>
              </td><td rowspan="1" colspan="1">China</td><td rowspan="1" colspan="1">–</td><td rowspan="1" colspan="1">
                <xref ref-type="bibr" rid="B126">Zheng et al. 2004</xref>
              </td></tr><tr><td rowspan="1" colspan="1"><ext-link xmlns:xlink="http://www.w3.org/1999/xlink" ext-link-type="gen" xlink:href="AY561307" xlink:type="simple">AY561307</ext-link></td><td rowspan="1" colspan="1">ZYC1513</td><td rowspan="1" colspan="1">
                <italic><tp:taxon-name><tp:taxon-name-part taxon-name-part-type="genus" reg="Xenophrys">Xenophrys</tp:taxon-name-part> <tp:taxon-name-part taxon-name-part-type="species" reg="omeimontis">omeimontis</tp:taxon-name-part></tp:taxon-name></italic>
              </td><td rowspan="1" colspan="1">China, Sichuan</td><td rowspan="1" colspan="1">–</td><td rowspan="1" colspan="1">
                <xref ref-type="bibr" rid="B126">Zheng et al. 2004</xref>
              </td></tr><tr><td rowspan="1" colspan="1"><ext-link xmlns:xlink="http://www.w3.org/1999/xlink" ext-link-type="gen" xlink:href="KY425409" xlink:type="simple">KY425409</ext-link></td><td rowspan="1" colspan="1">DVT-04135</td><td rowspan="1" colspan="1">
                <italic><tp:taxon-name><tp:taxon-name-part taxon-name-part-type="genus" reg="Xenophrys">Xenophrys</tp:taxon-name-part></tp:taxon-name></italic> sp.</td><td rowspan="1" colspan="1">Vietnam, Lao Cai Prov.</td><td rowspan="1" colspan="1">–</td><td rowspan="1" colspan="1">this paper</td></tr><tr><td rowspan="1" colspan="1"><ext-link xmlns:xlink="http://www.w3.org/1999/xlink" ext-link-type="gen" xlink:href="KY425410" xlink:type="simple">KY425410</ext-link></td><td rowspan="1" colspan="1">
                <named-content xmlns:xlink="http://www.w3.org/1999/xlink" content-type="dwc:institutional_code" xlink:type="simple">ZMMU</named-content> NAP-05095</td><td rowspan="1" colspan="1">
                <italic><tp:taxon-name><tp:taxon-name-part taxon-name-part-type="genus" reg="Megophrys">Megophrys</tp:taxon-name-part> <tp:taxon-name-part taxon-name-part-type="species" reg="nasuta">nasuta</tp:taxon-name-part></tp:taxon-name></italic>
              </td><td rowspan="1" colspan="1">Malaysia, Sarawak</td><td rowspan="1" colspan="1">–</td><td rowspan="1" colspan="1">this paper</td></tr><tr><td rowspan="1" colspan="1"><ext-link xmlns:xlink="http://www.w3.org/1999/xlink" ext-link-type="gen" xlink:href="KJ630505" xlink:type="simple">KJ630505</ext-link></td><td rowspan="1" colspan="1">SCUM120630</td><td rowspan="1" colspan="1">
                <italic><tp:taxon-name><tp:taxon-name-part taxon-name-part-type="genus" reg="Leptobrachium">Leptobrachium</tp:taxon-name-part> <tp:taxon-name-part taxon-name-part-type="species" reg="boringii">boringii</tp:taxon-name-part></tp:taxon-name></italic>
              </td><td rowspan="1" colspan="1">China, Sichuan Prov., Emei Shan Mt.</td><td rowspan="1" colspan="1">–</td><td rowspan="1" colspan="1">
                <xref ref-type="bibr" rid="B118">Xu et al. 2014</xref>
              </td></tr><tr><td rowspan="1" colspan="1"><ext-link xmlns:xlink="http://www.w3.org/1999/xlink" ext-link-type="gen" xlink:href="KY425411" xlink:type="simple">KY425411</ext-link></td><td rowspan="1" colspan="1">DVT-00298</td><td rowspan="1" colspan="1">
                <italic><tp:taxon-name><tp:taxon-name-part taxon-name-part-type="genus" reg="Leptobrachium">Leptobrachium</tp:taxon-name-part> <tp:taxon-name-part taxon-name-part-type="species" reg="banae">banae</tp:taxon-name-part></tp:taxon-name></italic>
              </td><td rowspan="1" colspan="1">Vietnam, Phu Yen Prov., Tay Hoa</td><td rowspan="1" colspan="1">–</td><td rowspan="1" colspan="1">this paper</td></tr><tr><td rowspan="1" colspan="1"><ext-link xmlns:xlink="http://www.w3.org/1999/xlink" ext-link-type="gen" xlink:href="JX564874" xlink:type="simple">JX564874</ext-link></td><td rowspan="1" colspan="1">MVZ-Herp-223642</td><td rowspan="1" colspan="1">
                <tp:taxon-name><tp:taxon-name-part taxon-name-part-type="genus" reg="Leptolalax">Leptolalax</tp:taxon-name-part> <tp:taxon-name-part taxon-name-part-type="uncertainty-rank">cf.</tp:taxon-name-part> <tp:taxon-name-part taxon-name-part-type="species" reg="pelodytoides">pelodytoides</tp:taxon-name-part></tp:taxon-name></td><td rowspan="1" colspan="1">–</td><td rowspan="1" colspan="1">–</td><td rowspan="1" colspan="1">
                <xref ref-type="bibr" rid="B123">Zhang et al. 2013</xref>
              </td></tr></tbody></table></table-wrap><fig id="F1" position="float" orientation="portrait"><label>Figure 1.</label><caption><p>Distribution of <italic><tp:taxon-name><tp:taxon-name-part taxon-name-part-type="genus" reg="Ophryophryne">Ophryophryne</tp:taxon-name-part></tp:taxon-name></italic> species in southern Indochina (Langbian Plateau in Vietnam, and adjacent regions of Camodia), indicating localities sampled in this study. Black dot in the center of an icon indicates the type locality of the new species. Locality information. <bold>1</bold> O Chung Chry stream, Samling Logging Concession, O’Rang Dist., Mondolkiri Prov., Cambodia (500 m a.s.l.) (<xref ref-type="bibr" rid="B101">Stuart et al. 2006</xref>; type locality of <italic><tp:taxon-name><tp:taxon-name-part taxon-name-part-type="genus" reg="Ophryophryne">O.</tp:taxon-name-part> <tp:taxon-name-part taxon-name-part-type="species" reg="synoria">synoria</tp:taxon-name-part></tp:taxon-name></italic>; <xref ref-type="bibr" rid="B53">Mahony et al. 2017</xref>) <bold>2</bold> Bu Gia Map N.P., Binh Phuoc Prov., Vietnam (400 m a.s.l.) (<xref ref-type="bibr" rid="B110">Vassilieva et al. 2016</xref>; this study) <bold>3</bold> Nam Cat Tien sector of Dong Nai Biosphere Reserve, Dong Nai Prov., Vietnam (200 m a.s.l.) (<xref ref-type="bibr" rid="B110">Vassilieva et al. 2016</xref>; this study) <bold>4</bold> Loc Bac forest, Bao Loc Dist., Lam Dong Prov., Vietnam (830 m a.s.l.) (this study) <bold>5</bold> Cam Ly River (<xref ref-type="bibr" rid="B67">Ohler 2003</xref>: type locality of <italic><tp:taxon-name><tp:taxon-name-part taxon-name-part-type="genus" reg="Ophryophryne">O.</tp:taxon-name-part> <tp:taxon-name-part taxon-name-part-type="species" reg="gerti">gerti</tp:taxon-name-part></tp:taxon-name></italic>) and Nui Ba Mt. in environs of Dalat city, Lam Dong Prov., Vietnam (ca. 1000–1800 m a.s.l.) (this study) <bold>6</bold> Environs of Bidoup Mt. (2000 m a.s.l.), and Giang Ly Ranger Station (1500 m a.s.l.), Bidoup–Nui Ba N.P., Lam Dong Prov., Vietnam (<xref ref-type="bibr" rid="B82">Poyarkov [Paiarkov] and Vassilieva 2011</xref>; this study) <bold>7</bold> Hon Giao Mt., Bidoup–Nui Ba N.P., Lam Dong and Khanh Hoa provincial border, Vietnam (1900–2000 m a.s.l.) (this study) <bold>8</bold> Hon Ba Mt., Hon Ba N.R., Dien Khanh Dist., Khanh Hoa Prov., Vietnam (950–1510 m a.s.l.) (<xref ref-type="bibr" rid="B62">Nguyen et al. 2014</xref>; this study) <bold>9</bold> Nui Chua Mt., Nui Chua N.P., Ninh Hai Dist., Ninh Thuan Prov., Vietnam (780 m a.s.l.) (this study) <bold>10</bold> Chu Pan Fan Mt., Chu Yang Sin N.P., Lak Dist., Dak Lak Prov., Vietnam (1900 m a.s.l.) (type locality of <italic><tp:taxon-name><tp:taxon-name-part taxon-name-part-type="genus" reg="Ophryophryne">Ophryophryne</tp:taxon-name-part> <tp:taxon-name-part taxon-name-part-type="species" reg="elfina">elfina</tp:taxon-name-part></tp:taxon-name></italic> sp. n.; this study) <bold>11</bold> Chu Yang Sin Mt. environs, Krong Kmar Commune, Krong Bong Dist., Dak Lak Prov., Vietnam (700–2000 m a.s.l.) (<xref ref-type="bibr" rid="B72">Orlov et al. 2008</xref>; this study) <bold>12</bold> Tay Hoa Dist., Phu Yen Prov., Vietnam (700 m a.s.l.) (this study).</p></caption><graphic xmlns:xlink="http://www.w3.org/1999/xlink" xlink:href="zookeys-672-049-g001.jpg" position="float" orientation="portrait" xlink:type="simple" id="oo_134581.jpg"/></fig><table-wrap id="T3" position="float" orientation="portrait"><label>Table 3.</label><caption><p>Measurements of the three species of <italic><tp:taxon-name><tp:taxon-name-part taxon-name-part-type="genus" reg="Ophryophryne">Ophryophryne</tp:taxon-name-part></tp:taxon-name></italic> found on the Langbian Plateau (southern Vietnam) and in adjacent Cambodia. For abbreviations see Material and methods. Values are given as means ± SE (min–max), <italic>N</italic> — number of specimens. All measurements are given in mm (continues on next page).</p></caption><table id="TID0E2WBI" rules="all"><tbody><tr><td rowspan="1" colspan="1">
                  <bold>Species</bold>
                </td><td rowspan="1" colspan="1">
                  <bold><abbrev xmlns:xlink="http://www.w3.org/1999/xlink" xlink:title="snout to vent length" id="ABBRID0EUZDI" xlink:type="simple">SVL</abbrev></bold>
                </td><td rowspan="1" colspan="1">
                  <bold><abbrev xmlns:xlink="http://www.w3.org/1999/xlink" xlink:title="head width" id="ABBRID0E4ZDI" xlink:type="simple">HW</abbrev></bold>
                </td><td rowspan="1" colspan="1">
                  <bold><abbrev xmlns:xlink="http://www.w3.org/1999/xlink" xlink:title="head length" id="ABBRID0EG1DI" xlink:type="simple">HL</abbrev></bold>
                </td><td rowspan="1" colspan="1">
                  <bold><abbrev xmlns:xlink="http://www.w3.org/1999/xlink" xlink:title="eye diameter" id="ABBRID0EP1DI" xlink:type="simple">ED</abbrev></bold>
                </td><td rowspan="1" colspan="1">
                  <bold><abbrev xmlns:xlink="http://www.w3.org/1999/xlink" xlink:title="tympanum diameter" id="ABBRID0EY1DI" xlink:type="simple">TYD</abbrev></bold>
                </td><td rowspan="1" colspan="1">
                  <bold><abbrev xmlns:xlink="http://www.w3.org/1999/xlink" xlink:title="eye to tympanum distance" id="ABBRID0EB2DI" xlink:type="simple">TYE</abbrev></bold>
                </td><td rowspan="1" colspan="1">
                  <bold><abbrev xmlns:xlink="http://www.w3.org/1999/xlink" xlink:title="snout length" id="ABBRID0EK2DI" xlink:type="simple">SL</abbrev></bold>
                </td><td rowspan="1" colspan="1">
                  <bold><abbrev xmlns:xlink="http://www.w3.org/1999/xlink" xlink:title="eye to narial distance" id="ABBRID0ET2DI" xlink:type="simple">EN</abbrev></bold>
                </td><td rowspan="1" colspan="1">
                  <bold>NS</bold>
                </td><td rowspan="1" colspan="1">
                  <bold><abbrev xmlns:xlink="http://www.w3.org/1999/xlink" xlink:title="interorbital distance, between upper eyelids" id="ABBRID0EC3DI" xlink:type="simple">IUE</abbrev></bold>
                </td><td rowspan="1" colspan="1">
                  <bold><abbrev xmlns:xlink="http://www.w3.org/1999/xlink" xlink:title="internarial distance" id="ABBRID0EL3DI" xlink:type="simple">IN</abbrev></bold>
                </td><td rowspan="1" colspan="1">
                  <bold><abbrev xmlns:xlink="http://www.w3.org/1999/xlink" xlink:title="upper eyelid width" id="ABBRID0EU3DI" xlink:type="simple">UEW</abbrev></bold>
                </td><td rowspan="1" colspan="1">
                  <bold><abbrev xmlns:xlink="http://www.w3.org/1999/xlink" xlink:title="forearm length" id="ABBRID0E43DI" xlink:type="simple">FAL</abbrev></bold>
                </td><td rowspan="1" colspan="1">
                  <bold><abbrev xmlns:xlink="http://www.w3.org/1999/xlink" xlink:title="hand length" id="ABBRID0EG4DI" xlink:type="simple">HAL</abbrev></bold>
                </td><td rowspan="1" colspan="1">
                  <bold><abbrev xmlns:xlink="http://www.w3.org/1999/xlink" xlink:title="first finger length" id="ABBRID0EP4DI" xlink:type="simple">FIL</abbrev></bold>
                </td><td rowspan="1" colspan="1">
                  <bold><abbrev xmlns:xlink="http://www.w3.org/1999/xlink" xlink:title="second finger length" id="ABBRID0EY4DI" xlink:type="simple">FIIL</abbrev></bold>
                </td><td rowspan="1" colspan="1">
                  <bold><abbrev xmlns:xlink="http://www.w3.org/1999/xlink" xlink:title="third finger length" id="ABBRID0EB5DI" xlink:type="simple">FIIIL</abbrev></bold>
                </td><td rowspan="1" colspan="1">
                  <bold><abbrev xmlns:xlink="http://www.w3.org/1999/xlink" xlink:title="fourth finger length" id="ABBRID0EK5DI" xlink:type="simple">FIVL</abbrev></bold>
                </td><td rowspan="1" colspan="1">
                  <bold><abbrev xmlns:xlink="http://www.w3.org/1999/xlink" xlink:title="shank length" id="ABBRID0ET5DI" xlink:type="simple">SHL</abbrev></bold>
                </td><td rowspan="1" colspan="1">
                  <bold><abbrev xmlns:xlink="http://www.w3.org/1999/xlink" xlink:title="thigh length" id="ABBRID0E35DI" xlink:type="simple">TL</abbrev></bold>
                </td><td rowspan="1" colspan="1">
                  <bold><abbrev xmlns:xlink="http://www.w3.org/1999/xlink" xlink:title="foot length" id="ABBRID0EF6DI" xlink:type="simple">FOL</abbrev></bold>
                </td><td rowspan="1" colspan="1">
                  <bold><abbrev xmlns:xlink="http://www.w3.org/1999/xlink" xlink:title="tibiotarsal articulation to tip of fourth toe distance" id="ABBRID0EO6DI" xlink:type="simple">TFOL</abbrev></bold>
                </td><td rowspan="1" colspan="1">
                  <bold><abbrev xmlns:xlink="http://www.w3.org/1999/xlink" xlink:title="inner metatarsal tubercle length" id="ABBRID0EX6DI" xlink:type="simple">IMT</abbrev></bold>
                </td></tr><tr><td rowspan="1" colspan="13">
                  <italic><tp:taxon-name><tp:taxon-name-part taxon-name-part-type="genus" reg="Ophryophryne">Ophryophryne</tp:taxon-name-part> <tp:taxon-name-part taxon-name-part-type="species" reg="gerti">gerti</tp:taxon-name-part></tp:taxon-name></italic>
                </td></tr><tr><td rowspan="1" colspan="1">Males</td><td rowspan="1" colspan="1">35.9 ± 3.4</td><td rowspan="1" colspan="1">10.3 ± 0.8</td><td rowspan="1" colspan="1">10.2 ± 0.9</td><td rowspan="1" colspan="1">4.4 ± 0.4</td><td rowspan="1" colspan="1">2.4 ± 0.4</td><td rowspan="1" colspan="1">2.0 ± 0.3</td><td rowspan="1" colspan="1">3.2 ± 0.5</td><td rowspan="1" colspan="1">1.4 ± 0.3</td><td rowspan="1" colspan="1">1.6 ± 0.3</td><td rowspan="1" colspan="1">3.3 ± 0.5</td><td rowspan="1" colspan="1">2.7 ± 0.4</td><td rowspan="1" colspan="1">3.1 ± 0.4</td><td rowspan="1" colspan="1">8.7 ± 1.0</td><td rowspan="1" colspan="1">8.7 ± 0.9</td><td rowspan="1" colspan="1">3.7 ± 0.6</td><td rowspan="1" colspan="1">3.7 ± 0.4</td><td rowspan="1" colspan="1">5.9 ± 0.6</td><td rowspan="1" colspan="1">3.5 ± 0.6</td><td rowspan="1" colspan="1">17.2 ± 2.8</td><td rowspan="1" colspan="1">16.8 ± 2.5</td><td rowspan="1" colspan="1">14.7 ± 2.4</td><td rowspan="1" colspan="1">23.7 ± 2.6</td><td rowspan="1" colspan="1">2.0 ± 0.5</td></tr><tr><td rowspan="1" colspan="1">
                  <italic>N</italic> = 15</td><td rowspan="1" colspan="1">(31.7–42.2)</td><td rowspan="1" colspan="1">(9.2–12.0)</td><td rowspan="1" colspan="1">(9.0–12.0)</td><td rowspan="1" colspan="1">(3.8–5.3)</td><td rowspan="1" colspan="1">(1.8–3.1)</td><td rowspan="1" colspan="1">(1.7–2.5)</td><td rowspan="1" colspan="1">(2.6–3.8)</td><td rowspan="1" colspan="1">(0.7–1.8)</td><td rowspan="1" colspan="1">(1.1–2.2)</td><td rowspan="1" colspan="1">(2.2–4.1)</td><td rowspan="1" colspan="1">(1.9–3.4)</td><td rowspan="1" colspan="1">(2.2–3.8)</td><td rowspan="1" colspan="1">(7.2–11.0)</td><td rowspan="1" colspan="1">(7.2–10.1)</td><td rowspan="1" colspan="1">(2.7–5.0)</td><td rowspan="1" colspan="1">(3.1–4.4)</td><td rowspan="1" colspan="1">(4.2–7.2)</td><td rowspan="1" colspan="1">(2.3–4.6)</td><td rowspan="1" colspan="1">(14.4–24.6)</td><td rowspan="1" colspan="1">(13.9–23.3)</td><td rowspan="1" colspan="1">(11.2–18.8)</td><td rowspan="1" colspan="1">(19.2–27.6)</td><td rowspan="1" colspan="1">(0.9–2.7)</td></tr><tr><td rowspan="1" colspan="1">Females</td><td rowspan="1" colspan="1">45.1 ± 2.2</td><td rowspan="1" colspan="1">11.3 ± 0.4</td><td rowspan="1" colspan="1">11.4 ± 0.6</td><td rowspan="1" colspan="1">4.8 ± 0.4</td><td rowspan="1" colspan="1">2.7 ± 0.2</td><td rowspan="1" colspan="1">2.5 ± 0.2</td><td rowspan="1" colspan="1">3.4 ± 0.4</td><td rowspan="1" colspan="1">1.6 ± 0.3</td><td rowspan="1" colspan="1">1.7 ± 0.4</td><td rowspan="1" colspan="1">3.8 ± 0.2</td><td rowspan="1" colspan="1">2.8 ± 0.1</td><td rowspan="1" colspan="1">3.9 ± 0.3</td><td rowspan="1" colspan="1">10.4 ± 0.6</td><td rowspan="1" colspan="1">10.5 ± 1.4</td><td rowspan="1" colspan="1">4.7 ± 0.7</td><td rowspan="1" colspan="1">4.3 ± 0.6</td><td rowspan="1" colspan="1">7.2 ± 0.5</td><td rowspan="1" colspan="1">4.6 ± 0.7</td><td rowspan="1" colspan="1">19.7 ± 1.0</td><td rowspan="1" colspan="1">19.6 ± 1.6</td><td rowspan="1" colspan="1">16.7 ± 0.5</td><td rowspan="1" colspan="1">27.0 ± 0.9</td><td rowspan="1" colspan="1">2.9 ± 0.2</td></tr><tr><td rowspan="1" colspan="1">
                  <italic>N</italic> = 3</td><td rowspan="1" colspan="1">(43.1–47.4)</td><td rowspan="1" colspan="1">(10.9–11.7)</td><td rowspan="1" colspan="1">(10.9–12.1)</td><td rowspan="1" colspan="1">(4.4–5.1)</td><td rowspan="1" colspan="1">(2.5–3.0)</td><td rowspan="1" colspan="1">(2.3–2.6)</td><td rowspan="1" colspan="1">(2.9–3.6)</td><td rowspan="1" colspan="1">(1.2–1.9)</td><td rowspan="1" colspan="1">(1.4–2.2)</td><td rowspan="1" colspan="1">(3.6–4.0)</td><td rowspan="1" colspan="1">(2.7–2.9)</td><td rowspan="1" colspan="1">(3.5–4.2)</td><td rowspan="1" colspan="1">(9.8–10.9)</td><td rowspan="1" colspan="1">(9.0–11.9)</td><td rowspan="1" colspan="1">(3.9–5.3)</td><td rowspan="1" colspan="1">(3.8–4.9)</td><td rowspan="1" colspan="1">(6.7–7.7)</td><td rowspan="1" colspan="1">(4.1–5.4)</td><td rowspan="1" colspan="1">(18.7–20.7)</td><td rowspan="1" colspan="1">(17.8–20.6)</td><td rowspan="1" colspan="1">(16.3–17.2)</td><td rowspan="1" colspan="1">(26.0–27.9)</td><td rowspan="1" colspan="1">(2.6–3.0)</td></tr><tr><td rowspan="1" colspan="13">
                  <italic><tp:taxon-name><tp:taxon-name-part taxon-name-part-type="genus" reg="Ophryophryne">Ophryophryne</tp:taxon-name-part> <tp:taxon-name-part taxon-name-part-type="species" reg="elfina">elfina</tp:taxon-name-part></tp:taxon-name></italic> sp. n.</td></tr><tr><td rowspan="1" colspan="1">Males</td><td rowspan="1" colspan="1">29.7 ± 1.8</td><td rowspan="1" colspan="1">8.6 ± 0.7</td><td rowspan="1" colspan="1">8.9 ± 0.6</td><td rowspan="1" colspan="1">3.7 ± 0.3</td><td rowspan="1" colspan="1">2.2 ± 0.2</td><td rowspan="1" colspan="1">1.5 ± 0.2</td><td rowspan="1" colspan="1">2.7 ± 0.4</td><td rowspan="1" colspan="1">1.2 ± 0.2</td><td rowspan="1" colspan="1">1.4 ± 0.3</td><td rowspan="1" colspan="1">2.7 ± 0.3</td><td rowspan="1" colspan="1">2.3 ± 0.5</td><td rowspan="1" colspan="1">2.9 ± 1.0</td><td rowspan="1" colspan="1">7.3 ± 0.8</td><td rowspan="1" colspan="1">7.0 ± 0.9</td><td rowspan="1" colspan="1">2.6 ± 0.5</td><td rowspan="1" colspan="1">2.9 ± 0.4</td><td rowspan="1" colspan="1">4.8 ± 0.5</td><td rowspan="1" colspan="1">3.0 ± 0.6</td><td rowspan="1" colspan="1">14.0 ± 1.7</td><td rowspan="1" colspan="1">13.7 ± 1.3</td><td rowspan="1" colspan="1">11.9 ± 1.0</td><td rowspan="1" colspan="1">19.8 ± 2.2</td><td rowspan="1" colspan="1">1.6 ± 0.4</td></tr><tr><td rowspan="1" colspan="1">
                  <italic>N</italic> = 29</td><td rowspan="1" colspan="1">(26.9–33.9)</td><td rowspan="1" colspan="1">(7.2–10.1)</td><td rowspan="1" colspan="1">(7.4–9.8)</td><td rowspan="1" colspan="1">(3.1–4.3)</td><td rowspan="1" colspan="1">(1.6–2.7)</td><td rowspan="1" colspan="1">(1.1–2.1)</td><td rowspan="1" colspan="1">(2.0–3.3)</td><td rowspan="1" colspan="1">(0.8–1.6)</td><td rowspan="1" colspan="1">(1.0–2.2)</td><td rowspan="1" colspan="1">(2.1–3.4)</td><td rowspan="1" colspan="1">(1.5–3.3)</td><td rowspan="1" colspan="1">(2.4–7.9)</td><td rowspan="1" colspan="1">(6.1–8.9)</td><td rowspan="1" colspan="1">(4.8–9.4)</td><td rowspan="1" colspan="1">(1.1–3.5)</td><td rowspan="1" colspan="1">(2.0–4.1)</td><td rowspan="1" colspan="1">(3.7–6.0)</td><td rowspan="1" colspan="1">(1.4–4.1)</td><td rowspan="1" colspan="1">(11.7–19.6)</td><td rowspan="1" colspan="1">(11.3–16.1)</td><td rowspan="1" colspan="1">(10.4–14.7)</td><td rowspan="1" colspan="1">(17.1–28.0)</td><td rowspan="1" colspan="1">(1.2–2.5)</td></tr><tr><td rowspan="1" colspan="1">Females</td><td rowspan="1" colspan="1">35.6 ± 0.5</td><td rowspan="1" colspan="1">9.7 ± 0.5</td><td rowspan="1" colspan="1">9.8 ± 1.1</td><td rowspan="1" colspan="1">4.0 ± 0.2</td><td rowspan="1" colspan="1">2.3 ± 0.4</td><td rowspan="1" colspan="1">1.7 ± 0.1</td><td rowspan="1" colspan="1">3.1 ± 0.5</td><td rowspan="1" colspan="1">1.4 ± 0.3</td><td rowspan="1" colspan="1">1.7 ± 0.3</td><td rowspan="1" colspan="1">2.9 ± 0.5</td><td rowspan="1" colspan="1">2.5 ± 0.4</td><td rowspan="1" colspan="1">2.9 ± 0.2</td><td rowspan="1" colspan="1">9.0 ± 1.1</td><td rowspan="1" colspan="1">8.8 ± 0.7</td><td rowspan="1" colspan="1">3.7 ± 0.7</td><td rowspan="1" colspan="1">3.9 ± 0.5</td><td rowspan="1" colspan="1">5.8 ± 0.8</td><td rowspan="1" colspan="1">4.1 ± 0.9</td><td rowspan="1" colspan="1">17.1 ± 2.0</td><td rowspan="1" colspan="1">16.3 ± 1.0</td><td rowspan="1" colspan="1">14.9 ± 0.7</td><td rowspan="1" colspan="1">24.3 ± 2.1</td><td rowspan="1" colspan="1">2.0 ± 0.3</td></tr><tr><td rowspan="1" colspan="1">
                  <italic>N</italic> = 6</td><td rowspan="1" colspan="1">(35.1–36.5)</td><td rowspan="1" colspan="1">(9.0–10.2)</td><td rowspan="1" colspan="1">(8.6–11.0)</td><td rowspan="1" colspan="1">(3.6–4.2)</td><td rowspan="1" colspan="1">(1.9–3.0)</td><td rowspan="1" colspan="1">(1.6–1.9)</td><td rowspan="1" colspan="1">(2.4–3.6)</td><td rowspan="1" colspan="1">(1.0–1.7)</td><td rowspan="1" colspan="1">(1.2–2.1)</td><td rowspan="1" colspan="1">(2.3–3.6)</td><td rowspan="1" colspan="1">(1.7–2.9)</td><td rowspan="1" colspan="1">(2.6–3.1)</td><td rowspan="1" colspan="1">(7.7–10.1)</td><td rowspan="1" colspan="1">(7.7–9.7)</td><td rowspan="1" colspan="1">(2.9–4.5)</td><td rowspan="1" colspan="1">(3.3–4.7)</td><td rowspan="1" colspan="1">(4.9–7.0)</td><td rowspan="1" colspan="1">(3.1–5.2)</td><td rowspan="1" colspan="1">(14.9–19.8)</td><td rowspan="1" colspan="1">(15.5–17.8)</td><td rowspan="1" colspan="1">(13.9–15.7)</td><td rowspan="1" colspan="1">(21.8–27.2)</td><td rowspan="1" colspan="1">(1.5–2.4)</td></tr><tr><td rowspan="1" colspan="13">
                  <italic><tp:taxon-name><tp:taxon-name-part taxon-name-part-type="genus" reg="Ophryophryne">Ophryophryne</tp:taxon-name-part> <tp:taxon-name-part taxon-name-part-type="species" reg="synoria">synoria</tp:taxon-name-part></tp:taxon-name></italic>
                </td></tr><tr><td rowspan="1" colspan="1">Males</td><td rowspan="1" colspan="1">45.7 ± 4.3</td><td rowspan="1" colspan="1">13.8 ± 0.9</td><td rowspan="1" colspan="1">13.5 ± 1.0</td><td rowspan="1" colspan="1">5.1 ± 0.3</td><td rowspan="1" colspan="1">3.5 ± 0.5</td><td rowspan="1" colspan="1">2.8 ± 0.4</td><td rowspan="1" colspan="1">3.8 ± 0.5</td><td rowspan="1" colspan="1">1.9 ± 0.4</td><td rowspan="1" colspan="1">1.6 ± 0.3</td><td rowspan="1" colspan="1">4.5 ± 0.6</td><td rowspan="1" colspan="1">3.1 ± 0.3</td><td rowspan="1" colspan="1">3.7 ± 0.4</td><td rowspan="1" colspan="1">12.6 ± 1.3</td><td rowspan="1" colspan="1">11.0 ± 1.1</td><td rowspan="1" colspan="1">4.6 ± 0.6</td><td rowspan="1" colspan="1">4.7 ± 0.6</td><td rowspan="1" colspan="1">7.5 ± 0.6</td><td rowspan="1" colspan="1">4.5 ± 0.6</td><td rowspan="1" colspan="1">20.6 ± 1.6</td><td rowspan="1" colspan="1">20.7 ± 2.2</td><td rowspan="1" colspan="1">18.4 ± 2.0</td><td rowspan="1" colspan="1">29.3 ± 2.8</td><td rowspan="1" colspan="1">2.5 ± 0.4</td></tr><tr><td rowspan="1" colspan="1">
                  <italic>N</italic> = 14</td><td rowspan="1" colspan="1">(38.2–53.7)</td><td rowspan="1" colspan="1">(12.5–15.6)</td><td rowspan="1" colspan="1">(12.2–15.4)</td><td rowspan="1" colspan="1">(4.7–5.6)</td><td rowspan="1" colspan="1">(3.0–4.7)</td><td rowspan="1" colspan="1">(1.9–3.6)</td><td rowspan="1" colspan="1">(3.0–4.6)</td><td rowspan="1" colspan="1">(1.3–2.5)</td><td rowspan="1" colspan="1">(1.2–2.2)</td><td rowspan="1" colspan="1">(3.5–5.5)</td><td rowspan="1" colspan="1">(2.5–3.5)</td><td rowspan="1" colspan="1">(3.0–4.1)</td><td rowspan="1" colspan="1">(10.4–14.7)</td><td rowspan="1" colspan="1">(9.2–11.1)</td><td rowspan="1" colspan="1">(3.7–5.8)</td><td rowspan="1" colspan="1">(3.7–5.6)</td><td rowspan="1" colspan="1">(6.2–8.4)</td><td rowspan="1" colspan="1">(3.6–5.5)</td><td rowspan="1" colspan="1">(17.7–23.3)</td><td rowspan="1" colspan="1">(18.1–25.1)</td><td rowspan="1" colspan="1">(15.0–22.4)</td><td rowspan="1" colspan="1">(24.0–33.5)</td><td rowspan="1" colspan="1">(1.9–3.1)</td></tr><tr><td rowspan="1" colspan="1">Females</td><td rowspan="1" colspan="1">60.8 ± 9.7</td><td rowspan="1" colspan="1">16.6 ± 1.8</td><td rowspan="1" colspan="1">16.1 ± 1.8</td><td rowspan="1" colspan="1">5.3 ± 0.4</td><td rowspan="1" colspan="1">3.7 ± 0.2</td><td rowspan="1" colspan="1">3.3 ± 0.3</td><td rowspan="1" colspan="1">4.0 ± 0.3</td><td rowspan="1" colspan="1">2.0 ± 0.4</td><td rowspan="1" colspan="1">1.8 ± 0.4</td><td rowspan="1" colspan="1">4.7 ± 0.2</td><td rowspan="1" colspan="1">3.5 ± 0.6</td><td rowspan="1" colspan="1">4.1 ± 0.2</td><td rowspan="1" colspan="1">14.3 ± 1.0</td><td rowspan="1" colspan="1">13.7 ± 3.3</td><td rowspan="1" colspan="1">5.1 ± 0.5</td><td rowspan="1" colspan="1">5.9 ± 1.0</td><td rowspan="1" colspan="1">8.4 ± 0.9</td><td rowspan="1" colspan="1">5.1 ± 1.4</td><td rowspan="1" colspan="1">23.4 ± 2.0</td><td rowspan="1" colspan="1">24.3 ± 1.5</td><td rowspan="1" colspan="1">20.7 ± 4.6</td><td rowspan="1" colspan="1">32.3 ± 5.0</td><td rowspan="1" colspan="1">3.2 ± 0.4</td></tr><tr><td rowspan="1" colspan="1">
                  <italic>N</italic> = 3</td><td rowspan="1" colspan="1">(51.4–70.7)</td><td rowspan="1" colspan="1">(14.6–18.0)</td><td rowspan="1" colspan="1">(14.0–17.4)</td><td rowspan="1" colspan="1">(5.0–5.7)</td><td rowspan="1" colspan="1">(3.4–3.9)</td><td rowspan="1" colspan="1">(3.0–3.6)</td><td rowspan="1" colspan="1">(3.7–4.3)</td><td rowspan="1" colspan="1">(1.6–2.4)</td><td rowspan="1" colspan="1">(1.3–2.2)</td><td rowspan="1" colspan="1">(4.4–4.9)</td><td rowspan="1" colspan="1">(3.0–4.1)</td><td rowspan="1" colspan="1">(3.8–4.2)</td><td rowspan="1" colspan="1">(13.6–15.5)</td><td rowspan="1" colspan="1">(11.0–17.4)</td><td rowspan="1" colspan="1">(4.7–5.7)</td><td rowspan="1" colspan="1">(5.1–7.0)</td><td rowspan="1" colspan="1">(7.6–9.3)</td><td rowspan="1" colspan="1">(4.3–6.7)</td><td rowspan="1" colspan="1">(21.3–25.3)</td><td rowspan="1" colspan="1">(22.7–25.7)</td><td rowspan="1" colspan="1">(15.7–24.8)</td><td rowspan="1" colspan="1">(26.8–36.4)</td><td rowspan="1" colspan="1">(2.8–3.6)</td></tr></tbody></table></table-wrap></tp:treatment-sec><ref-list><ref id="B71"><mixed-citation xmlns:xlink="http://www.w3.org/1999/xlink" xlink:type="simple">
          <person-group><name name-style="western"><surname>Orlov</surname><given-names>NL</given-names></name><name name-style="western"><surname>Murphy</surname><given-names>RW</given-names></name><name name-style="western"><surname>Ananjeva</surname><given-names>NB</given-names></name><name name-style="western"><surname>Ryabov</surname><given-names>SA</given-names></name><name name-style="western"><surname>Ho</surname><given-names>CT</given-names></name></person-group> (<year>2002</year>) <article-title>Herpetofauna of Vietnam, a checklist. Part 1. <tp:taxon-name><tp:taxon-name-part taxon-name-part-type="class">Amphibia</tp:taxon-name-part></tp:taxon-name>.</article-title> <source>Russian Journal of Herpetology</source> <volume>9</volume>: <fpage>81</fpage>–<lpage>104</lpage>.</mixed-citation></ref><ref id="B67"><mixed-citation xmlns:xlink="http://www.w3.org/1999/xlink" xlink:type="simple">
          <person-group><name name-style="western"><surname>Ohler</surname><given-names>A</given-names></name></person-group> (<year>2003</year>) <article-title>Revision of the genus <italic><tp:taxon-name><tp:taxon-name-part taxon-name-part-type="genus">Ophryophryne</tp:taxon-name-part></tp:taxon-name></italic> Boulenger, 1903 (<tp:taxon-name><tp:taxon-name-part taxon-name-part-type="family">Megophryidae</tp:taxon-name-part></tp:taxon-name>) with description of two new species. Alytes.</article-title> <source>Paris</source> <volume>21</volume>: <fpage>23</fpage>–<lpage>42</lpage>.</mixed-citation></ref><ref id="B101"><mixed-citation xmlns:xlink="http://www.w3.org/1999/xlink" xlink:type="simple">
          <person-group><name name-style="western"><surname>Stuart</surname><given-names>BL</given-names></name><name name-style="western"><surname>Sok</surname><given-names>K</given-names></name><name name-style="western"><surname>Neang</surname><given-names>T</given-names></name></person-group> (<year>2006</year>) <article-title>A collection of amphibians and reptiles from hilly eastern Cambodia.</article-title> <source>Raffles Bulletin of Zoology</source> <volume>54</volume>: <fpage>129</fpage>–<lpage>155</lpage>.</mixed-citation></ref><ref id="B63"><mixed-citation xmlns:xlink="http://www.w3.org/1999/xlink" xlink:type="simple">
          <person-group><name name-style="western"><surname>Nguyen</surname><given-names>SV</given-names></name><name name-style="western"><surname>Ho</surname><given-names>CT</given-names></name><name name-style="western"><surname>Nguyen</surname><given-names>TQ</given-names></name></person-group> (<year>2005</year>) <source>Danh Luc Ech Nhai Va Bo Sat Viet Nam [A Checklist of the Amphibians and Reptiles of Vietnam]</source>. <publisher-loc>Hanoi</publisher-loc>: <publisher-name>Nha Xuat Ban Hong Nghiep</publisher-name>, <size units="page">180 pp</size>. [In Vietnamese]</mixed-citation></ref><ref id="B72"><mixed-citation xmlns:xlink="http://www.w3.org/1999/xlink" xlink:type="simple">
          <person-group><name name-style="western"><surname>Orlov</surname><given-names>NL</given-names></name><name name-style="western"><surname>Nguyen</surname><given-names>SN</given-names></name><name name-style="western"><surname>Ho</surname><given-names>CT</given-names></name></person-group> (<year>2008</year>) <article-title>Description of a new species and new records of <italic><tp:taxon-name><tp:taxon-name-part taxon-name-part-type="genus">Rhacophorus</tp:taxon-name-part></tp:taxon-name></italic> genus (<tp:taxon-name><tp:taxon-name-part taxon-name-part-type="class">Amphibia</tp:taxon-name-part></tp:taxon-name>: <tp:taxon-name><tp:taxon-name-part taxon-name-part-type="order">Anura</tp:taxon-name-part></tp:taxon-name>: <tp:taxon-name><tp:taxon-name-part taxon-name-part-type="family">Rhacophoridae</tp:taxon-name-part></tp:taxon-name>) with the review of amphibians and reptiles diversity of Chu Yang Sin National Park (Dac Lac Province, Vietnam).</article-title> <source>Russian Journal of Herpetology</source> <volume>15</volume>: <fpage>67</fpage>–<lpage>84</lpage>.</mixed-citation></ref><ref id="B65"><mixed-citation xmlns:xlink="http://www.w3.org/1999/xlink" xlink:type="simple">
          <person-group><name name-style="western"><surname>Nguyen</surname><given-names>VS</given-names></name><name name-style="western"><surname>Ho</surname><given-names>TC</given-names></name><name name-style="western"><surname>Nguyen</surname><given-names>QT</given-names></name></person-group> (<year>2009</year>) <source>Herpetofauna of Vietnam.</source> <publisher-name>Edition Chimaira</publisher-name>, <publisher-loc>Frankfurt am Main</publisher-loc>, <size units="page">768 pp</size>.</mixed-citation></ref><ref id="B100"><mixed-citation xmlns:xlink="http://www.w3.org/1999/xlink" xlink:type="simple">
          <person-group><name name-style="western"><surname>Stuart</surname><given-names>BL</given-names></name><name name-style="western"><surname>Rowley</surname><given-names>JJL</given-names></name><name name-style="western"><surname>Neang</surname><given-names>T</given-names></name><name name-style="western"><surname>Emmett</surname><given-names>DA</given-names></name><name name-style="western"><surname>Sitha</surname><given-names>S</given-names></name></person-group> (<year>2010</year>) <article-title>Significant new records of amphibians and reptiles from Virachey National Park, northeastern Cambodia.</article-title> <source>Cambodian Journal of Natural History</source> <volume>2010</volume>: <fpage>38</fpage>–<lpage>47</lpage>.</mixed-citation></ref><ref id="B82"><mixed-citation xmlns:xlink="http://www.w3.org/1999/xlink" xlink:type="simple">
          <person-group><name name-style="western"><surname>Poyarkov [Paiarkov]</surname><given-names>NA Jr.</given-names></name><name name-style="western"><surname>Vasilieva</surname><given-names>AB</given-names></name></person-group> (<year>2011</year>) <article-title>Chuong 5. Bò Sát — Lương củ VQG (Vườn Quốc Gia) Bidoup–Núi Bà [Chapter 5. Reptiles and Amphibians of Bidoup–Nui Ba National Park]</article-title>. In: <person-group><name name-style="western"><surname>Nguyen</surname><given-names>DH</given-names></name><name name-style="western"><surname>Kuznetsov</surname><given-names>AN</given-names></name></person-group> (<role>Eds</role>) <source>Da Dang Sinh Hoc Va Dac Trung Sinh Thai Vuon Quoc Gia Bidoup–Nui Ba, Hanoi</source>, <publisher-name>Nha Xuat Ban Hoa Hoc Tu Nhien Va Cong Nghe Publishing House</publisher-name>, pp <fpage>169</fpage>–<lpage>220</lpage>. [In Vietnamese]</mixed-citation></ref><ref id="B99"><mixed-citation xmlns:xlink="http://www.w3.org/1999/xlink" xlink:type="simple">
          <person-group><name name-style="western"><surname>Stuart</surname><given-names>BL</given-names></name></person-group> (<year>2005</year>) <article-title>New frog records from Laos.</article-title> <source>Herpetological Review</source> <volume>36</volume>: <fpage>473</fpage>–<lpage>479</lpage>.</mixed-citation></ref><ref id="B1"><mixed-citation xmlns:xlink="http://www.w3.org/1999/xlink" xlink:type="simple">
          <person-group><name name-style="western"><surname>Bain</surname><given-names>RH</given-names></name><name name-style="western"><surname>Nguyen</surname><given-names>TQ</given-names></name><name name-style="western"><surname>Doan</surname><given-names>KV</given-names></name></person-group> (<year>2007</year>) <article-title>New herpetofaunal records from Vietnam.</article-title> <source>Herpetological Review</source> <volume>38</volume>: <fpage>107</fpage>–<lpage>117</lpage>.</mixed-citation></ref><ref id="B69"><mixed-citation xmlns:xlink="http://www.w3.org/1999/xlink" xlink:type="simple">
          <person-group><name name-style="western"><surname>Orlov</surname><given-names>NL</given-names></name><name name-style="western"><surname>Poyarkov</surname><given-names>NA Jr.</given-names></name><name name-style="western"><surname>Nguyen</surname><given-names>TT</given-names></name></person-group> (<year>2015</year>) <article-title>Taxonomic notes on <italic><tp:taxon-name><tp:taxon-name-part taxon-name-part-type="genus">Megophrys</tp:taxon-name-part></tp:taxon-name></italic> frogs (<tp:taxon-name><tp:taxon-name-part taxon-name-part-type="family">Megophryidae</tp:taxon-name-part></tp:taxon-name>: <tp:taxon-name><tp:taxon-name-part taxon-name-part-type="order">Anura</tp:taxon-name-part></tp:taxon-name>) of Vietnam, with description of a new species.</article-title> <source>Russian Journal of Herpetology</source> <volume>22</volume>(<issue>3</issue>): <fpage>206</fpage>–<lpage>218</lpage>.</mixed-citation></ref><ref id="B51"><mixed-citation xmlns:xlink="http://www.w3.org/1999/xlink" xlink:type="simple">
          <person-group><name name-style="western"><surname>Mahony</surname><given-names>S</given-names></name></person-group> (<year>2011b</year>) <article-title>Erratum: Mahony, Stephen (2011) Two new species of <tp:taxon-name><tp:taxon-name-part taxon-name-part-type="genus">Megophrys</tp:taxon-name-part></tp:taxon-name> Kuhl and Van Hasselt (<tp:taxon-name><tp:taxon-name-part taxon-name-part-type="class">Amphibia</tp:taxon-name-part></tp:taxon-name>: <tp:taxon-name><tp:taxon-name-part taxon-name-part-type="family">Megophryidae</tp:taxon-name-part></tp:taxon-name>), from western Thailand and southern Cambodia. Zootaxa 2734: 23–39</article-title>. <source>Zootaxa</source> <volume>2924</volume>: <fpage>68</fpage>.</mixed-citation></ref><ref id="B62"><mixed-citation xmlns:xlink="http://www.w3.org/1999/xlink" xlink:type="simple">
          <person-group><name name-style="western"><surname>Nguyen</surname><given-names>TQ</given-names></name><name name-style="western"><surname>Phung</surname><given-names>TM</given-names></name><name name-style="western"><surname>Schneider</surname><given-names>N</given-names></name><name name-style="western"><surname>Botov</surname><given-names>A</given-names></name><name name-style="western"><surname>Tran</surname><given-names>DTA</given-names></name><name name-style="western"><surname>Ziegler</surname><given-names>T</given-names></name></person-group> (<year>2014</year>) <article-title>New records of amphibians and reptiles from southern Vietnam.</article-title> <source>Bonn zoological Bulletin</source> <volume>63</volume>(<issue>2</issue>): <fpage>148</fpage>–<lpage>156</lpage>.</mixed-citation></ref><ref id="B53"><mixed-citation xmlns:xlink="http://www.w3.org/1999/xlink" xlink:type="simple">
          <person-group><name name-style="western"><surname>Mahony</surname><given-names>S</given-names></name><name name-style="western"><surname>Foley</surname><given-names>NM</given-names></name><name name-style="western"><surname>Biju</surname><given-names>SD</given-names></name><name name-style="western"><surname>Teeling</surname><given-names>EC</given-names></name></person-group> (<year>2017</year>) <article-title>Evolutionary history of the Asian Horned Frogs (<tp:taxon-name><tp:taxon-name-part taxon-name-part-type="subfamily">Megophryinae</tp:taxon-name-part></tp:taxon-name>): integrative approaches to timetree dating in the absence of a fossil record.</article-title> <source>Molecular Biology and Evolution</source> <volume>34</volume>(<issue>3</issue>): <fpage>744</fpage>–<lpage>771</lpage>. <ext-link xlink:type="simple" ext-link-type="doi" xlink:href="10.1093/molbev/msw267">https://doi.org/10.1093/molbev/msw267</ext-link></mixed-citation></ref><ref id="B110"><mixed-citation xmlns:xlink="http://www.w3.org/1999/xlink" xlink:type="simple">
          <person-group><name name-style="western"><surname>Vassilieva</surname><given-names>AB</given-names></name><name name-style="western"><surname>Galoyan</surname><given-names>EA</given-names></name><name name-style="western"><surname>Poyarkov</surname><given-names>NA</given-names></name><name name-style="western"><surname>Geissler</surname><given-names>P</given-names></name></person-group> (<year>2016</year>) <source>A Photographic Field Guide to the Amphibians and Reptiles of the Lowland Monsoon Forests of Southern Vietnam. Frankfurt Contributions to Natural History, Vol. 36.</source> <publisher-name>Chimaira Buchhandelsgesellschaft mbH</publisher-name>, <publisher-loc>Frankfurt-am-Main</publisher-loc>, <size units="page">319 pp</size>.</mixed-citation></ref></ref-list></tp:taxon-treatment>
