# Supplementary material for: Molecular, morphological and acoustic assessment of the genus Ophryophryne (Anura, Megophryidae) from Langbian Plateau, southern Vietnam, with description of a new species
Source: Zookeys. 2017 May 3;(672):49–120. doi: 10.3897/zookeys.672.10624 (PMC5527341; doi:10.3897/zookeys.672.10624)
Supplement: XML Treatment for Ophryophryne synoria [file zookeys.672.10624-treatment2.xml]

<!DOCTYPE tp:taxon-treatment
  PUBLIC "-//TaxonX//DTD Taxonomic Treatment Publishing DTD v0 20100105//EN" "tax-treatment-NSO.dtd">
<tp:taxon-treatment xmlns:tp="http://www.plazi.org/taxpub"><tp:treatment-meta><kwd-group><label>Taxon classification</label><kwd><named-content xmlns:xlink="http://www.w3.org/1999/xlink" content-type="kingdom">Animalia</named-content></kwd><kwd><named-content xmlns:xlink="http://www.w3.org/1999/xlink" content-type="order">Anura</named-content></kwd><kwd><named-content xmlns:xlink="http://www.w3.org/1999/xlink" content-type="family">Megophryidae</named-content></kwd></kwd-group><mixed-citation publication-type="journal"><person-group><name><surname>Jr.</surname><given-names>Nikolay A. Poyarkov</given-names></name><name><surname>Duong</surname><given-names>Tang Van</given-names></name><name><surname>Orlov</surname><given-names>Nikolai L.</given-names></name><name><surname>Gogoleva</surname><given-names>Svetlana S.</given-names></name><name><surname>Vassilieva</surname><given-names>Anna B.</given-names></name><name><surname>Nguyen</surname><given-names>Luan Thanh</given-names></name><name><surname>Nguyen</surname><given-names>Vu Dang Hoang</given-names></name><name><surname>Nguyen</surname><given-names>Sang Ngoc</given-names></name><name><surname>Che</surname><given-names>Jing</given-names></name><name><surname>Mahony</surname><given-names>Stephen</given-names></name></person-group><article-title>Molecular, morphological and acoustic assessment of the genus <italic><tp:taxon-name><tp:taxon-name-part taxon-name-part-type="genus" reg="Ophryophryne">Ophryophryne</tp:taxon-name-part></tp:taxon-name></italic> (<tp:taxon-name><tp:taxon-name-part taxon-name-part-type="order">Anura</tp:taxon-name-part></tp:taxon-name>, <tp:taxon-name><tp:taxon-name-part taxon-name-part-type="family">Megophryidae</tp:taxon-name-part></tp:taxon-name>) from Langbian Plateau, southern Vietnam, with description of a new species</article-title><source>Zookeys</source><day>3</day><month>5</month><year>2017</year><volume>2017</volume><issue>672</issue><fpage>49</fpage><lpage>120</lpage><pub-id pub-id-type="doi">10.3897/zookeys.672.10624</pub-id></mixed-citation></tp:treatment-meta><tp:nomenclature><label>New records and range extension for</label><tp:taxon-name>
              <tp:taxon-name-part taxon-name-part-type="genus" reg="Ophryophryne">Ophryophryne</tp:taxon-name-part>
              <tp:taxon-name-part taxon-name-part-type="species" reg="synoria">synoria</tp:taxon-name-part>
            </tp:taxon-name><tp:taxon-authority>Stuart, Sok &amp; Neang, 2006</tp:taxon-authority></tp:nomenclature><tp:treatment-sec sec-type="Chresonymy" id="SECID0E5YDK"><title>Chresonymy:</title><p>
              <italic><tp:taxon-name><tp:taxon-name-part taxon-name-part-type="genus" reg="Ophryophryne">Ophryophryne</tp:taxon-name-part> <tp:taxon-name-part taxon-name-part-type="species" reg="synoria">synoria</tp:taxon-name-part></tp:taxon-name></italic> <xref ref-type="bibr" rid="B101">Stuart et al. 2006</xref>:135, fig. 5.</p><p>“<italic><tp:taxon-name><tp:taxon-name-part taxon-name-part-type="genus" reg="Ophryophryne">Ophryophryne</tp:taxon-name-part></tp:taxon-name></italic> sp. 3” — <xref ref-type="bibr" rid="B72">Orlov et al. 2008</xref>:82 (Chu Yang Sin N.P., Dak Lak Prov., Vietnam; <named-content xmlns:xlink="http://www.w3.org/1999/xlink" content-type="dwc:institutional_code" xlink:type="simple">ZISP</named-content> 12811–12833).</p><p>[?]<tp:taxon-name><tp:taxon-name-part taxon-name-part-type="genus" reg="Ophryophryne">Ophryophryne</tp:taxon-name-part> <tp:taxon-name-part taxon-name-part-type="authority">sp.</tp:taxon-name-part> <tp:taxon-name-part taxon-name-part-type="uncertainty-rank">cf.</tp:taxon-name-part> <tp:taxon-name-part taxon-name-part-type="species" reg="poilani">poilani</tp:taxon-name-part></tp:taxon-name> — <xref ref-type="bibr" rid="B82">Poyarkov [Paiarkov] and Vassilieva 2011</xref>:202 (Bidoup Mt., Bidoup–Nui Ba N.P., Lam Dong Prov., Vietnam; <named-content xmlns:xlink="http://www.w3.org/1999/xlink" content-type="dwc:institutional_code" xlink:type="simple">ZMMU</named-content> A-4713).</p><p>
              <italic><tp:taxon-name><tp:taxon-name-part taxon-name-part-type="genus" reg="Ophryophryne">Ophryophryne</tp:taxon-name-part> <tp:taxon-name-part taxon-name-part-type="species" reg="synoria">synoria</tp:taxon-name-part></tp:taxon-name></italic> — <xref ref-type="bibr" rid="B110">Vassilieva et al. 2016</xref>:54–56, figs. 44–47 (Binh Phuoc Prov. and Dong Nai Prov., Vietnam; <named-content xmlns:xlink="http://www.w3.org/1999/xlink" content-type="dwc:institutional_code" xlink:type="simple">ZMMU</named-content> A-4516, <named-content xmlns:xlink="http://www.w3.org/1999/xlink" content-type="dwc:institutional_code" xlink:type="simple">ZMMU</named-content> A-5003).</p></tp:treatment-sec><tp:treatment-sec sec-type="Holotype" id="SECID0E22DK"><title>Holotype.</title><p>
              <named-content xmlns:xlink="http://www.w3.org/1999/xlink" content-type="dwc:institutional_code" xlink:type="simple">FMNH</named-content> 262779, adult male from “O Chung Chry Stream, near <named-content xmlns:xlink="http://www.w3.org/1999/xlink" content-type="dwc:verbatimCoordinates" xlink:type="simple"><named-content content-type="geo-json" specific-use="{&#34;type&#34;:&#34;Point&#34;,&#34;coordinates&#34;:[107.051667,12.291667]}" id="NCID0EJ3DK" xlink:type="simple">12°17'30"N, 107°03'06"E</named-content></named-content>, 500 m elev., Seima Biodiversity Conservation Area, O’Rang District, Mondolkiri Province, Cambodia”, collected by Bryan Lynn Stuart, Sok Ko and Neang Thy (<xref ref-type="bibr" rid="B101">Stuart et al. 2006</xref>; <named-content xmlns:xlink="http://www.w3.org/1999/xlink" content-type="dwc:institutional_code" xlink:type="simple">FMNH</named-content> specimen catalogue). Re-examined by SM.</p></tp:treatment-sec><tp:treatment-sec sec-type="Paratype" id="SECID0EX3DK"><title>Paratype.</title><p>
              <named-content xmlns:xlink="http://www.w3.org/1999/xlink" content-type="dwc:institutional_code" xlink:type="simple">FMNH</named-content> 262778, adult male, collected with the holotype (<xref ref-type="bibr" rid="B101">Stuart et al. 2006</xref>).</p></tp:treatment-sec><tp:treatment-sec sec-type="description" id="SECID0EG4DK"><title>Measurements of the holotype</title><p>
              <bold>(all in mm, taken by SM).</bold> <abbrev xmlns:xlink="http://www.w3.org/1999/xlink" xlink:title="snout to vent length" id="ABBRID0EO4DK" xlink:type="simple">SVL</abbrev> 48.8; <abbrev xmlns:xlink="http://www.w3.org/1999/xlink" xlink:title="head width" id="ABBRID0ES4DK" xlink:type="simple">HW</abbrev> 14.2; <abbrev xmlns:xlink="http://www.w3.org/1999/xlink" xlink:title="head length" id="ABBRID0EW4DK" xlink:type="simple">HL</abbrev> 13.1; <abbrev xmlns:xlink="http://www.w3.org/1999/xlink" xlink:title="distance between anterior orbital borders" id="ABBRID0E14DK" xlink:type="simple">IFE</abbrev> 6.1; <abbrev xmlns:xlink="http://www.w3.org/1999/xlink" xlink:title="distance between posterior orbital borders" id="ABBRID0E54DK" xlink:type="simple">IBE</abbrev> 10.8; <abbrev xmlns:xlink="http://www.w3.org/1999/xlink" xlink:title="eye diameter" id="ABBRID0EC5DK" xlink:type="simple">ED</abbrev> 4.7; <abbrev xmlns:xlink="http://www.w3.org/1999/xlink" xlink:title="tympanum diameter" id="ABBRID0EG5DK" xlink:type="simple">TYD</abbrev> 3.0; <abbrev xmlns:xlink="http://www.w3.org/1999/xlink" xlink:title="eye to tympanum distance" id="ABBRID0EK5DK" xlink:type="simple">TYE</abbrev> 3.1; <abbrev xmlns:xlink="http://www.w3.org/1999/xlink" xlink:title="snout length" id="ABBRID0EO5DK" xlink:type="simple">SL</abbrev> 4.3; <abbrev xmlns:xlink="http://www.w3.org/1999/xlink" xlink:title="eye to narial distance" id="ABBRID0ES5DK" xlink:type="simple">EN</abbrev> 2.5; NS 1.9; <abbrev xmlns:xlink="http://www.w3.org/1999/xlink" xlink:title="interorbital distance, between upper eyelids" id="ABBRID0EW5DK" xlink:type="simple">IUE</abbrev> 3.5; <abbrev xmlns:xlink="http://www.w3.org/1999/xlink" xlink:title="internarial distance" id="ABBRID0E15DK" xlink:type="simple">IN</abbrev> 3.4; <abbrev xmlns:xlink="http://www.w3.org/1999/xlink" xlink:title="upper eyelid width" id="ABBRID0E55DK" xlink:type="simple">UEW</abbrev> 4.1; <abbrev xmlns:xlink="http://www.w3.org/1999/xlink" xlink:title="forearm length" id="ABBRID0EC6DK" xlink:type="simple">FAL</abbrev> 12.0; <abbrev xmlns:xlink="http://www.w3.org/1999/xlink" xlink:title="hand length" id="ABBRID0EG6DK" xlink:type="simple">HAL</abbrev> 13.0; <abbrev xmlns:xlink="http://www.w3.org/1999/xlink" xlink:title="first finger length" id="ABBRID0EK6DK" xlink:type="simple">FIL</abbrev> 5.1; <abbrev xmlns:xlink="http://www.w3.org/1999/xlink" xlink:title="second finger length" id="ABBRID0EO6DK" xlink:type="simple">FIIL</abbrev> 5.1; <abbrev xmlns:xlink="http://www.w3.org/1999/xlink" xlink:title="third finger length" id="ABBRID0ES6DK" xlink:type="simple">FIIIL</abbrev> 8.4; <abbrev xmlns:xlink="http://www.w3.org/1999/xlink" xlink:title="fourth finger length" id="ABBRID0EW6DK" xlink:type="simple">FIVL</abbrev> 5.5; <abbrev xmlns:xlink="http://www.w3.org/1999/xlink" xlink:title="shank length" id="ABBRID0E16DK" xlink:type="simple">SHL</abbrev> 21.8; <abbrev xmlns:xlink="http://www.w3.org/1999/xlink" xlink:title="thigh length" id="ABBRID0E56DK" xlink:type="simple">TL</abbrev> 21.2; <abbrev xmlns:xlink="http://www.w3.org/1999/xlink" xlink:title="foot length" id="ABBRID0ECAEK" xlink:type="simple">FOL</abbrev> 20.0; <abbrev xmlns:xlink="http://www.w3.org/1999/xlink" xlink:title="tibiotarsal articulation to tip of fourth toe distance" id="ABBRID0EGAEK" xlink:type="simple">TFOL</abbrev> 29.4; <abbrev xmlns:xlink="http://www.w3.org/1999/xlink" xlink:title="inner metatarsal tubercle length" id="ABBRID0EKAEK" xlink:type="simple">IMT</abbrev> 2.2.</p></tp:treatment-sec><tp:treatment-sec sec-type="distribution" id="SECID0EOAEK"><title>Distribution and remarks.</title><p>
              <xref ref-type="bibr" rid="B101">Stuart et al. (2006)</xref> described a large-sized <italic><tp:taxon-name><tp:taxon-name-part taxon-name-part-type="genus" reg="Ophryophryne">Ophryophryne</tp:taxon-name-part></tp:taxon-name></italic> from O’Rang (also spelled as “O’Reang”) District in eastern Cambodia, close to the Vietnamese border, as <italic><tp:taxon-name><tp:taxon-name-part taxon-name-part-type="genus" reg="Ophryophryne">O.</tp:taxon-name-part> <tp:taxon-name-part taxon-name-part-type="species" reg="synoria">synoria</tp:taxon-name-part></tp:taxon-name></italic> (Loc. 1, Fig. <xref ref-type="fig" rid="F1">1</xref>). Subsequently, during field surveys in 2009–2011, the species was reported in southern Vietnam from Bu Gia Map N.P., Binh Phuoc Prov. (Loc. 2, Fig. <xref ref-type="fig" rid="F1">1</xref>) and Cat Tien N.P. in Dong Nai Prov. (Loc. 3, Fig. <xref ref-type="fig" rid="F1">1</xref>) based on morphological evidence (<xref ref-type="bibr" rid="B110">Vassilieva et al. 2016</xref>). Herein, we confirm the identity of these specimens based on morphological and molecular genetic evidence, and further expand its distribution in southern Vietnam to include medium and low elevation localities in the central and western parts of the Langbian Plateau (Dak Lak, Lam Dong, Dong Nai and Binh Phuoc provinces between 200 and 1500 m a.s.l.; its presence in Dak Nong Prov. is anticipated). We also identify two mtDNA lineages within <italic><tp:taxon-name><tp:taxon-name-part taxon-name-part-type="genus" reg="Ophryophryne">O.</tp:taxon-name-part> <tp:taxon-name-part taxon-name-part-type="species" reg="synoria">synoria</tp:taxon-name-part></tp:taxon-name></italic> with a moderate level of sequence divergence (<italic>p</italic> = 2.6%: Table <xref ref-type="table" rid="T2">2</xref>, Fig. <xref ref-type="fig" rid="F2">2</xref>): Subclade B inhabits mountain areas in Lam Dong and Dak Lak provinces and was also recorded for the lowland habitat in Dong Nai Prov. (Locs. 3–4, 6 and 11, Fig. <xref ref-type="fig" rid="F1">1</xref>) whereas Subclade C is only found in Mondolkiri Prov. of Cambodia and adjacent Binh Phuoc Prov. of Vietnam (Fig. <xref ref-type="fig" rid="F1">1</xref>, Locs 1–2) and corresponds to <italic><tp:taxon-name><tp:taxon-name-part taxon-name-part-type="genus" reg="Ophryophryne">O.</tp:taxon-name-part> <tp:taxon-name-part taxon-name-part-type="species" reg="synoria">synoria</tp:taxon-name-part></tp:taxon-name></italic> <italic>s. stricto.</italic></p></tp:treatment-sec><tp:treatment-sec sec-type="variation" id="SECID0EDDEK"><title>Variation.</title><p>The studied specimens of <italic><tp:taxon-name><tp:taxon-name-part taxon-name-part-type="genus" reg="Ophryophryne">O.</tp:taxon-name-part> <tp:taxon-name-part taxon-name-part-type="species" reg="synoria">synoria</tp:taxon-name-part></tp:taxon-name></italic> showed substantial variation in morphological characters, including <abbrev xmlns:xlink="http://www.w3.org/1999/xlink" xlink:title="snout to vent length" id="ABBRID0EUDEK" xlink:type="simple">SVL</abbrev> (Fig. <xref ref-type="fig" rid="F3">3</xref>) and other morphometric characters (Fig. <xref ref-type="fig" rid="F4">4</xref>), coloration, and degree of development of palpebral projection (Fig. <xref ref-type="fig" rid="F6">6D, E and F</xref>). Overall morphology, coloration, and skin glands of the newly discovered populations of <italic><tp:taxon-name><tp:taxon-name-part taxon-name-part-type="genus" reg="Ophryophryne">O.</tp:taxon-name-part> <tp:taxon-name-part taxon-name-part-type="species" reg="synoria">synoria</tp:taxon-name-part></tp:taxon-name></italic> are in general agreement with the description of the holotype by <xref ref-type="bibr" rid="B101">Stuart et al. (2006)</xref>. Young specimens from Bidoup–Nui Ba N.P. in life often <!--PageBreak-->have reddish or orange coloration of thighs and groin, which was not observed in the type specimens from Cambodia (<xref ref-type="bibr" rid="B101">Stuart et al. 2006</xref>), nor in the Bu Gia Map population. The degree of development of short dorsolateral glandular folds varied among specimens, but they were always distinct (Fig. <xref ref-type="fig" rid="F6">6D, E and F</xref>). The holotype and the Bu Gia Map population (Subclade C) have the finger length formula F1 = F2 &lt; F4 &lt; F3, while in populations from Bidoup–Nui Ba N.P. and Chu Yang Sin N.P. (Subclade B), the finger length formula is F1 = F4 &lt; F2 &lt; F3. Subclade B populations also tend to have a slightly larger tympanum (<abbrev xmlns:xlink="http://www.w3.org/1999/xlink" xlink:title="tympanum diameter" id="ABBRID0E4EEK" xlink:type="simple">TYD</abbrev>/<abbrev xmlns:xlink="http://www.w3.org/1999/xlink" xlink:title="eye diameter" id="ABBRID0EBFEK" xlink:type="simple">ED</abbrev> 68.4%–80.1%; <abbrev xmlns:xlink="http://www.w3.org/1999/xlink" xlink:title="eye to tympanum distance" id="ABBRID0EFFEK" xlink:type="simple">TYE</abbrev>/<abbrev xmlns:xlink="http://www.w3.org/1999/xlink" xlink:title="Touch-Down" id="ABBRID0EJFEK" xlink:type="simple">TD</abbrev> 73.3%–80.6%) than the nominative <italic><tp:taxon-name><tp:taxon-name-part taxon-name-part-type="genus" reg="Ophryophryne">O.</tp:taxon-name-part> <tp:taxon-name-part taxon-name-part-type="species" reg="synoria">synoria</tp:taxon-name-part></tp:taxon-name></italic> (<abbrev xmlns:xlink="http://www.w3.org/1999/xlink" xlink:title="tympanum diameter" id="ABBRID0EYFEK" xlink:type="simple">TYD</abbrev>/<abbrev xmlns:xlink="http://www.w3.org/1999/xlink" xlink:title="eye diameter" id="ABBRID0E3FEK" xlink:type="simple">ED</abbrev> 62.0%–71.9%; <abbrev xmlns:xlink="http://www.w3.org/1999/xlink" xlink:title="eye to tympanum distance" id="ABBRID0EAGEK" xlink:type="simple">TYE</abbrev>/<abbrev xmlns:xlink="http://www.w3.org/1999/xlink" xlink:title="Touch-Down" id="ABBRID0EEGEK" xlink:type="simple">TD</abbrev> 83.9%–103.3%). Though the taxonomic status of the two revealed lineages is not completely clear, herein we tentatively regard them as deep intraspecific mtDNA lineages based on observed genetic differentiation and overall morphological similarity.</p></tp:treatment-sec><tp:treatment-sec sec-type="Vernacular name" id="SECID0EIGEK"><title>Vernacular name.</title><p>English: “<italic>O’Reang Mountain Toad</italic>” (this paper); “<italic>O’Reang horned frog</italic>” (<xref ref-type="bibr" rid="B110">Vassilieva et al. 2016</xref>); Vietnamese: “<italic>Cóc Núi O-Reng</italic>” (<xref ref-type="bibr" rid="B110">Vassilieva et al. 2016</xref>).</p></tp:treatment-sec><tp:treatment-sec><!--Section generated to contain objects referenced in tp:taxon-treatment.--><fig id="F1" position="float" orientation="portrait"><label>Figure 1.</label><caption><p>Distribution of <italic><tp:taxon-name><tp:taxon-name-part taxon-name-part-type="genus" reg="Ophryophryne">Ophryophryne</tp:taxon-name-part></tp:taxon-name></italic> species in southern Indochina (Langbian Plateau in Vietnam, and adjacent regions of Camodia), indicating localities sampled in this study. Black dot in the center of an icon indicates the type locality of the new species. Locality information. <bold>1</bold> O Chung Chry stream, Samling Logging Concession, O’Rang Dist., Mondolkiri Prov., Cambodia (500 m a.s.l.) (<xref ref-type="bibr" rid="B101">Stuart et al. 2006</xref>; type locality of <italic><tp:taxon-name><tp:taxon-name-part taxon-name-part-type="genus" reg="Ophryophryne">O.</tp:taxon-name-part> <tp:taxon-name-part taxon-name-part-type="species" reg="synoria">synoria</tp:taxon-name-part></tp:taxon-name></italic>; <xref ref-type="bibr" rid="B53">Mahony et al. 2017</xref>) <bold>2</bold> Bu Gia Map N.P., Binh Phuoc Prov., Vietnam (400 m a.s.l.) (<xref ref-type="bibr" rid="B110">Vassilieva et al. 2016</xref>; this study) <bold>3</bold> Nam Cat Tien sector of Dong Nai Biosphere Reserve, Dong Nai Prov., Vietnam (200 m a.s.l.) (<xref ref-type="bibr" rid="B110">Vassilieva et al. 2016</xref>; this study) <bold>4</bold> Loc Bac forest, Bao Loc Dist., Lam Dong Prov., Vietnam (830 m a.s.l.) (this study) <bold>5</bold> Cam Ly River (<xref ref-type="bibr" rid="B67">Ohler 2003</xref>: type locality of <italic><tp:taxon-name><tp:taxon-name-part taxon-name-part-type="genus" reg="Ophryophryne">O.</tp:taxon-name-part> <tp:taxon-name-part taxon-name-part-type="species" reg="gerti">gerti</tp:taxon-name-part></tp:taxon-name></italic>) and Nui Ba Mt. in environs of Dalat city, Lam Dong Prov., Vietnam (ca. 1000–1800 m a.s.l.) (this study) <bold>6</bold> Environs of Bidoup Mt. (2000 m a.s.l.), and Giang Ly Ranger Station (1500 m a.s.l.), Bidoup–Nui Ba N.P., Lam Dong Prov., Vietnam (<xref ref-type="bibr" rid="B82">Poyarkov [Paiarkov] and Vassilieva 2011</xref>; this study) <bold>7</bold> Hon Giao Mt., Bidoup–Nui Ba N.P., Lam Dong and Khanh Hoa provincial border, Vietnam (1900–2000 m a.s.l.) (this study) <bold>8</bold> Hon Ba Mt., Hon Ba N.R., Dien Khanh Dist., Khanh Hoa Prov., Vietnam (950–1510 m a.s.l.) (<xref ref-type="bibr" rid="B62">Nguyen et al. 2014</xref>; this study) <bold>9</bold> Nui Chua Mt., Nui Chua N.P., Ninh Hai Dist., Ninh Thuan Prov., Vietnam (780 m a.s.l.) (this study) <bold>10</bold> Chu Pan Fan Mt., Chu Yang Sin N.P., Lak Dist., Dak Lak Prov., Vietnam (1900 m a.s.l.) (type locality of <italic><tp:taxon-name><tp:taxon-name-part taxon-name-part-type="genus" reg="Ophryophryne">Ophryophryne</tp:taxon-name-part> <tp:taxon-name-part taxon-name-part-type="species" reg="elfina">elfina</tp:taxon-name-part></tp:taxon-name></italic> sp. n.; this study) <bold>11</bold> Chu Yang Sin Mt. environs, Krong Kmar Commune, Krong Bong Dist., Dak Lak Prov., Vietnam (700–2000 m a.s.l.) (<xref ref-type="bibr" rid="B72">Orlov et al. 2008</xref>; this study) <bold>12</bold> Tay Hoa Dist., Phu Yen Prov., Vietnam (700 m a.s.l.) (this study).</p></caption><graphic xmlns:xlink="http://www.w3.org/1999/xlink" xlink:href="zookeys-672-049-g001.jpg" position="float" orientation="portrait" xlink:type="simple" id="oo_134581.jpg"/></fig><table-wrap id="T2" position="float" orientation="portrait"><label>Table 2.</label><caption><p>Uncorrected <italic>p</italic>-distance (percentage) between 16S rRNA sequences of <italic><tp:taxon-name><tp:taxon-name-part taxon-name-part-type="genus" reg="Ophryophryne">Ophryophryne</tp:taxon-name-part></tp:taxon-name></italic> species and outgroup species included in phylogenetic analyses (below the diagonal), and standard error estimates (above the diagonal). The ingroup mean uncorrected <italic>p</italic>-distances are shown on the diagonal and shaded with grey.</p></caption><table id="TID0EWSBG" rules="all"><tbody><tr><th rowspan="1" colspan="1"/><th rowspan="1" colspan="1">Species</th><th rowspan="1" colspan="1">1</th><th rowspan="1" colspan="1">2</th><th rowspan="1" colspan="1">3</th><th rowspan="1" colspan="1">4</th><th rowspan="1" colspan="1">5</th><th rowspan="1" colspan="1">6</th><th rowspan="1" colspan="1">7</th><th rowspan="1" colspan="1">8</th><th rowspan="1" colspan="1">9</th><th rowspan="1" colspan="1">10</th><th rowspan="1" colspan="1">11</th><th rowspan="1" colspan="1">12</th><th rowspan="1" colspan="1">13</th><th rowspan="1" colspan="1">14</th><th rowspan="1" colspan="1">15</th><th rowspan="1" colspan="1">16</th><th rowspan="1" colspan="1">17</th><th rowspan="1" colspan="1">18</th><th rowspan="1" colspan="1">19</th><th rowspan="1" colspan="1">20</th></tr><tr><td rowspan="1" colspan="1">
                  <bold>1</bold>
                </td><td rowspan="1" colspan="1">
                  <italic><tp:taxon-name><tp:taxon-name-part taxon-name-part-type="genus" reg="Ophryophryne">O.</tp:taxon-name-part> <tp:taxon-name-part taxon-name-part-type="species" reg="gerti">gerti</tp:taxon-name-part></tp:taxon-name></italic> (Subclade A)</td><td rowspan="1" colspan="1" style="background-color:#a7a9ac">
                  <bold>0.5</bold>
                </td><td rowspan="1" colspan="1">1.1</td><td rowspan="1" colspan="1">1.1</td><td rowspan="1" colspan="1">1.7</td><td rowspan="1" colspan="1">1.6</td><td rowspan="1" colspan="1">1.9</td><td rowspan="1" colspan="1">1.8</td><td rowspan="1" colspan="1">1.7</td><td rowspan="1" colspan="1">2.0</td><td rowspan="1" colspan="1">1.9</td><td rowspan="1" colspan="1">1.9</td><td rowspan="1" colspan="1">2.1</td><td rowspan="1" colspan="1">2.2</td><td rowspan="1" colspan="1">2.1</td><td rowspan="1" colspan="1">2.2</td><td rowspan="1" colspan="1">2.2</td><td rowspan="1" colspan="1">2.1</td><td rowspan="1" colspan="1">1.9</td><td rowspan="1" colspan="1">2.2</td><td rowspan="1" colspan="1">2.4</td></tr><tr><td rowspan="1" colspan="1">
                  <bold>2</bold>
                </td><td rowspan="1" colspan="1">
                  <italic><tp:taxon-name><tp:taxon-name-part taxon-name-part-type="genus" reg="Ophryophryne">O.</tp:taxon-name-part> <tp:taxon-name-part taxon-name-part-type="species" reg="synoria">synoria</tp:taxon-name-part></tp:taxon-name></italic> (Subclade B)</td><td rowspan="1" colspan="1">4.1</td><td rowspan="1" colspan="1" style="background-color:#a7a9ac">
                  <bold>0.4</bold>
                </td><td rowspan="1" colspan="1">0.9</td><td rowspan="1" colspan="1">1.6</td><td rowspan="1" colspan="1">1.6</td><td rowspan="1" colspan="1">1.9</td><td rowspan="1" colspan="1">1.8</td><td rowspan="1" colspan="1">1.8</td><td rowspan="1" colspan="1">1.8</td><td rowspan="1" colspan="1">1.8</td><td rowspan="1" colspan="1">1.7</td><td rowspan="1" colspan="1">2.0</td><td rowspan="1" colspan="1">2.1</td><td rowspan="1" colspan="1">2.1</td><td rowspan="1" colspan="1">2.2</td><td rowspan="1" colspan="1">2.2</td><td rowspan="1" colspan="1">2.0</td><td rowspan="1" colspan="1">1.9</td><td rowspan="1" colspan="1">2.2</td><td rowspan="1" colspan="1">2.3</td></tr><tr><td rowspan="1" colspan="1">
                  <bold>3</bold>
                </td><td rowspan="1" colspan="1">
                  <italic><tp:taxon-name><tp:taxon-name-part taxon-name-part-type="genus" reg="Ophryophryne">O.</tp:taxon-name-part> <tp:taxon-name-part taxon-name-part-type="species" reg="synoria">synoria</tp:taxon-name-part></tp:taxon-name></italic> (Subclade C)</td><td rowspan="1" colspan="1">5.0</td><td rowspan="1" colspan="1">2.6</td><td rowspan="1" colspan="1" style="background-color:#a7a9ac">
                  <bold>0.9</bold>
                </td><td rowspan="1" colspan="1">1.7</td><td rowspan="1" colspan="1">1.6</td><td rowspan="1" colspan="1">1.8</td><td rowspan="1" colspan="1">1.9</td><td rowspan="1" colspan="1">1.7</td><td rowspan="1" colspan="1">1.8</td><td rowspan="1" colspan="1">1.8</td><td rowspan="1" colspan="1">1.6</td><td rowspan="1" colspan="1">2.0</td><td rowspan="1" colspan="1">2.1</td><td rowspan="1" colspan="1">2.1</td><td rowspan="1" colspan="1">2.1</td><td rowspan="1" colspan="1">2.1</td><td rowspan="1" colspan="1">2.0</td><td rowspan="1" colspan="1">1.9</td><td rowspan="1" colspan="1">2.2</td><td rowspan="1" colspan="1">2.2</td></tr><tr><td rowspan="1" colspan="1">
                  <bold>4</bold>
                </td><td rowspan="1" colspan="1">
                  <italic><tp:taxon-name><tp:taxon-name-part taxon-name-part-type="genus" reg="Ophryophryne">O.</tp:taxon-name-part> <tp:taxon-name-part taxon-name-part-type="species" reg="elfina">elfina</tp:taxon-name-part></tp:taxon-name></italic> sp. n. (Subclade D)</td><td rowspan="1" colspan="1">9.1</td><td rowspan="1" colspan="1">9.3</td><td rowspan="1" colspan="1">10.0</td><td rowspan="1" colspan="1" style="background-color:#a7a9ac">
                  <bold>0.0</bold>
                </td><td rowspan="1" colspan="1">0.9</td><td rowspan="1" colspan="1">1.8</td><td rowspan="1" colspan="1">1.6</td><td rowspan="1" colspan="1">1.7</td><td rowspan="1" colspan="1">2.1</td><td rowspan="1" colspan="1">1.8</td><td rowspan="1" colspan="1">1.9</td><td rowspan="1" colspan="1">2.2</td><td rowspan="1" colspan="1">2.0</td><td rowspan="1" colspan="1">2.2</td><td rowspan="1" colspan="1">2.2</td><td rowspan="1" colspan="1">2.3</td><td rowspan="1" colspan="1">2.1</td><td rowspan="1" colspan="1">2.1</td><td rowspan="1" colspan="1">2.3</td><td rowspan="1" colspan="1">2.2</td></tr><tr><td rowspan="1" colspan="1">
                  <bold>5</bold>
                </td><td rowspan="1" colspan="1">
                  <italic><tp:taxon-name><tp:taxon-name-part taxon-name-part-type="genus" reg="Ophryophryne">O.</tp:taxon-name-part> <tp:taxon-name-part taxon-name-part-type="species" reg="elfina">elfina</tp:taxon-name-part></tp:taxon-name></italic> sp. n. (Subclade E)</td><td rowspan="1" colspan="1">8.2</td><td rowspan="1" colspan="1">8.9</td><td rowspan="1" colspan="1">8.7</td><td rowspan="1" colspan="1">3.1</td><td rowspan="1" colspan="1" style="background-color:#a7a9ac">
                  <bold>0.8</bold>
                </td><td rowspan="1" colspan="1">1.8</td><td rowspan="1" colspan="1">1.6</td><td rowspan="1" colspan="1">1.6</td><td rowspan="1" colspan="1">2.1</td><td rowspan="1" colspan="1">2.0</td><td rowspan="1" colspan="1">2.1</td><td rowspan="1" colspan="1">2.2</td><td rowspan="1" colspan="1">1.8</td><td rowspan="1" colspan="1">2.3</td><td rowspan="1" colspan="1">2.2</td><td rowspan="1" colspan="1">2.1</td><td rowspan="1" colspan="1">2.1</td><td rowspan="1" colspan="1">2.0</td><td rowspan="1" colspan="1">2.3</td><td rowspan="1" colspan="1">2.3</td></tr><tr><td rowspan="1" colspan="1">
                  <bold>6</bold>
                </td><td rowspan="1" colspan="1">
                  <italic><tp:taxon-name><tp:taxon-name-part taxon-name-part-type="genus" reg="Ophryophryne">O.</tp:taxon-name-part> <tp:taxon-name-part taxon-name-part-type="species" reg="microstoma">microstoma</tp:taxon-name-part></tp:taxon-name></italic>
                </td><td rowspan="1" colspan="1">10.9</td><td rowspan="1" colspan="1">11.8</td><td rowspan="1" colspan="1">11.6</td><td rowspan="1" colspan="1">9.7</td><td rowspan="1" colspan="1">9.5</td><td rowspan="1" colspan="1" style="background-color:#a7a9ac">
                  <bold>3.7</bold>
                </td><td rowspan="1" colspan="1">1.3</td><td rowspan="1" colspan="1">1.5</td><td rowspan="1" colspan="1">1.6</td><td rowspan="1" colspan="1">1.9</td><td rowspan="1" colspan="1">1.7</td><td rowspan="1" colspan="1">1.7</td><td rowspan="1" colspan="1">1.8</td><td rowspan="1" colspan="1">1.9</td><td rowspan="1" colspan="1">2.1</td><td rowspan="1" colspan="1">2.2</td><td rowspan="1" colspan="1">2.0</td><td rowspan="1" colspan="1">1.9</td><td rowspan="1" colspan="1">2.4</td><td rowspan="1" colspan="1">2.4</td></tr><tr><td rowspan="1" colspan="1">
                  <bold>7</bold>
                </td><td rowspan="1" colspan="1">
                  <italic><tp:taxon-name><tp:taxon-name-part taxon-name-part-type="genus" reg="Ophryophryne">O.</tp:taxon-name-part> <tp:taxon-name-part taxon-name-part-type="species" reg="hansi">hansi</tp:taxon-name-part></tp:taxon-name></italic>
                </td><td rowspan="1" colspan="1">10.9</td><td rowspan="1" colspan="1">12.6</td><td rowspan="1" colspan="1">13.0</td><td rowspan="1" colspan="1">9.7</td><td rowspan="1" colspan="1">10.0</td><td rowspan="1" colspan="1">7.6</td><td rowspan="1" colspan="1" style="background-color:#a7a9ac">
                  <bold>0.0</bold>
                </td><td rowspan="1" colspan="1">1.3</td><td rowspan="1" colspan="1">1.7</td><td rowspan="1" colspan="1">1.8</td><td rowspan="1" colspan="1">1.7</td><td rowspan="1" colspan="1">1.9</td><td rowspan="1" colspan="1">1.8</td><td rowspan="1" colspan="1">2.1</td><td rowspan="1" colspan="1">2.2</td><td rowspan="1" colspan="1">2.3</td><td rowspan="1" colspan="1">1.9</td><td rowspan="1" colspan="1">1.8</td><td rowspan="1" colspan="1">2.4</td><td rowspan="1" colspan="1">2.5</td></tr><tr><td rowspan="1" colspan="1">
                  <bold>8</bold>
                </td><td rowspan="1" colspan="1">
                  <tp:taxon-name><tp:taxon-name-part taxon-name-part-type="genus" reg="Ophryophryne">O.</tp:taxon-name-part> <tp:taxon-name-part taxon-name-part-type="uncertainty-rank">cf.</tp:taxon-name-part> <tp:taxon-name-part taxon-name-part-type="species" reg="poilani">poilani</tp:taxon-name-part></tp:taxon-name></td><td rowspan="1" colspan="1">9.1</td><td rowspan="1" colspan="1">10.5</td><td rowspan="1" colspan="1">10.6</td><td rowspan="1" colspan="1">8.6</td><td rowspan="1" colspan="1">9.4</td><td rowspan="1" colspan="1">7.8</td><td rowspan="1" colspan="1">7.3</td><td rowspan="1" colspan="1" style="background-color:#a7a9ac">
                  <bold>3.3</bold>
                </td><td rowspan="1" colspan="1">1.8</td><td rowspan="1" colspan="1">1.7</td><td rowspan="1" colspan="1">1.7</td><td rowspan="1" colspan="1">1.8</td><td rowspan="1" colspan="1">1.7</td><td rowspan="1" colspan="1">2.0</td><td rowspan="1" colspan="1">2.1</td><td rowspan="1" colspan="1">2.5</td><td rowspan="1" colspan="1">1.9</td><td rowspan="1" colspan="1">1.7</td><td rowspan="1" colspan="1">2.2</td><td rowspan="1" colspan="1">2.2</td></tr><tr><td rowspan="1" colspan="1">
                  <bold>9</bold>
                </td><td rowspan="1" colspan="1">
                  <italic><tp:taxon-name><tp:taxon-name-part taxon-name-part-type="genus" reg="Xenophrys">Xenophrys</tp:taxon-name-part> <tp:taxon-name-part taxon-name-part-type="species" reg="minor">minor</tp:taxon-name-part></tp:taxon-name></italic>
                </td><td rowspan="1" colspan="1">12.8</td><td rowspan="1" colspan="1">13.0</td><td rowspan="1" colspan="1">12.7</td><td rowspan="1" colspan="1">10.3</td><td rowspan="1" colspan="1">10.9</td><td rowspan="1" colspan="1">8.0</td><td rowspan="1" colspan="1">10.8</td><td rowspan="1" colspan="1">8.8</td><td rowspan="1" colspan="1" style="background-color:#a7a9ac">–</td><td rowspan="1" colspan="1">1.8</td><td rowspan="1" colspan="1">1.4</td><td rowspan="1" colspan="1">1.9</td><td rowspan="1" colspan="1">2.0</td><td rowspan="1" colspan="1">2.0</td><td rowspan="1" colspan="1">2.2</td><td rowspan="1" colspan="1">2.1</td><td rowspan="1" colspan="1">1.5</td><td rowspan="1" colspan="1">1.7</td><td rowspan="1" colspan="1">2.3</td><td rowspan="1" colspan="1">2.4</td></tr><tr><td rowspan="1" colspan="1">
                  <bold>10</bold>
                </td><td rowspan="1" colspan="1">
                  <italic><tp:taxon-name><tp:taxon-name-part taxon-name-part-type="genus" reg="Xenophrys">Xenophrys</tp:taxon-name-part></tp:taxon-name></italic> sp.</td><td rowspan="1" colspan="1">11.6</td><td rowspan="1" colspan="1">12.2</td><td rowspan="1" colspan="1">11.9</td><td rowspan="1" colspan="1">11.1</td><td rowspan="1" colspan="1">11.7</td><td rowspan="1" colspan="1">10.3</td><td rowspan="1" colspan="1">9.5</td><td rowspan="1" colspan="1">8.8</td><td rowspan="1" colspan="1">7.8</td><td rowspan="1" colspan="1" style="background-color:#a7a9ac">–</td><td rowspan="1" colspan="1">1.3</td><td rowspan="1" colspan="1">1.8</td><td rowspan="1" colspan="1">1.8</td><td rowspan="1" colspan="1">1.8</td><td rowspan="1" colspan="1">2.2</td><td rowspan="1" colspan="1">2.4</td><td rowspan="1" colspan="1">1.7</td><td rowspan="1" colspan="1">1.7</td><td rowspan="1" colspan="1">2.2</td><td rowspan="1" colspan="1">2.2</td></tr><tr><td rowspan="1" colspan="1">
                  <bold>11</bold>
                </td><td rowspan="1" colspan="1">
                  <italic><tp:taxon-name><tp:taxon-name-part taxon-name-part-type="genus" reg="Xenophrys">Xenophrys</tp:taxon-name-part> <tp:taxon-name-part taxon-name-part-type="species" reg="omeimontis">omeimontis</tp:taxon-name-part></tp:taxon-name></italic>
                </td><td rowspan="1" colspan="1">10.8</td><td rowspan="1" colspan="1">11.4</td><td rowspan="1" colspan="1">11.0</td><td rowspan="1" colspan="1">9.9</td><td rowspan="1" colspan="1">10.2</td><td rowspan="1" colspan="1">8.8</td><td rowspan="1" colspan="1">9.6</td><td rowspan="1" colspan="1">8.4</td><td rowspan="1" colspan="1">5.3</td><td rowspan="1" colspan="1">3.7</td><td rowspan="1" colspan="1" style="background-color:#a7a9ac">–</td><td rowspan="1" colspan="1">1.7</td><td rowspan="1" colspan="1">1.8</td><td rowspan="1" colspan="1">1.8</td><td rowspan="1" colspan="1">2.1</td><td rowspan="1" colspan="1">2.1</td><td rowspan="1" colspan="1">1.2</td><td rowspan="1" colspan="1">1.6</td><td rowspan="1" colspan="1">2.2</td><td rowspan="1" colspan="1">2.2</td></tr><tr><td rowspan="1" colspan="1">
                  <bold>12</bold>
                </td><td rowspan="1" colspan="1">
                  <tp:taxon-name><tp:taxon-name-part taxon-name-part-type="genus" reg="Xenophrys">Xenophrys</tp:taxon-name-part> <tp:taxon-name-part taxon-name-part-type="uncertainty-rank">cf.</tp:taxon-name-part> <tp:taxon-name-part taxon-name-part-type="species" reg="maosonensis">maosonensis</tp:taxon-name-part></tp:taxon-name></td><td rowspan="1" colspan="1">13.6</td><td rowspan="1" colspan="1">14.7</td><td rowspan="1" colspan="1">15.1</td><td rowspan="1" colspan="1">14.4</td><td rowspan="1" colspan="1">15.2</td><td rowspan="1" colspan="1">10.5</td><td rowspan="1" colspan="1">12.8</td><td rowspan="1" colspan="1">9.7</td><td rowspan="1" colspan="1">11.1</td><td rowspan="1" colspan="1">10.3</td><td rowspan="1" colspan="1">9.9</td><td rowspan="1" colspan="1" style="background-color:#a7a9ac">–</td><td rowspan="1" colspan="1">1.4</td><td rowspan="1" colspan="1">1.4</td><td rowspan="1" colspan="1">1.9</td><td rowspan="1" colspan="1">2.2</td><td rowspan="1" colspan="1">1.8</td><td rowspan="1" colspan="1">1.7</td><td rowspan="1" colspan="1">2.4</td><td rowspan="1" colspan="1">2.4</td></tr><tr><td rowspan="1" colspan="1">
                  <bold>13</bold>
                </td><td rowspan="1" colspan="1">
                  <tp:taxon-name><tp:taxon-name-part taxon-name-part-type="genus" reg="Xenophrys">Xenophrys</tp:taxon-name-part> <tp:taxon-name-part taxon-name-part-type="uncertainty-rank">cf.</tp:taxon-name-part> <tp:taxon-name-part taxon-name-part-type="species" reg="parva">parva</tp:taxon-name-part></tp:taxon-name></td><td rowspan="1" colspan="1">13.6</td><td rowspan="1" colspan="1">14.2</td><td rowspan="1" colspan="1">14.3</td><td rowspan="1" colspan="1">11.1</td><td rowspan="1" colspan="1">10.7</td><td rowspan="1" colspan="1">10.1</td><td rowspan="1" colspan="1">11.4</td><td rowspan="1" colspan="1">9.7</td><td rowspan="1" colspan="1">9.5</td><td rowspan="1" colspan="1">9.1</td><td rowspan="1" colspan="1">9.1</td><td rowspan="1" colspan="1">7.4</td><td rowspan="1" colspan="1" style="background-color:#a7a9ac">–</td><td rowspan="1" colspan="1">1.6</td><td rowspan="1" colspan="1">1.9</td><td rowspan="1" colspan="1">2.3</td><td rowspan="1" colspan="1">1.7</td><td rowspan="1" colspan="1">1.8</td><td rowspan="1" colspan="1">2.5</td><td rowspan="1" colspan="1">2.4</td></tr><tr><td rowspan="1" colspan="1">
                  <bold>14</bold>
                </td><td rowspan="1" colspan="1">
                  <tp:taxon-name><tp:taxon-name-part taxon-name-part-type="genus" reg="Xenophrys">Xenophrys</tp:taxon-name-part> <tp:taxon-name-part taxon-name-part-type="uncertainty-rank">cf.</tp:taxon-name-part> <tp:taxon-name-part taxon-name-part-type="species" reg="daweimontis">daweimontis</tp:taxon-name-part></tp:taxon-name></td><td rowspan="1" colspan="1">12.8</td><td rowspan="1" colspan="1">13.4</td><td rowspan="1" colspan="1">14.3</td><td rowspan="1" colspan="1">14.8</td><td rowspan="1" colspan="1">14.5</td><td rowspan="1" colspan="1">11.3</td><td rowspan="1" colspan="1">14.0</td><td rowspan="1" colspan="1">11.5</td><td rowspan="1" colspan="1">11.1</td><td rowspan="1" colspan="1">9.5</td><td rowspan="1" colspan="1">9.1</td><td rowspan="1" colspan="1">6.6</td><td rowspan="1" colspan="1">6.2</td><td rowspan="1" colspan="1" style="background-color:#a7a9ac">–</td><td rowspan="1" colspan="1">2.0</td><td rowspan="1" colspan="1">2.3</td><td rowspan="1" colspan="1">2.0</td><td rowspan="1" colspan="1">2.1</td><td rowspan="1" colspan="1">2.6</td><td rowspan="1" colspan="1">2.3</td></tr><tr><td rowspan="1" colspan="1">
                  <bold>15</bold>
                </td><td rowspan="1" colspan="1">
                  <tp:taxon-name><tp:taxon-name-part taxon-name-part-type="genus" reg="Xenophrys">Xenophrys</tp:taxon-name-part> <tp:taxon-name-part taxon-name-part-type="uncertainty-rank">cf.</tp:taxon-name-part> <tp:taxon-name-part taxon-name-part-type="species" reg="aceras">aceras</tp:taxon-name-part></tp:taxon-name></td><td rowspan="1" colspan="1">16.5</td><td rowspan="1" colspan="1">16.3</td><td rowspan="1" colspan="1">16.0</td><td rowspan="1" colspan="1">18.1</td><td rowspan="1" colspan="1">18.3</td><td rowspan="1" colspan="1">16.9</td><td rowspan="1" colspan="1">18.9</td><td rowspan="1" colspan="1">14.8</td><td rowspan="1" colspan="1">14.8</td><td rowspan="1" colspan="1">14.0</td><td rowspan="1" colspan="1">12.8</td><td rowspan="1" colspan="1">13.6</td><td rowspan="1" colspan="1">14.4</td><td rowspan="1" colspan="1">13.6</td><td rowspan="1" colspan="1" style="background-color:#a7a9ac">–</td><td rowspan="1" colspan="1">2.5</td><td rowspan="1" colspan="1">2.0</td><td rowspan="1" colspan="1">1.9</td><td rowspan="1" colspan="1">2.3</td><td rowspan="1" colspan="1">2.4</td></tr><tr><td rowspan="1" colspan="1">
                  <bold>16</bold>
                </td><td rowspan="1" colspan="1">
                  <italic><tp:taxon-name><tp:taxon-name-part taxon-name-part-type="genus" reg="Megophrys">Megophrys</tp:taxon-name-part> <tp:taxon-name-part taxon-name-part-type="species" reg="nasuta">nasuta</tp:taxon-name-part></tp:taxon-name></italic>
                </td><td rowspan="1" colspan="1">14.5</td><td rowspan="1" colspan="1">16.0</td><td rowspan="1" colspan="1">16.4</td><td rowspan="1" colspan="1">16.0</td><td rowspan="1" colspan="1">14.5</td><td rowspan="1" colspan="1">15.8</td><td rowspan="1" colspan="1">17.8</td><td rowspan="1" colspan="1">15.8</td><td rowspan="1" colspan="1">14.0</td><td rowspan="1" colspan="1">14.4</td><td rowspan="1" colspan="1">13.6</td><td rowspan="1" colspan="1">13.6</td><td rowspan="1" colspan="1">13.2</td><td rowspan="1" colspan="1">14.8</td><td rowspan="1" colspan="1">16.5</td><td rowspan="1" colspan="1" style="background-color:#a7a9ac">–</td><td rowspan="1" colspan="1">2.0</td><td rowspan="1" colspan="1">2.2</td><td rowspan="1" colspan="1">2.6</td><td rowspan="1" colspan="1">2.4</td></tr><tr><td rowspan="1" colspan="1">
                  <bold>17</bold>
                </td><td rowspan="1" colspan="1">
                  <italic><tp:taxon-name><tp:taxon-name-part taxon-name-part-type="genus" reg="Brachytarsophrys">Brachytarsophrys</tp:taxon-name-part> <tp:taxon-name-part taxon-name-part-type="species" reg="feae">feae</tp:taxon-name-part></tp:taxon-name></italic>
                </td><td rowspan="1" colspan="1">12.8</td><td rowspan="1" colspan="1">13.0</td><td rowspan="1" colspan="1">13.7</td><td rowspan="1" colspan="1">10.7</td><td rowspan="1" colspan="1">11.5</td><td rowspan="1" colspan="1">11.5</td><td rowspan="1" colspan="1">11.7</td><td rowspan="1" colspan="1">10.9</td><td rowspan="1" colspan="1">7.0</td><td rowspan="1" colspan="1">7.4</td><td rowspan="1" colspan="1">5.3</td><td rowspan="1" colspan="1">11.1</td><td rowspan="1" colspan="1">9.1</td><td rowspan="1" colspan="1">11.1</td><td rowspan="1" colspan="1">12.3</td><td rowspan="1" colspan="1">14.4</td><td rowspan="1" colspan="1" style="background-color:#a7a9ac">–</td><td rowspan="1" colspan="1">1.4</td><td rowspan="1" colspan="1">2.4</td><td rowspan="1" colspan="1">2.4</td></tr><tr><td rowspan="1" colspan="1">
                  <bold>18</bold>
                </td><td rowspan="1" colspan="1">
                  <italic><tp:taxon-name><tp:taxon-name-part taxon-name-part-type="genus" reg="Brachytarsophrys">Brachytarsophrys</tp:taxon-name-part> <tp:taxon-name-part taxon-name-part-type="species" reg="carinense">carinense</tp:taxon-name-part></tp:taxon-name></italic>
                </td><td rowspan="1" colspan="1">11.5</td><td rowspan="1" colspan="1">11.4</td><td rowspan="1" colspan="1">12.0</td><td rowspan="1" colspan="1">11.5</td><td rowspan="1" colspan="1">11.5</td><td rowspan="1" colspan="1">11.5</td><td rowspan="1" colspan="1">11.3</td><td rowspan="1" colspan="1">10.1</td><td rowspan="1" colspan="1">8.6</td><td rowspan="1" colspan="1">7.4</td><td rowspan="1" colspan="1">7.4</td><td rowspan="1" colspan="1">10.3</td><td rowspan="1" colspan="1">9.5</td><td rowspan="1" colspan="1">11.9</td><td rowspan="1" colspan="1">12.3</td><td rowspan="1" colspan="1">12.8</td><td rowspan="1" colspan="1">4.9</td><td rowspan="1" colspan="1" style="background-color:#a7a9ac">–</td><td rowspan="1" colspan="1">2.2</td><td rowspan="1" colspan="1">2.3</td></tr><tr><td rowspan="1" colspan="1">
                  <bold>19</bold>
                </td><td rowspan="1" colspan="1">
                  <italic><tp:taxon-name><tp:taxon-name-part taxon-name-part-type="genus" reg="Leptolalax">Leptolalax</tp:taxon-name-part></tp:taxon-name></italic>
                </td><td rowspan="1" colspan="1">17.5</td><td rowspan="1" colspan="1">18.8</td><td rowspan="1" colspan="1">19.4</td><td rowspan="1" colspan="1">18.5</td><td rowspan="1" colspan="1">19.9</td><td rowspan="1" colspan="1">21.0</td><td rowspan="1" colspan="1">21.1</td><td rowspan="1" colspan="1">18.9</td><td rowspan="1" colspan="1">21.8</td><td rowspan="1" colspan="1">19.8</td><td rowspan="1" colspan="1">21.0</td><td rowspan="1" colspan="1">20.2</td><td rowspan="1" colspan="1">19.3</td><td rowspan="1" colspan="1">21.4</td><td rowspan="1" colspan="1">22.6</td><td rowspan="1" colspan="1">23.9</td><td rowspan="1" colspan="1">20.2</td><td rowspan="1" colspan="1">18.9</td><td rowspan="1" colspan="1" style="background-color:#a7a9ac">–</td><td rowspan="1" colspan="1">2.2</td></tr><tr><td rowspan="1" colspan="1">
                  <bold>20</bold>
                </td><td rowspan="1" colspan="1">
                  <italic><tp:taxon-name><tp:taxon-name-part taxon-name-part-type="genus" reg="Leptobrachium">Leptobrachium</tp:taxon-name-part></tp:taxon-name></italic>
                </td><td rowspan="1" colspan="1">23.1</td><td rowspan="1" colspan="1">23.9</td><td rowspan="1" colspan="1">24.0</td><td rowspan="1" colspan="1">22.2</td><td rowspan="1" colspan="1">21.8</td><td rowspan="1" colspan="1">23.5</td><td rowspan="1" colspan="1">24.7</td><td rowspan="1" colspan="1">23.1</td><td rowspan="1" colspan="1">22.8</td><td rowspan="1" colspan="1">22.0</td><td rowspan="1" colspan="1">21.8</td><td rowspan="1" colspan="1">23.3</td><td rowspan="1" colspan="1">22.4</td><td rowspan="1" colspan="1">23.7</td><td rowspan="1" colspan="1">23.7</td><td rowspan="1" colspan="1">22.2</td><td rowspan="1" colspan="1">20.4</td><td rowspan="1" colspan="1">20.8</td><td rowspan="1" colspan="1">21.8</td><td rowspan="1" colspan="1" style="background-color:#a7a9ac">–</td></tr></tbody></table></table-wrap><fig id="F2" position="float" orientation="portrait"><label>Figure 2.</label><caption><p>Bayesian inference dendrogram of <italic><tp:taxon-name><tp:taxon-name-part taxon-name-part-type="genus" reg="Ophryophryne">Ophryophryne</tp:taxon-name-part></tp:taxon-name></italic> (including other megophryid outgroups) derived from the analysis of a 2077 bp DNA sequences of the 12S rRNA–16S rRNA mtDNA gene. Voucher specimen IDs and GenBank accession numbers are given in Table <xref ref-type="table" rid="T1">1</xref>. Numbers near branches represent <abbrev xmlns:xlink="http://www.w3.org/1999/xlink" xlink:title="posterior probabilities" id="ABBRID0EDJBI" xlink:type="simple">BPP</abbrev>/<abbrev xmlns:xlink="http://www.w3.org/1999/xlink" xlink:title="bootstrap" id="ABBRID0EHJBI" xlink:type="simple">BS</abbrev> support values for <abbrev xmlns:xlink="http://www.w3.org/1999/xlink" xlink:title="Bayesian inference" xlink:type="simple">BI</abbrev>/<abbrev xmlns:xlink="http://www.w3.org/1999/xlink" xlink:title="Maximum Likelihood" xlink:type="simple">ML</abbrev> inferences respectively. Color of clade labels for <italic><tp:taxon-name><tp:taxon-name-part taxon-name-part-type="genus" reg="Ophryophryne">Ophryophryne</tp:taxon-name-part></tp:taxon-name></italic> corresponds to icon colors on Fig. <xref ref-type="fig" rid="F1">1</xref>. <bold>I</bold> and <bold>II</bold> represent Group I and Group II defined in the results section; numbers <bold>1</bold>, <bold>2</bold> and <bold>3</bold> next to nodes in Group II represent species level clades; <bold>A–E</bold> represent subclades within species level clades.</p></caption><graphic xmlns:xlink="http://www.w3.org/1999/xlink" xlink:href="zookeys-672-049-g002.jpg" position="float" orientation="portrait" xlink:type="simple" id="oo_134582.jpg"/></fig><table-wrap id="T1" position="float" orientation="portrait"><label>Table 1.</label><caption><p>Specimens and GenBank sequences of <italic><tp:taxon-name><tp:taxon-name-part taxon-name-part-type="genus" reg="Ophryophryne">Ophryophryne</tp:taxon-name-part></tp:taxon-name></italic> and outgroup <tp:taxon-name><tp:taxon-name-part taxon-name-part-type="family">Megophryidae</tp:taxon-name-part></tp:taxon-name> representatives used in molecular analyses. <abbrev xmlns:xlink="http://www.w3.org/1999/xlink" xlink:title="accession number" id="ABBRID0EAMAG" xlink:type="simple">AN</abbrev> – Accession number. Numbers of localities (No. 1–12) correspond to those in Figures <xref ref-type="fig" rid="F1">1</xref> and <xref ref-type="fig" rid="F2">2</xref>. For detailed specimen information see Appendix <xref ref-type="app" rid="App1">1</xref>. Asterisk marks holotype specimen, double asterisk marks topotype specimens (continues on next two pages). Museum abbreviations for the specimens from which sequences were generated in this study are explained in the Materials and methods section.</p></caption><table id="TID0E5GAE" rules="all"><tbody><tr><th rowspan="1" colspan="1">GenBank <abbrev xmlns:xlink="http://www.w3.org/1999/xlink" xlink:title="accession number" id="ABBRID0EZMAG" xlink:type="simple">AN</abbrev></th><th rowspan="1" colspan="1">Voucher ID</th><th rowspan="1" colspan="1">Species</th><th rowspan="1" colspan="1">Locality</th><th rowspan="1" colspan="1">Elevation (m a.s.l.)</th><th rowspan="1" colspan="1">Reference</th></tr><tr><td rowspan="1" colspan="1"><ext-link xmlns:xlink="http://www.w3.org/1999/xlink" ext-link-type="gen" xlink:href="KY022198" xlink:type="simple">KY022198</ext-link></td><td rowspan="1" colspan="1">
                <named-content xmlns:xlink="http://www.w3.org/1999/xlink" content-type="dwc:institutional_code" xlink:type="simple">FMNH</named-content> 262778*</td><td rowspan="1" colspan="1">
                <italic><tp:taxon-name><tp:taxon-name-part taxon-name-part-type="genus" reg="Ophryophryne">O.</tp:taxon-name-part> <tp:taxon-name-part taxon-name-part-type="species" reg="synoria">synoria</tp:taxon-name-part></tp:taxon-name></italic>
              </td><td rowspan="1" colspan="1">
                <bold>1</bold> – Cambodia, Mondolkiri Prov., O’Reang</td><td rowspan="1" colspan="1">500</td><td rowspan="1" colspan="1">
                <xref ref-type="bibr" rid="B53">Mahony et al. 2017</xref>
              </td></tr><tr><td rowspan="1" colspan="1"><ext-link xmlns:xlink="http://www.w3.org/1999/xlink" ext-link-type="gen" xlink:href="KY425353" xlink:type="simple">KY425353</ext-link></td><td rowspan="1" colspan="1">
                <named-content xmlns:xlink="http://www.w3.org/1999/xlink" content-type="dwc:institutional_code" xlink:type="simple">ZMMU</named-content> ABV-00379</td><td rowspan="1" colspan="1">
                <italic><tp:taxon-name><tp:taxon-name-part taxon-name-part-type="genus" reg="Ophryophryne">O.</tp:taxon-name-part> <tp:taxon-name-part taxon-name-part-type="species" reg="synoria">synoria</tp:taxon-name-part></tp:taxon-name></italic>
              </td><td rowspan="1" colspan="1">
                <bold>2</bold> – Vietnam, Binh Phuoc Prov., Bu Gia Map N.P., Dac Ca River</td><td rowspan="1" colspan="1">400</td><td rowspan="1" colspan="1">this paper</td></tr><tr><td rowspan="1" colspan="1"><ext-link xmlns:xlink="http://www.w3.org/1999/xlink" ext-link-type="gen" xlink:href="KY425354" xlink:type="simple">KY425354</ext-link></td><td rowspan="1" colspan="1">
                <named-content xmlns:xlink="http://www.w3.org/1999/xlink" content-type="dwc:institutional_code" xlink:type="simple">ZMMU</named-content> NAP-00731</td><td rowspan="1" colspan="1">
                <italic><tp:taxon-name><tp:taxon-name-part taxon-name-part-type="genus" reg="Ophryophryne">O.</tp:taxon-name-part> <tp:taxon-name-part taxon-name-part-type="species" reg="synoria">synoria</tp:taxon-name-part></tp:taxon-name></italic>
              </td><td rowspan="1" colspan="1">
                <bold>2</bold> – Vietnam, Binh Phuoc Prov., Bu Gia Map N.P., Dac Ca River</td><td rowspan="1" colspan="1">400</td><td rowspan="1" colspan="1">this paper</td></tr><tr><td rowspan="1" colspan="1"><ext-link xmlns:xlink="http://www.w3.org/1999/xlink" ext-link-type="gen" xlink:href="KY425355" xlink:type="simple">KY425355</ext-link></td><td rowspan="1" colspan="1">
                <named-content xmlns:xlink="http://www.w3.org/1999/xlink" content-type="dwc:institutional_code" xlink:type="simple">ZMMU</named-content> ABV-00380</td><td rowspan="1" colspan="1">
                <italic><tp:taxon-name><tp:taxon-name-part taxon-name-part-type="genus" reg="Ophryophryne">O.</tp:taxon-name-part> <tp:taxon-name-part taxon-name-part-type="species" reg="synoria">synoria</tp:taxon-name-part></tp:taxon-name></italic>
              </td><td rowspan="1" colspan="1">
                <bold>2</bold> – Vietnam, Binh Phuoc Prov., Bu Gia Map N.P., Dac Ca River</td><td rowspan="1" colspan="1">400</td><td rowspan="1" colspan="1">this paper</td></tr><tr><td rowspan="1" colspan="1"><ext-link xmlns:xlink="http://www.w3.org/1999/xlink" ext-link-type="gen" xlink:href="KY425356" xlink:type="simple">KY425356</ext-link></td><td rowspan="1" colspan="1">
                <named-content xmlns:xlink="http://www.w3.org/1999/xlink" content-type="dwc:institutional_code" xlink:type="simple">ZMMU</named-content> ABV-00376</td><td rowspan="1" colspan="1">
                <italic><tp:taxon-name><tp:taxon-name-part taxon-name-part-type="genus" reg="Ophryophryne">O.</tp:taxon-name-part> <tp:taxon-name-part taxon-name-part-type="species" reg="synoria">synoria</tp:taxon-name-part></tp:taxon-name></italic>
              </td><td rowspan="1" colspan="1">
                <bold>2</bold> – Vietnam, Binh Phuoc Prov., Bu Gia Map N.P., Dac Ca River</td><td rowspan="1" colspan="1">400</td><td rowspan="1" colspan="1">this paper</td></tr><tr><td rowspan="1" colspan="1"><ext-link xmlns:xlink="http://www.w3.org/1999/xlink" ext-link-type="gen" xlink:href="KY425357" xlink:type="simple">KY425357</ext-link></td><td rowspan="1" colspan="1">
                <named-content xmlns:xlink="http://www.w3.org/1999/xlink" content-type="dwc:institutional_code" xlink:type="simple">ZMMU</named-content> NAP-00834</td><td rowspan="1" colspan="1">
                <italic><tp:taxon-name><tp:taxon-name-part taxon-name-part-type="genus" reg="Ophryophryne">O.</tp:taxon-name-part> <tp:taxon-name-part taxon-name-part-type="species" reg="synoria">synoria</tp:taxon-name-part></tp:taxon-name></italic>
              </td><td rowspan="1" colspan="1">
                <bold>3</bold> – Vietnam, Dong Nai Prov., Nam Cat Tien N.P., Da Ta Po River</td><td rowspan="1" colspan="1">200</td><td rowspan="1" colspan="1">this paper</td></tr><tr><td rowspan="1" colspan="1"><ext-link xmlns:xlink="http://www.w3.org/1999/xlink" ext-link-type="gen" xlink:href="KY425358" xlink:type="simple">KY425358</ext-link></td><td rowspan="1" colspan="1">
                <named-content xmlns:xlink="http://www.w3.org/1999/xlink" content-type="dwc:institutional_code" xlink:type="simple">ZMMU</named-content> ABV-00209</td><td rowspan="1" colspan="1">
                <italic><tp:taxon-name><tp:taxon-name-part taxon-name-part-type="genus" reg="Ophryophryne">O.</tp:taxon-name-part> <tp:taxon-name-part taxon-name-part-type="species" reg="synoria">synoria</tp:taxon-name-part></tp:taxon-name></italic>
              </td><td rowspan="1" colspan="1">
                <bold>4</bold> – Vietnam, Lam Dong Prov., Bao Loc, Loc Bac forestry</td><td rowspan="1" colspan="1">830</td><td rowspan="1" colspan="1">this paper</td></tr><tr><td rowspan="1" colspan="1"><ext-link xmlns:xlink="http://www.w3.org/1999/xlink" ext-link-type="gen" xlink:href="KY425359" xlink:type="simple">KY425359</ext-link></td><td rowspan="1" colspan="1">
                <named-content xmlns:xlink="http://www.w3.org/1999/xlink" content-type="dwc:institutional_code" xlink:type="simple">ZMMU</named-content> ABV-00159</td><td rowspan="1" colspan="1">
                <italic><tp:taxon-name><tp:taxon-name-part taxon-name-part-type="genus" reg="Ophryophryne">O.</tp:taxon-name-part> <tp:taxon-name-part taxon-name-part-type="species" reg="synoria">synoria</tp:taxon-name-part></tp:taxon-name></italic>
              </td><td rowspan="1" colspan="1">
                <bold>4</bold> – Vietnam, Lam Dong Prov., Bao Loc, Loc Bac forestry</td><td rowspan="1" colspan="1">830</td><td rowspan="1" colspan="1">this paper</td></tr><tr><td rowspan="1" colspan="1"><ext-link xmlns:xlink="http://www.w3.org/1999/xlink" ext-link-type="gen" xlink:href="KY425360" xlink:type="simple">KY425360</ext-link></td><td rowspan="1" colspan="1">
                <named-content xmlns:xlink="http://www.w3.org/1999/xlink" content-type="dwc:institutional_code" xlink:type="simple">ZMMU</named-content> NAP-01756</td><td rowspan="1" colspan="1">
                <italic><tp:taxon-name><tp:taxon-name-part taxon-name-part-type="genus" reg="Ophryophryne">O.</tp:taxon-name-part> <tp:taxon-name-part taxon-name-part-type="species" reg="synoria">synoria</tp:taxon-name-part></tp:taxon-name></italic>
              </td><td rowspan="1" colspan="1">
                <bold>6</bold> – Vietnam, Lam Dong Prov., Bidoup–Nui Ba N.P., Giang Ly</td><td rowspan="1" colspan="1">1500</td><td rowspan="1" colspan="1">this paper</td></tr><tr><td rowspan="1" colspan="1"><ext-link xmlns:xlink="http://www.w3.org/1999/xlink" ext-link-type="gen" xlink:href="KY425361" xlink:type="simple">KY425361</ext-link></td><td rowspan="1" colspan="1">
                <named-content xmlns:xlink="http://www.w3.org/1999/xlink" content-type="dwc:institutional_code" xlink:type="simple">ZMMU</named-content> NAP-01787</td><td rowspan="1" colspan="1">
                <italic><tp:taxon-name><tp:taxon-name-part taxon-name-part-type="genus" reg="Ophryophryne">O.</tp:taxon-name-part> <tp:taxon-name-part taxon-name-part-type="species" reg="synoria">synoria</tp:taxon-name-part></tp:taxon-name></italic>
              </td><td rowspan="1" colspan="1">
                <bold>6</bold> – Vietnam, Lam Dong Prov., Bidoup–Nui Ba N.P., Giang Ly</td><td rowspan="1" colspan="1">1500</td><td rowspan="1" colspan="1">this paper</td></tr><tr><td rowspan="1" colspan="1"><ext-link xmlns:xlink="http://www.w3.org/1999/xlink" ext-link-type="gen" xlink:href="KY425362" xlink:type="simple">KY425362</ext-link></td><td rowspan="1" colspan="1">
                <named-content xmlns:xlink="http://www.w3.org/1999/xlink" content-type="dwc:institutional_code" xlink:type="simple">ZMMU</named-content> NAP-01835</td><td rowspan="1" colspan="1">
                <italic><tp:taxon-name><tp:taxon-name-part taxon-name-part-type="genus" reg="Ophryophryne">O.</tp:taxon-name-part> <tp:taxon-name-part taxon-name-part-type="species" reg="synoria">synoria</tp:taxon-name-part></tp:taxon-name></italic>
              </td><td rowspan="1" colspan="1">
                <bold>6</bold> – Vietnam, Lam Dong Prov., Bidoup–Nui Ba N.P., Giang Ly</td><td rowspan="1" colspan="1">1500</td><td rowspan="1" colspan="1">this paper</td></tr><tr><td rowspan="1" colspan="1"><ext-link xmlns:xlink="http://www.w3.org/1999/xlink" ext-link-type="gen" xlink:href="KY425363" xlink:type="simple">KY425363</ext-link></td><td rowspan="1" colspan="1">
                <named-content xmlns:xlink="http://www.w3.org/1999/xlink" content-type="dwc:institutional_code" xlink:type="simple">ZISP</named-content> NLO-36349</td><td rowspan="1" colspan="1">
                <italic><tp:taxon-name><tp:taxon-name-part taxon-name-part-type="genus" reg="Ophryophryne">O.</tp:taxon-name-part> <tp:taxon-name-part taxon-name-part-type="species" reg="synoria">synoria</tp:taxon-name-part></tp:taxon-name></italic>
              </td><td rowspan="1" colspan="1">
                <bold>11</bold> – Vietnam, Dak Lak Prov., Chu Yang Sin N.P., Chu Yang Sin Mt.</td><td rowspan="1" colspan="1">1000</td><td rowspan="1" colspan="1">this paper</td></tr><tr><td rowspan="1" colspan="1"><ext-link xmlns:xlink="http://www.w3.org/1999/xlink" ext-link-type="gen" xlink:href="KY425364" xlink:type="simple">KY425364</ext-link></td><td rowspan="1" colspan="1">
                <named-content xmlns:xlink="http://www.w3.org/1999/xlink" content-type="dwc:institutional_code" xlink:type="simple">ZISP</named-content> NLO-36554</td><td rowspan="1" colspan="1">
                <italic><tp:taxon-name><tp:taxon-name-part taxon-name-part-type="genus" reg="Ophryophryne">O.</tp:taxon-name-part> <tp:taxon-name-part taxon-name-part-type="species" reg="synoria">synoria</tp:taxon-name-part></tp:taxon-name></italic>
              </td><td rowspan="1" colspan="1">
                <bold>11</bold> – Vietnam, Dak Lak Prov., Chu Yang Sin N.P., Chu Yang Sin Mt.</td><td rowspan="1" colspan="1">1000</td><td rowspan="1" colspan="1">this paper</td></tr><tr><td rowspan="1" colspan="1"><ext-link xmlns:xlink="http://www.w3.org/1999/xlink" ext-link-type="gen" xlink:href="KY425365" xlink:type="simple">KY425365</ext-link></td><td rowspan="1" colspan="1">KIZ-013663**</td><td rowspan="1" colspan="1">
                <italic><tp:taxon-name><tp:taxon-name-part taxon-name-part-type="genus" reg="Ophryophryne">O.</tp:taxon-name-part> <tp:taxon-name-part taxon-name-part-type="species" reg="gerti">gerti</tp:taxon-name-part></tp:taxon-name></italic>
              </td><td rowspan="1" colspan="1">
                <bold>5</bold> – Vietnam, Lam Dong Prov., Bidoup–Nui Ba N.P., Langbian Mt.</td><td rowspan="1" colspan="1">1800</td><td rowspan="1" colspan="1">this paper</td></tr><tr><td rowspan="1" colspan="1"><ext-link xmlns:xlink="http://www.w3.org/1999/xlink" ext-link-type="gen" xlink:href="KY425366" xlink:type="simple">KY425366</ext-link></td><td rowspan="1" colspan="1">KIZ-013664**</td><td rowspan="1" colspan="1">
                <italic><tp:taxon-name><tp:taxon-name-part taxon-name-part-type="genus" reg="Ophryophryne">O.</tp:taxon-name-part> <tp:taxon-name-part taxon-name-part-type="species" reg="gerti">gerti</tp:taxon-name-part></tp:taxon-name></italic>
              </td><td rowspan="1" colspan="1">
                <bold>5</bold> – Vietnam, Lam Dong Prov., Bidoup–Nui Ba N.P., Langbian Mt.</td><td rowspan="1" colspan="1">1800</td><td rowspan="1" colspan="1">this paper</td></tr><tr><td rowspan="1" colspan="1"><ext-link xmlns:xlink="http://www.w3.org/1999/xlink" ext-link-type="gen" xlink:href="KY425367" xlink:type="simple">KY425367</ext-link></td><td rowspan="1" colspan="1">KIZ-013662**</td><td rowspan="1" colspan="1">
                <italic><tp:taxon-name><tp:taxon-name-part taxon-name-part-type="genus" reg="Ophryophryne">O.</tp:taxon-name-part> <tp:taxon-name-part taxon-name-part-type="species" reg="gerti">gerti</tp:taxon-name-part></tp:taxon-name></italic>
              </td><td rowspan="1" colspan="1">
                <bold>5</bold> – Vietnam, Lam Dong Prov., Bidoup–Nui Ba N.P., Langbian Mt.</td><td rowspan="1" colspan="1">1800</td><td rowspan="1" colspan="1">this paper</td></tr><tr><td rowspan="1" colspan="1"><ext-link xmlns:xlink="http://www.w3.org/1999/xlink" ext-link-type="gen" xlink:href="KY425368" xlink:type="simple">KY425368</ext-link></td><td rowspan="1" colspan="1">
                <named-content xmlns:xlink="http://www.w3.org/1999/xlink" content-type="dwc:institutional_code" xlink:type="simple">ZMMU</named-content> NAP-01878</td><td rowspan="1" colspan="1">
                <italic><tp:taxon-name><tp:taxon-name-part taxon-name-part-type="genus" reg="Ophryophryne">O.</tp:taxon-name-part> <tp:taxon-name-part taxon-name-part-type="species" reg="gerti">gerti</tp:taxon-name-part></tp:taxon-name></italic>
              </td><td rowspan="1" colspan="1">
                <bold>6</bold> – Vietnam, Lam Dong Prov., Bidoup–Nui Ba N.P., Giang Ly</td><td rowspan="1" colspan="1">1500</td><td rowspan="1" colspan="1">this paper</td></tr><tr><td rowspan="1" colspan="1"><ext-link xmlns:xlink="http://www.w3.org/1999/xlink" ext-link-type="gen" xlink:href="KY425369" xlink:type="simple">KY425369</ext-link></td><td rowspan="1" colspan="1">
                <named-content xmlns:xlink="http://www.w3.org/1999/xlink" content-type="dwc:institutional_code" xlink:type="simple">ZMMU</named-content> NAP-01789</td><td rowspan="1" colspan="1">
                <italic><tp:taxon-name><tp:taxon-name-part taxon-name-part-type="genus" reg="Ophryophryne">O.</tp:taxon-name-part> <tp:taxon-name-part taxon-name-part-type="species" reg="gerti">gerti</tp:taxon-name-part></tp:taxon-name></italic>
              </td><td rowspan="1" colspan="1">
                <bold>6</bold> – Vietnam, Lam Dong Prov., Bidoup–Nui Ba N.P., Giang Ly</td><td rowspan="1" colspan="1">1500</td><td rowspan="1" colspan="1">this paper</td></tr><tr><td rowspan="1" colspan="1"><ext-link xmlns:xlink="http://www.w3.org/1999/xlink" ext-link-type="gen" xlink:href="KY425370" xlink:type="simple">KY425370</ext-link></td><td rowspan="1" colspan="1">
                <named-content xmlns:xlink="http://www.w3.org/1999/xlink" content-type="dwc:institutional_code" xlink:type="simple">ZMMU</named-content> NAP-02471</td><td rowspan="1" colspan="1">
                <italic><tp:taxon-name><tp:taxon-name-part taxon-name-part-type="genus" reg="Ophryophryne">O.</tp:taxon-name-part> <tp:taxon-name-part taxon-name-part-type="species" reg="gerti">gerti</tp:taxon-name-part></tp:taxon-name></italic>
              </td><td rowspan="1" colspan="1">
                <bold>6</bold> – Vietnam, Lam Dong Prov., Bidoup–Nui Ba N.P., Giang Ly</td><td rowspan="1" colspan="1">1500</td><td rowspan="1" colspan="1">this paper</td></tr><tr><td rowspan="1" colspan="1"><ext-link xmlns:xlink="http://www.w3.org/1999/xlink" ext-link-type="gen" xlink:href="KY425371" xlink:type="simple">KY425371</ext-link></td><td rowspan="1" colspan="1">
                <named-content xmlns:xlink="http://www.w3.org/1999/xlink" content-type="dwc:institutional_code" xlink:type="simple">ZMMU</named-content> NAP-01790</td><td rowspan="1" colspan="1">
                <italic><tp:taxon-name><tp:taxon-name-part taxon-name-part-type="genus" reg="Ophryophryne">O.</tp:taxon-name-part> <tp:taxon-name-part taxon-name-part-type="species" reg="gerti">gerti</tp:taxon-name-part></tp:taxon-name></italic>
              </td><td rowspan="1" colspan="1">
                <bold>6</bold> – Vietnam, Lam Dong Prov., Bidoup–Nui Ba N.P., Giang Ly</td><td rowspan="1" colspan="1">1500</td><td rowspan="1" colspan="1">this paper</td></tr><tr><td rowspan="1" colspan="1"><ext-link xmlns:xlink="http://www.w3.org/1999/xlink" ext-link-type="gen" xlink:href="KY425372" xlink:type="simple">KY425372</ext-link></td><td rowspan="1" colspan="1">
                <named-content xmlns:xlink="http://www.w3.org/1999/xlink" content-type="dwc:institutional_code" xlink:type="simple">ZMMU</named-content> NAP-01788</td><td rowspan="1" colspan="1">
                <italic><tp:taxon-name><tp:taxon-name-part taxon-name-part-type="genus" reg="Ophryophryne">O.</tp:taxon-name-part> <tp:taxon-name-part taxon-name-part-type="species" reg="gerti">gerti</tp:taxon-name-part></tp:taxon-name></italic>
              </td><td rowspan="1" colspan="1">
                <bold>6</bold> – Vietnam, Lam Dong Prov., Bidoup–Nui Ba N.P., Giang Ly</td><td rowspan="1" colspan="1">1500</td><td rowspan="1" colspan="1">this paper</td></tr><tr><td rowspan="1" colspan="1"><ext-link xmlns:xlink="http://www.w3.org/1999/xlink" ext-link-type="gen" xlink:href="KY425373" xlink:type="simple">KY425373</ext-link></td><td rowspan="1" colspan="1">
                <named-content xmlns:xlink="http://www.w3.org/1999/xlink" content-type="dwc:institutional_code" xlink:type="simple">ZMMU</named-content> NAP-02758</td><td rowspan="1" colspan="1">
                <italic><tp:taxon-name><tp:taxon-name-part taxon-name-part-type="genus" reg="Ophryophryne">O.</tp:taxon-name-part> <tp:taxon-name-part taxon-name-part-type="species" reg="gerti">gerti</tp:taxon-name-part></tp:taxon-name></italic>
              </td><td rowspan="1" colspan="1">
                <bold>11</bold> – Vietnam, Dak Lak Prov., Chu Yang Sin N.P.</td><td rowspan="1" colspan="1">1000</td><td rowspan="1" colspan="1">this paper</td></tr><tr><td rowspan="1" colspan="1"><ext-link xmlns:xlink="http://www.w3.org/1999/xlink" ext-link-type="gen" xlink:href="KY425374" xlink:type="simple">KY425374</ext-link></td><td rowspan="1" colspan="1">
                <named-content xmlns:xlink="http://www.w3.org/1999/xlink" content-type="dwc:institutional_code" xlink:type="simple">ZMMU</named-content> ABV-00530</td><td rowspan="1" colspan="1">
                <italic><tp:taxon-name><tp:taxon-name-part taxon-name-part-type="genus" reg="Ophryophryne">O.</tp:taxon-name-part> <tp:taxon-name-part taxon-name-part-type="species" reg="gerti">gerti</tp:taxon-name-part></tp:taxon-name></italic>
              </td><td rowspan="1" colspan="1">
                <bold>11</bold> – Vietnam, Dak Lak Prov., Chu Yang Sin N.P.</td><td rowspan="1" colspan="1">1000</td><td rowspan="1" colspan="1">this paper</td></tr><tr><td rowspan="1" colspan="1"><ext-link xmlns:xlink="http://www.w3.org/1999/xlink" ext-link-type="gen" xlink:href="KY425375" xlink:type="simple">KY425375</ext-link></td><td rowspan="1" colspan="1">
                <named-content xmlns:xlink="http://www.w3.org/1999/xlink" content-type="dwc:institutional_code" xlink:type="simple">ZMMU</named-content> NAP-02759</td><td rowspan="1" colspan="1">
                <italic><tp:taxon-name><tp:taxon-name-part taxon-name-part-type="genus" reg="Ophryophryne">O.</tp:taxon-name-part> <tp:taxon-name-part taxon-name-part-type="species" reg="gerti">gerti</tp:taxon-name-part></tp:taxon-name></italic>
              </td><td rowspan="1" colspan="1">
                <bold>11</bold> – Vietnam, Dak Lak Prov., Chu Yang Sin N.P.</td><td rowspan="1" colspan="1">1000</td><td rowspan="1" colspan="1">this paper</td></tr><tr><td rowspan="1" colspan="1"><ext-link xmlns:xlink="http://www.w3.org/1999/xlink" ext-link-type="gen" xlink:href="KY425376" xlink:type="simple">KY425376</ext-link></td><td rowspan="1" colspan="1">
                <named-content xmlns:xlink="http://www.w3.org/1999/xlink" content-type="dwc:institutional_code" xlink:type="simple">ZMMU</named-content> ABV-00577</td><td rowspan="1" colspan="1">
                <italic><tp:taxon-name><tp:taxon-name-part taxon-name-part-type="genus" reg="Ophryophryne">O.</tp:taxon-name-part> <tp:taxon-name-part taxon-name-part-type="species" reg="gerti">gerti</tp:taxon-name-part></tp:taxon-name></italic>
              </td><td rowspan="1" colspan="1">
                <bold>11</bold> – Vietnam, Dak Lak Prov., Chu Yang Sin N.P.</td><td rowspan="1" colspan="1">1000</td><td rowspan="1" colspan="1">this paper</td></tr><tr><td rowspan="1" colspan="1"><ext-link xmlns:xlink="http://www.w3.org/1999/xlink" ext-link-type="gen" xlink:href="KY425377" xlink:type="simple">KY425377</ext-link></td><td rowspan="1" colspan="1">
                <named-content xmlns:xlink="http://www.w3.org/1999/xlink" content-type="dwc:institutional_code" xlink:type="simple">ZMMU</named-content> NAP-02760</td><td rowspan="1" colspan="1">
                <italic><tp:taxon-name><tp:taxon-name-part taxon-name-part-type="genus" reg="Ophryophryne">O.</tp:taxon-name-part> <tp:taxon-name-part taxon-name-part-type="species" reg="gerti">gerti</tp:taxon-name-part></tp:taxon-name></italic>
              </td><td rowspan="1" colspan="1">
                <bold>11</bold> – Vietnam, Dak Lak Prov., Chu Yang Sin N.P.</td><td rowspan="1" colspan="1">1000</td><td rowspan="1" colspan="1">this paper</td></tr><tr><td rowspan="1" colspan="1"><ext-link xmlns:xlink="http://www.w3.org/1999/xlink" ext-link-type="gen" xlink:href="KY425378" xlink:type="simple">KY425378</ext-link></td><td rowspan="1" colspan="1">
                <named-content xmlns:xlink="http://www.w3.org/1999/xlink" content-type="dwc:institutional_code" xlink:type="simple">ZISP</named-content> NLO-36510</td><td rowspan="1" colspan="1">
                <italic><tp:taxon-name><tp:taxon-name-part taxon-name-part-type="genus" reg="Ophryophryne">O.</tp:taxon-name-part> <tp:taxon-name-part taxon-name-part-type="species" reg="gerti">gerti</tp:taxon-name-part></tp:taxon-name></italic>
              </td><td rowspan="1" colspan="1">
                <bold>11</bold> – Vietnam, Dak Lak Prov., Chu Yang Sin N.P.</td><td rowspan="1" colspan="1">1000</td><td rowspan="1" colspan="1">this paper</td></tr><tr><td rowspan="1" colspan="1"><ext-link xmlns:xlink="http://www.w3.org/1999/xlink" ext-link-type="gen" xlink:href="KY425379" xlink:type="simple">KY425379</ext-link></td><td rowspan="1" colspan="1">
                <named-content xmlns:xlink="http://www.w3.org/1999/xlink" content-type="dwc:institutional_code" xlink:type="simple">ZMMU</named-content> ABV-00454</td><td rowspan="1" colspan="1">
                <italic><tp:taxon-name><tp:taxon-name-part taxon-name-part-type="genus" reg="Ophryophryne">O.</tp:taxon-name-part> <tp:taxon-name-part taxon-name-part-type="species" reg="elfina">elfina</tp:taxon-name-part></tp:taxon-name></italic> sp. n.</td><td rowspan="1" colspan="1">
                <bold>6</bold> – Vietnam, Lam Dong Prov., Bidoup–Nui Ba N.P., Bidoup Mt.</td><td rowspan="1" colspan="1">2000</td><td rowspan="1" colspan="1">this paper</td></tr><tr><td rowspan="1" colspan="1"><ext-link xmlns:xlink="http://www.w3.org/1999/xlink" ext-link-type="gen" xlink:href="KY425380" xlink:type="simple">KY425380</ext-link></td><td rowspan="1" colspan="1">
                <named-content xmlns:xlink="http://www.w3.org/1999/xlink" content-type="dwc:institutional_code" xlink:type="simple">ZMMU</named-content> ABV-00455</td><td rowspan="1" colspan="1">
                <italic><tp:taxon-name><tp:taxon-name-part taxon-name-part-type="genus" reg="Ophryophryne">O.</tp:taxon-name-part> <tp:taxon-name-part taxon-name-part-type="species" reg="elfina">elfina</tp:taxon-name-part></tp:taxon-name></italic> sp. n.</td><td rowspan="1" colspan="1">
                <bold>6</bold> – Vietnam, Lam Dong Prov., Bidoup–Nui Ba N.P., Bidoup Mt.</td><td rowspan="1" colspan="1">2000</td><td rowspan="1" colspan="1">this paper</td></tr><tr><td rowspan="1" colspan="1"><ext-link xmlns:xlink="http://www.w3.org/1999/xlink" ext-link-type="gen" xlink:href="KY515233" xlink:type="simple">KY515233</ext-link></td><td rowspan="1" colspan="1">
                <named-content xmlns:xlink="http://www.w3.org/1999/xlink" content-type="dwc:institutional_code" xlink:type="simple">ZMMU</named-content> NAP-01169</td><td rowspan="1" colspan="1">
                <italic><tp:taxon-name><tp:taxon-name-part taxon-name-part-type="genus" reg="Ophryophryne">O.</tp:taxon-name-part> <tp:taxon-name-part taxon-name-part-type="species" reg="elfina">elfina</tp:taxon-name-part></tp:taxon-name></italic> sp. n. (larva)</td><td rowspan="1" colspan="1">
                <bold>6</bold> – Vietnam, Lam Dong Prov., Bidoup–Nui Ba N.P., Bidoup Mt.</td><td rowspan="1" colspan="1">2000</td><td rowspan="1" colspan="1">this paper</td></tr><tr><td rowspan="1" colspan="1"><ext-link xmlns:xlink="http://www.w3.org/1999/xlink" ext-link-type="gen" xlink:href="KY425381" xlink:type="simple">KY425381</ext-link></td><td rowspan="1" colspan="1">
                <named-content xmlns:xlink="http://www.w3.org/1999/xlink" content-type="dwc:institutional_code" xlink:type="simple">ZMMU</named-content> NAP-01782</td><td rowspan="1" colspan="1">
                <italic><tp:taxon-name><tp:taxon-name-part taxon-name-part-type="genus" reg="Ophryophryne">O.</tp:taxon-name-part> <tp:taxon-name-part taxon-name-part-type="species" reg="elfina">elfina</tp:taxon-name-part></tp:taxon-name></italic> sp. n.</td><td rowspan="1" colspan="1">
                <bold>7</bold> – Vietnam, Lam Dong Prov., Bidoup–Nui Ba N.P., Hon Giao Mt.</td><td rowspan="1" colspan="1">2000</td><td rowspan="1" colspan="1">this paper</td></tr><tr><td rowspan="1" colspan="1"><ext-link xmlns:xlink="http://www.w3.org/1999/xlink" ext-link-type="gen" xlink:href="KY425382" xlink:type="simple">KY425382</ext-link></td><td rowspan="1" colspan="1">
                <named-content xmlns:xlink="http://www.w3.org/1999/xlink" content-type="dwc:institutional_code" xlink:type="simple">ZMMU</named-content> NAP-01783</td><td rowspan="1" colspan="1">
                <italic><tp:taxon-name><tp:taxon-name-part taxon-name-part-type="genus" reg="Ophryophryne">O.</tp:taxon-name-part> <tp:taxon-name-part taxon-name-part-type="species" reg="elfina">elfina</tp:taxon-name-part></tp:taxon-name></italic> sp. n.</td><td rowspan="1" colspan="1">
                <bold>7</bold> – Vietnam, Lam Dong Prov., Bidoup–Nui Ba N.P., Hon Giao Mt.</td><td rowspan="1" colspan="1">2000</td><td rowspan="1" colspan="1">this paper</td></tr><tr><td rowspan="1" colspan="1"><ext-link xmlns:xlink="http://www.w3.org/1999/xlink" ext-link-type="gen" xlink:href="KY425383" xlink:type="simple">KY425383</ext-link></td><td rowspan="1" colspan="1">
                <named-content xmlns:xlink="http://www.w3.org/1999/xlink" content-type="dwc:institutional_code" xlink:type="simple">ZMMU</named-content> NAP-01757</td><td rowspan="1" colspan="1">
                <italic><tp:taxon-name><tp:taxon-name-part taxon-name-part-type="genus" reg="Ophryophryne">O.</tp:taxon-name-part> <tp:taxon-name-part taxon-name-part-type="species" reg="elfina">elfina</tp:taxon-name-part></tp:taxon-name></italic> sp. n.</td><td rowspan="1" colspan="1">
                <bold>7</bold> – Vietnam, Lam Dong Prov., Bidoup–Nui Ba N.P., Hon Giao Mt.</td><td rowspan="1" colspan="1">2000</td><td rowspan="1" colspan="1">this paper</td></tr><tr><td rowspan="1" colspan="1"><ext-link xmlns:xlink="http://www.w3.org/1999/xlink" ext-link-type="gen" xlink:href="KY425384" xlink:type="simple">KY425384</ext-link></td><td rowspan="1" colspan="1">
                <named-content xmlns:xlink="http://www.w3.org/1999/xlink" content-type="dwc:institutional_code" xlink:type="simple">ZMMU</named-content> NAP-01758</td><td rowspan="1" colspan="1">
                <italic><tp:taxon-name><tp:taxon-name-part taxon-name-part-type="genus" reg="Ophryophryne">O.</tp:taxon-name-part> <tp:taxon-name-part taxon-name-part-type="species" reg="elfina">elfina</tp:taxon-name-part></tp:taxon-name></italic> sp. n.</td><td rowspan="1" colspan="1">
                <bold>7</bold> – Vietnam, Lam Dong Prov., Bidoup–Nui Ba N.P., Hon Giao Mt.</td><td rowspan="1" colspan="1">2000</td><td rowspan="1" colspan="1">this paper</td></tr><tr><td rowspan="1" colspan="1"><ext-link xmlns:xlink="http://www.w3.org/1999/xlink" ext-link-type="gen" xlink:href="KY425385" xlink:type="simple">KY425385</ext-link></td><td rowspan="1" colspan="1">
                <named-content xmlns:xlink="http://www.w3.org/1999/xlink" content-type="dwc:institutional_code" xlink:type="simple">ZMMU</named-content> ABV-00316</td><td rowspan="1" colspan="1">
                <italic><tp:taxon-name><tp:taxon-name-part taxon-name-part-type="genus" reg="Ophryophryne">O.</tp:taxon-name-part> <tp:taxon-name-part taxon-name-part-type="species" reg="elfina">elfina</tp:taxon-name-part></tp:taxon-name></italic> sp. n.</td><td rowspan="1" colspan="1">
                <bold>8</bold> – Vietnam, Khanh Hoa Prov., Hon Ba N.R., Hon Ba Mt.</td><td rowspan="1" colspan="1">1500</td><td rowspan="1" colspan="1">this paper</td></tr><tr><td rowspan="1" colspan="1"><ext-link xmlns:xlink="http://www.w3.org/1999/xlink" ext-link-type="gen" xlink:href="KY425386" xlink:type="simple">KY425386</ext-link></td><td rowspan="1" colspan="1">KIZ YPX-05429</td><td rowspan="1" colspan="1">
                <italic><tp:taxon-name><tp:taxon-name-part taxon-name-part-type="genus" reg="Ophryophryne">O.</tp:taxon-name-part> <tp:taxon-name-part taxon-name-part-type="species" reg="elfina">elfina</tp:taxon-name-part></tp:taxon-name></italic> sp. n.</td><td rowspan="1" colspan="1">
                <bold>9</bold> – Vietnam, Ninh Thuan Prov., Nui Chua N.P.</td><td rowspan="1" colspan="1">780</td><td rowspan="1" colspan="1">this paper</td></tr><tr><td rowspan="1" colspan="1"><ext-link xmlns:xlink="http://www.w3.org/1999/xlink" ext-link-type="gen" xlink:href="KY425387" xlink:type="simple">KY425387</ext-link></td><td rowspan="1" colspan="1">KIZ YPX-05457</td><td rowspan="1" colspan="1">
                <italic><tp:taxon-name><tp:taxon-name-part taxon-name-part-type="genus" reg="Ophryophryne">O.</tp:taxon-name-part> <tp:taxon-name-part taxon-name-part-type="species" reg="elfina">elfina</tp:taxon-name-part></tp:taxon-name></italic> sp. n.</td><td rowspan="1" colspan="1">
                <bold>9</bold> – Vietnam, Ninh Thuan Prov., Nui Chua N.P.</td><td rowspan="1" colspan="1">780</td><td rowspan="1" colspan="1">this paper</td></tr><tr><td rowspan="1" colspan="1"><ext-link xmlns:xlink="http://www.w3.org/1999/xlink" ext-link-type="gen" xlink:href="KY425388" xlink:type="simple">KY425388</ext-link></td><td rowspan="1" colspan="1">KIZ YPX-05428</td><td rowspan="1" colspan="1">
                <italic><tp:taxon-name><tp:taxon-name-part taxon-name-part-type="genus" reg="Ophryophryne">O.</tp:taxon-name-part> <tp:taxon-name-part taxon-name-part-type="species" reg="elfina">elfina</tp:taxon-name-part></tp:taxon-name></italic> sp. n.</td><td rowspan="1" colspan="1">
                <bold>9</bold> – Vietnam, Ninh Thuan Prov., Nui Chua N.P.</td><td rowspan="1" colspan="1">780</td><td rowspan="1" colspan="1">this paper</td></tr><tr><td rowspan="1" colspan="1"><ext-link xmlns:xlink="http://www.w3.org/1999/xlink" ext-link-type="gen" xlink:href="KY425389" xlink:type="simple">KY425389</ext-link></td><td rowspan="1" colspan="1">
                <named-content xmlns:xlink="http://www.w3.org/1999/xlink" content-type="dwc:institutional_code" xlink:type="simple">ZMMU</named-content> NAP-02658*</td><td rowspan="1" colspan="1">
                <italic><tp:taxon-name><tp:taxon-name-part taxon-name-part-type="genus" reg="Ophryophryne">O.</tp:taxon-name-part> <tp:taxon-name-part taxon-name-part-type="species" reg="elfina">elfina</tp:taxon-name-part></tp:taxon-name></italic> sp. n.</td><td rowspan="1" colspan="1">
                <bold>10</bold> – Vietnam, Dak Lak Prov., Chu Yang Sin N.P., Chu Pan Fan Mt.</td><td rowspan="1" colspan="1">1900</td><td rowspan="1" colspan="1">this paper</td></tr><tr><td rowspan="1" colspan="1"><ext-link xmlns:xlink="http://www.w3.org/1999/xlink" ext-link-type="gen" xlink:href="KY515232" xlink:type="simple">KY515232</ext-link></td><td rowspan="1" colspan="1">
                <named-content xmlns:xlink="http://www.w3.org/1999/xlink" content-type="dwc:institutional_code" xlink:type="simple">ZMMU</named-content> NAP-02673**</td><td rowspan="1" colspan="1">
                <italic><tp:taxon-name><tp:taxon-name-part taxon-name-part-type="genus" reg="Ophryophryne">O.</tp:taxon-name-part> <tp:taxon-name-part taxon-name-part-type="species" reg="elfina">elfina</tp:taxon-name-part></tp:taxon-name></italic> sp. n. (larva)</td><td rowspan="1" colspan="1">
                <bold>10</bold> – Vietnam, Dak Lak Prov., Chu Yang Sin N.P., Chu Pan Fan Mt.</td><td rowspan="1" colspan="1">1900</td><td rowspan="1" colspan="1">this paper</td></tr><tr><td rowspan="1" colspan="1"><ext-link xmlns:xlink="http://www.w3.org/1999/xlink" ext-link-type="gen" xlink:href="KY425390" xlink:type="simple">KY425390</ext-link></td><td rowspan="1" colspan="1">
                <named-content xmlns:xlink="http://www.w3.org/1999/xlink" content-type="dwc:institutional_code" xlink:type="simple">ZISP</named-content> NLO-36522</td><td rowspan="1" colspan="1">
                <italic><tp:taxon-name><tp:taxon-name-part taxon-name-part-type="genus" reg="Ophryophryne">O.</tp:taxon-name-part> <tp:taxon-name-part taxon-name-part-type="species" reg="elfina">elfina</tp:taxon-name-part></tp:taxon-name></italic> sp. n.</td><td rowspan="1" colspan="1">
                <bold>11</bold> – Vietnam, Dak Lak Prov., Chu Yang Sin N.P., Chu Yang Sin Mt.</td><td rowspan="1" colspan="1">2000</td><td rowspan="1" colspan="1">this paper</td></tr><tr><td rowspan="1" colspan="1"><ext-link xmlns:xlink="http://www.w3.org/1999/xlink" ext-link-type="gen" xlink:href="KY425391" xlink:type="simple">KY425391</ext-link></td><td rowspan="1" colspan="1">
                <named-content xmlns:xlink="http://www.w3.org/1999/xlink" content-type="dwc:institutional_code" xlink:type="simple">ZMMU</named-content> ABV-00581</td><td rowspan="1" colspan="1">
                <italic><tp:taxon-name><tp:taxon-name-part taxon-name-part-type="genus" reg="Ophryophryne">O.</tp:taxon-name-part> <tp:taxon-name-part taxon-name-part-type="species" reg="elfina">elfina</tp:taxon-name-part></tp:taxon-name></italic> sp. n.</td><td rowspan="1" colspan="1">
                <bold>11</bold> – Vietnam, Dak Lak Prov., Chu Yang Sin N.P., Chu Yang Sin Mt.</td><td rowspan="1" colspan="1">1800</td><td rowspan="1" colspan="1">this paper</td></tr><tr><td rowspan="1" colspan="1"><ext-link xmlns:xlink="http://www.w3.org/1999/xlink" ext-link-type="gen" xlink:href="KY425392" xlink:type="simple">KY425392</ext-link></td><td rowspan="1" colspan="1">
                <named-content xmlns:xlink="http://www.w3.org/1999/xlink" content-type="dwc:institutional_code" xlink:type="simple">ZMMU</named-content> ABV-00580</td><td rowspan="1" colspan="1">
                <italic><tp:taxon-name><tp:taxon-name-part taxon-name-part-type="genus" reg="Ophryophryne">O.</tp:taxon-name-part> <tp:taxon-name-part taxon-name-part-type="species" reg="elfina">elfina</tp:taxon-name-part></tp:taxon-name></italic> sp. n.</td><td rowspan="1" colspan="1">
                <bold>11</bold> – Vietnam, Dak Lak Prov., Chu Yang Sin N.P., Chu Yang Sin Mt.</td><td rowspan="1" colspan="1">1975</td><td rowspan="1" colspan="1">this paper</td></tr><tr><td rowspan="1" colspan="1"><ext-link xmlns:xlink="http://www.w3.org/1999/xlink" ext-link-type="gen" xlink:href="KY425393" xlink:type="simple">KY425393</ext-link></td><td rowspan="1" colspan="1">DVT-00393</td><td rowspan="1" colspan="1">
                <italic><tp:taxon-name><tp:taxon-name-part taxon-name-part-type="genus" reg="Ophryophryne">O.</tp:taxon-name-part> <tp:taxon-name-part taxon-name-part-type="species" reg="elfina">elfina</tp:taxon-name-part></tp:taxon-name></italic> sp. n.</td><td rowspan="1" colspan="1">
                <bold>12</bold> – Vietnam, Phu Yen Prov., Tay Hoa</td><td rowspan="1" colspan="1">700</td><td rowspan="1" colspan="1">this paper</td></tr><tr><td rowspan="1" colspan="1"><ext-link xmlns:xlink="http://www.w3.org/1999/xlink" ext-link-type="gen" xlink:href="KY022203" xlink:type="simple">KY022203</ext-link></td><td rowspan="1" colspan="1">AMNH A163680</td><td rowspan="1" colspan="1">
                <italic><tp:taxon-name><tp:taxon-name-part taxon-name-part-type="genus" reg="Ophryophryne">O.</tp:taxon-name-part> <tp:taxon-name-part taxon-name-part-type="species" reg="hansi">hansi</tp:taxon-name-part></tp:taxon-name></italic>
              </td><td rowspan="1" colspan="1">Vietnam, Quang Nam Prov., Tra My, Tra Don</td><td rowspan="1" colspan="1">930</td><td rowspan="1" colspan="1">
                <xref ref-type="bibr" rid="B53">Mahony et al. 2017</xref>
              </td></tr><tr><td rowspan="1" colspan="1"><ext-link xmlns:xlink="http://www.w3.org/1999/xlink" ext-link-type="gen" xlink:href="DQ283377" xlink:type="simple">DQ283377</ext-link></td><td rowspan="1" colspan="1">AMNH A163669</td><td rowspan="1" colspan="1">
                <italic><tp:taxon-name><tp:taxon-name-part taxon-name-part-type="genus" reg="Ophryophryne">O.</tp:taxon-name-part> <tp:taxon-name-part taxon-name-part-type="species" reg="hansi">hansi</tp:taxon-name-part></tp:taxon-name></italic>
              </td><td rowspan="1" colspan="1">Vietnam, Quang Nam Prov., Tra My, Tra Don</td><td rowspan="1" colspan="1">970</td><td rowspan="1" colspan="1">
                <xref ref-type="bibr" rid="B20">Frost et al. 2006</xref>
              </td></tr><tr><td rowspan="1" colspan="1"><ext-link xmlns:xlink="http://www.w3.org/1999/xlink" ext-link-type="gen" xlink:href="KY425395" xlink:type="simple">KY425395</ext-link></td><td rowspan="1" colspan="1">
                <named-content xmlns:xlink="http://www.w3.org/1999/xlink" content-type="dwc:institutional_code" xlink:type="simple">ZMMU</named-content> NAP-06485</td><td rowspan="1" colspan="1">
                <italic><tp:taxon-name><tp:taxon-name-part taxon-name-part-type="genus" reg="Ophryophryne">O.</tp:taxon-name-part> <tp:taxon-name-part taxon-name-part-type="species" reg="hansi">hansi</tp:taxon-name-part></tp:taxon-name></italic>
              </td><td rowspan="1" colspan="1">Vietnam, Kon Tum Prov., Thac Nham forest</td><td rowspan="1" colspan="1">1100</td><td rowspan="1" colspan="1">this paper</td></tr><tr><td rowspan="1" colspan="1"><ext-link xmlns:xlink="http://www.w3.org/1999/xlink" ext-link-type="gen" xlink:href="KY425396" xlink:type="simple">KY425396</ext-link></td><td rowspan="1" colspan="1">
                <named-content xmlns:xlink="http://www.w3.org/1999/xlink" content-type="dwc:institutional_code" xlink:type="simple">ZMMU</named-content> NAP-06501</td><td rowspan="1" colspan="1">
                <italic><tp:taxon-name><tp:taxon-name-part taxon-name-part-type="genus" reg="Ophryophryne">O.</tp:taxon-name-part> <tp:taxon-name-part taxon-name-part-type="species" reg="hansi">hansi</tp:taxon-name-part></tp:taxon-name></italic>
              </td><td rowspan="1" colspan="1">Vietnam, Gia Lai Prov., Kon Chu Rang N.R.</td><td rowspan="1" colspan="1">1000</td><td rowspan="1" colspan="1">this paper</td></tr><tr><td rowspan="1" colspan="1"><ext-link xmlns:xlink="http://www.w3.org/1999/xlink" ext-link-type="gen" xlink:href="KY425397" xlink:type="simple">KY425397</ext-link></td><td rowspan="1" colspan="1">
                <named-content xmlns:xlink="http://www.w3.org/1999/xlink" content-type="dwc:institutional_code" xlink:type="simple">ZMMU</named-content> NAP-06524</td><td rowspan="1" colspan="1">
                <italic><tp:taxon-name><tp:taxon-name-part taxon-name-part-type="genus" reg="Ophryophryne">O.</tp:taxon-name-part> <tp:taxon-name-part taxon-name-part-type="species" reg="hansi">hansi</tp:taxon-name-part></tp:taxon-name></italic>
              </td><td rowspan="1" colspan="1">Vietnam, Gia Lai Prov., Kon Chu Rang N.R.</td><td rowspan="1" colspan="1">1000</td><td rowspan="1" colspan="1">this paper</td></tr><tr><td rowspan="1" colspan="1"><ext-link xmlns:xlink="http://www.w3.org/1999/xlink" ext-link-type="gen" xlink:href="KY425398" xlink:type="simple">KY425398</ext-link></td><td rowspan="1" colspan="1">
                <named-content xmlns:xlink="http://www.w3.org/1999/xlink" content-type="dwc:institutional_code" xlink:type="simple">ZMMU</named-content> NAP-06502</td><td rowspan="1" colspan="1">
                <italic><tp:taxon-name><tp:taxon-name-part taxon-name-part-type="genus" reg="Ophryophryne">O.</tp:taxon-name-part> <tp:taxon-name-part taxon-name-part-type="species" reg="hansi">hansi</tp:taxon-name-part></tp:taxon-name></italic>
              </td><td rowspan="1" colspan="1">Vietnam, Gia Lai Prov., Kon Chu Rang N.R.</td><td rowspan="1" colspan="1">1000</td><td rowspan="1" colspan="1">this paper</td></tr><tr><td rowspan="1" colspan="1"><ext-link xmlns:xlink="http://www.w3.org/1999/xlink" ext-link-type="gen" xlink:href="KY425399" xlink:type="simple">KY425399</ext-link></td><td rowspan="1" colspan="1">
                <named-content xmlns:xlink="http://www.w3.org/1999/xlink" content-type="dwc:institutional_code" xlink:type="simple">ZMMU</named-content> NAP-06525</td><td rowspan="1" colspan="1">
                <italic><tp:taxon-name><tp:taxon-name-part taxon-name-part-type="genus" reg="Ophryophryne">O.</tp:taxon-name-part> <tp:taxon-name-part taxon-name-part-type="species" reg="hansi">hansi</tp:taxon-name-part></tp:taxon-name></italic>
              </td><td rowspan="1" colspan="1">Vietnam, Gia Lai Prov., Kon Chu Rang N.R.</td><td rowspan="1" colspan="1">1000</td><td rowspan="1" colspan="1">this paper</td></tr><tr><td rowspan="1" colspan="1"><ext-link xmlns:xlink="http://www.w3.org/1999/xlink" ext-link-type="gen" xlink:href="KY022200" xlink:type="simple">KY022200</ext-link></td><td rowspan="1" colspan="1">KUH 311601</td><td rowspan="1" colspan="1">
                <italic><tp:taxon-name><tp:taxon-name-part taxon-name-part-type="genus" reg="Ophryophryne">O.</tp:taxon-name-part> <tp:taxon-name-part taxon-name-part-type="species" reg="microstoma">microstoma</tp:taxon-name-part></tp:taxon-name></italic>
              </td><td rowspan="1" colspan="1">China, Guangxi Prov., Shiwan Dashang N.R., Fulong</td><td rowspan="1" colspan="1">500</td><td rowspan="1" colspan="1">
                <xref ref-type="bibr" rid="B53">Mahony et al. 2017</xref>
              </td></tr><tr><td rowspan="1" colspan="1"><ext-link xmlns:xlink="http://www.w3.org/1999/xlink" ext-link-type="gen" xlink:href="KY022199" xlink:type="simple">KY022199</ext-link></td><td rowspan="1" colspan="1">AMNH A168682</td><td rowspan="1" colspan="1">
                <italic><tp:taxon-name><tp:taxon-name-part taxon-name-part-type="genus" reg="Ophryophryne">O.</tp:taxon-name-part> <tp:taxon-name-part taxon-name-part-type="species" reg="microstoma">microstoma</tp:taxon-name-part></tp:taxon-name></italic>
              </td><td rowspan="1" colspan="1">Vietnam, Lao Cai Prov., Van Ban Dist., Nam Tha</td><td rowspan="1" colspan="1">330</td><td rowspan="1" colspan="1">
                <xref ref-type="bibr" rid="B53">Mahony et al. 2017</xref>
              </td></tr><tr><td rowspan="1" colspan="1"><ext-link xmlns:xlink="http://www.w3.org/1999/xlink" ext-link-type="gen" xlink:href="KY022201" xlink:type="simple">KY022201</ext-link></td><td rowspan="1" colspan="1">AMNH A163668</td><td rowspan="1" colspan="1">
                <tp:taxon-name><tp:taxon-name-part taxon-name-part-type="genus" reg="Ophryophryne">O.</tp:taxon-name-part> <tp:taxon-name-part taxon-name-part-type="uncertainty-rank">cf.</tp:taxon-name-part> <tp:taxon-name-part taxon-name-part-type="species" reg="poilani">poilani</tp:taxon-name-part></tp:taxon-name></td><td rowspan="1" colspan="1">Vietnam, Quang Nam Prov., Tra My, Tra Don</td><td rowspan="1" colspan="1">980</td><td rowspan="1" colspan="1">
                <xref ref-type="bibr" rid="B53">Mahony et al. 2017</xref>
              </td></tr><tr><td rowspan="1" colspan="1"><ext-link xmlns:xlink="http://www.w3.org/1999/xlink" ext-link-type="gen" xlink:href="KY022202" xlink:type="simple">KY022202</ext-link></td><td rowspan="1" colspan="1">AMNH <ext-link xmlns:xlink="http://www.w3.org/1999/xlink" ext-link-type="gen" xlink:href="A169287" xlink:type="simple">A169287</ext-link></td><td rowspan="1" colspan="1">
                <tp:taxon-name><tp:taxon-name-part taxon-name-part-type="genus" reg="Ophryophryne">O.</tp:taxon-name-part> <tp:taxon-name-part taxon-name-part-type="uncertainty-rank">cf.</tp:taxon-name-part> <tp:taxon-name-part taxon-name-part-type="species" reg="poilani">poilani</tp:taxon-name-part></tp:taxon-name></td><td rowspan="1" colspan="1">Vietnam, Thua Thien–Hue Prov., A Luoi Dist., A Roang</td><td rowspan="1" colspan="1">680</td><td rowspan="1" colspan="1">
                <xref ref-type="bibr" rid="B53">Mahony et al. 2017</xref>
              </td></tr><tr><td rowspan="1" colspan="1"><ext-link xmlns:xlink="http://www.w3.org/1999/xlink" ext-link-type="gen" xlink:href="JX564854" xlink:type="simple">JX564854</ext-link></td><td rowspan="1" colspan="1">ZP-AM 44</td><td rowspan="1" colspan="1">
                <italic><tp:taxon-name><tp:taxon-name-part taxon-name-part-type="genus" reg="Brachytarsophrys">Brachytarsophrys</tp:taxon-name-part> <tp:taxon-name-part taxon-name-part-type="species" reg="carinense">carinense</tp:taxon-name-part></tp:taxon-name></italic>
              </td><td rowspan="1" colspan="1">–</td><td rowspan="1" colspan="1">–</td><td rowspan="1" colspan="1">
                <xref ref-type="bibr" rid="B123">Zhang et al. 2013</xref>
              </td></tr><tr><td rowspan="1" colspan="1"><ext-link xmlns:xlink="http://www.w3.org/1999/xlink" ext-link-type="gen" xlink:href="KY425404" xlink:type="simple">KY425404</ext-link></td><td rowspan="1" colspan="1">
                <named-content xmlns:xlink="http://www.w3.org/1999/xlink" content-type="dwc:institutional_code" xlink:type="simple">ZMMU</named-content> NAP-06324</td><td rowspan="1" colspan="1">
                <italic><tp:taxon-name><tp:taxon-name-part taxon-name-part-type="genus" reg="Brachytarsophrys">Brachytarsophrys</tp:taxon-name-part> <tp:taxon-name-part taxon-name-part-type="species" reg="feae">feae</tp:taxon-name-part></tp:taxon-name></italic>
              </td><td rowspan="1" colspan="1">Vietnam, Vinh Phuc Prov., Tam Dao</td><td rowspan="1" colspan="1">–</td><td rowspan="1" colspan="1">this paper</td></tr><tr><td rowspan="1" colspan="1"><ext-link xmlns:xlink="http://www.w3.org/1999/xlink" ext-link-type="gen" xlink:href="KY425405" xlink:type="simple">KY425405</ext-link></td><td rowspan="1" colspan="1">
                <named-content xmlns:xlink="http://www.w3.org/1999/xlink" content-type="dwc:institutional_code" xlink:type="simple">ZMMU</named-content> NAP-03994</td><td rowspan="1" colspan="1">
                <tp:taxon-name><tp:taxon-name-part taxon-name-part-type="genus" reg="Xenophrys">Xenophrys</tp:taxon-name-part> <tp:taxon-name-part taxon-name-part-type="uncertainty-rank">cf.</tp:taxon-name-part> <tp:taxon-name-part taxon-name-part-type="species" reg="aceras">aceras</tp:taxon-name-part></tp:taxon-name></td><td rowspan="1" colspan="1">Thailand, Satun Prov.</td><td rowspan="1" colspan="1">–</td><td rowspan="1" colspan="1">this paper</td></tr><tr><td rowspan="1" colspan="1"><ext-link xmlns:xlink="http://www.w3.org/1999/xlink" ext-link-type="gen" xlink:href="KY425406" xlink:type="simple">KY425406</ext-link></td><td rowspan="1" colspan="1">
                <named-content xmlns:xlink="http://www.w3.org/1999/xlink" content-type="dwc:institutional_code" xlink:type="simple">ZMMU</named-content> NAP-05005</td><td rowspan="1" colspan="1">
                <tp:taxon-name><tp:taxon-name-part taxon-name-part-type="genus" reg="Xenophrys">Xenophrys</tp:taxon-name-part> <tp:taxon-name-part taxon-name-part-type="uncertainty-rank">cf.</tp:taxon-name-part> <tp:taxon-name-part taxon-name-part-type="species" reg="daweimontis">daweimontis</tp:taxon-name-part></tp:taxon-name></td><td rowspan="1" colspan="1">Vietnam, Dien Bien Prov., Muong Nhe, Muong Nhe N.R.</td><td rowspan="1" colspan="1">–</td><td rowspan="1" colspan="1">this paper</td></tr><tr><td rowspan="1" colspan="1"><ext-link xmlns:xlink="http://www.w3.org/1999/xlink" ext-link-type="gen" xlink:href="KY425407" xlink:type="simple">KY425407</ext-link></td><td rowspan="1" colspan="1">
                <named-content xmlns:xlink="http://www.w3.org/1999/xlink" content-type="dwc:institutional_code" xlink:type="simple">ZMMU</named-content> NAP-04137</td><td rowspan="1" colspan="1">
                <tp:taxon-name><tp:taxon-name-part taxon-name-part-type="genus" reg="Xenophrys">Xenophrys</tp:taxon-name-part> <tp:taxon-name-part taxon-name-part-type="uncertainty-rank">cf.</tp:taxon-name-part> <tp:taxon-name-part taxon-name-part-type="species" reg="parva">parva</tp:taxon-name-part></tp:taxon-name></td><td rowspan="1" colspan="1">Thailand, Suratthani Prov.</td><td rowspan="1" colspan="1">–</td><td rowspan="1" colspan="1">this paper</td></tr><tr><td rowspan="1" colspan="1"><ext-link xmlns:xlink="http://www.w3.org/1999/xlink" ext-link-type="gen" xlink:href="KY425408" xlink:type="simple">KY425408</ext-link></td><td rowspan="1" colspan="1">
                <named-content xmlns:xlink="http://www.w3.org/1999/xlink" content-type="dwc:institutional_code" xlink:type="simple">ZMMU</named-content> NAP-04423</td><td rowspan="1" colspan="1">
                <tp:taxon-name><tp:taxon-name-part taxon-name-part-type="genus" reg="Xenophrys">Xenophrys</tp:taxon-name-part> <tp:taxon-name-part taxon-name-part-type="uncertainty-rank">cf.</tp:taxon-name-part> <tp:taxon-name-part taxon-name-part-type="species" reg="maosonensis">maosonensis</tp:taxon-name-part></tp:taxon-name></td><td rowspan="1" colspan="1">Vietnam, Dien Bien Prov., Muong Nhe, Muong Nhe N.R.</td><td rowspan="1" colspan="1">–</td><td rowspan="1" colspan="1">this paper</td></tr><tr><td rowspan="1" colspan="1"><ext-link xmlns:xlink="http://www.w3.org/1999/xlink" ext-link-type="gen" xlink:href="AY561308" xlink:type="simple">AY561308</ext-link></td><td rowspan="1" colspan="1">ZYC1500</td><td rowspan="1" colspan="1">
                <italic><tp:taxon-name><tp:taxon-name-part taxon-name-part-type="genus" reg="Xenophrys">Xenophrys</tp:taxon-name-part> <tp:taxon-name-part taxon-name-part-type="species" reg="minor">minor</tp:taxon-name-part></tp:taxon-name></italic>
              </td><td rowspan="1" colspan="1">China</td><td rowspan="1" colspan="1">–</td><td rowspan="1" colspan="1">
                <xref ref-type="bibr" rid="B126">Zheng et al. 2004</xref>
              </td></tr><tr><td rowspan="1" colspan="1"><ext-link xmlns:xlink="http://www.w3.org/1999/xlink" ext-link-type="gen" xlink:href="AY561307" xlink:type="simple">AY561307</ext-link></td><td rowspan="1" colspan="1">ZYC1513</td><td rowspan="1" colspan="1">
                <italic><tp:taxon-name><tp:taxon-name-part taxon-name-part-type="genus" reg="Xenophrys">Xenophrys</tp:taxon-name-part> <tp:taxon-name-part taxon-name-part-type="species" reg="omeimontis">omeimontis</tp:taxon-name-part></tp:taxon-name></italic>
              </td><td rowspan="1" colspan="1">China, Sichuan</td><td rowspan="1" colspan="1">–</td><td rowspan="1" colspan="1">
                <xref ref-type="bibr" rid="B126">Zheng et al. 2004</xref>
              </td></tr><tr><td rowspan="1" colspan="1"><ext-link xmlns:xlink="http://www.w3.org/1999/xlink" ext-link-type="gen" xlink:href="KY425409" xlink:type="simple">KY425409</ext-link></td><td rowspan="1" colspan="1">DVT-04135</td><td rowspan="1" colspan="1">
                <italic><tp:taxon-name><tp:taxon-name-part taxon-name-part-type="genus" reg="Xenophrys">Xenophrys</tp:taxon-name-part></tp:taxon-name></italic> sp.</td><td rowspan="1" colspan="1">Vietnam, Lao Cai Prov.</td><td rowspan="1" colspan="1">–</td><td rowspan="1" colspan="1">this paper</td></tr><tr><td rowspan="1" colspan="1"><ext-link xmlns:xlink="http://www.w3.org/1999/xlink" ext-link-type="gen" xlink:href="KY425410" xlink:type="simple">KY425410</ext-link></td><td rowspan="1" colspan="1">
                <named-content xmlns:xlink="http://www.w3.org/1999/xlink" content-type="dwc:institutional_code" xlink:type="simple">ZMMU</named-content> NAP-05095</td><td rowspan="1" colspan="1">
                <italic><tp:taxon-name><tp:taxon-name-part taxon-name-part-type="genus" reg="Megophrys">Megophrys</tp:taxon-name-part> <tp:taxon-name-part taxon-name-part-type="species" reg="nasuta">nasuta</tp:taxon-name-part></tp:taxon-name></italic>
              </td><td rowspan="1" colspan="1">Malaysia, Sarawak</td><td rowspan="1" colspan="1">–</td><td rowspan="1" colspan="1">this paper</td></tr><tr><td rowspan="1" colspan="1"><ext-link xmlns:xlink="http://www.w3.org/1999/xlink" ext-link-type="gen" xlink:href="KJ630505" xlink:type="simple">KJ630505</ext-link></td><td rowspan="1" colspan="1">SCUM120630</td><td rowspan="1" colspan="1">
                <italic><tp:taxon-name><tp:taxon-name-part taxon-name-part-type="genus" reg="Leptobrachium">Leptobrachium</tp:taxon-name-part> <tp:taxon-name-part taxon-name-part-type="species" reg="boringii">boringii</tp:taxon-name-part></tp:taxon-name></italic>
              </td><td rowspan="1" colspan="1">China, Sichuan Prov., Emei Shan Mt.</td><td rowspan="1" colspan="1">–</td><td rowspan="1" colspan="1">
                <xref ref-type="bibr" rid="B118">Xu et al. 2014</xref>
              </td></tr><tr><td rowspan="1" colspan="1"><ext-link xmlns:xlink="http://www.w3.org/1999/xlink" ext-link-type="gen" xlink:href="KY425411" xlink:type="simple">KY425411</ext-link></td><td rowspan="1" colspan="1">DVT-00298</td><td rowspan="1" colspan="1">
                <italic><tp:taxon-name><tp:taxon-name-part taxon-name-part-type="genus" reg="Leptobrachium">Leptobrachium</tp:taxon-name-part> <tp:taxon-name-part taxon-name-part-type="species" reg="banae">banae</tp:taxon-name-part></tp:taxon-name></italic>
              </td><td rowspan="1" colspan="1">Vietnam, Phu Yen Prov., Tay Hoa</td><td rowspan="1" colspan="1">–</td><td rowspan="1" colspan="1">this paper</td></tr><tr><td rowspan="1" colspan="1"><ext-link xmlns:xlink="http://www.w3.org/1999/xlink" ext-link-type="gen" xlink:href="JX564874" xlink:type="simple">JX564874</ext-link></td><td rowspan="1" colspan="1">MVZ-Herp-223642</td><td rowspan="1" colspan="1">
                <tp:taxon-name><tp:taxon-name-part taxon-name-part-type="genus" reg="Leptolalax">Leptolalax</tp:taxon-name-part> <tp:taxon-name-part taxon-name-part-type="uncertainty-rank">cf.</tp:taxon-name-part> <tp:taxon-name-part taxon-name-part-type="species" reg="pelodytoides">pelodytoides</tp:taxon-name-part></tp:taxon-name></td><td rowspan="1" colspan="1">–</td><td rowspan="1" colspan="1">–</td><td rowspan="1" colspan="1">
                <xref ref-type="bibr" rid="B123">Zhang et al. 2013</xref>
              </td></tr></tbody></table></table-wrap><fig id="F3" position="float" orientation="portrait"><label>Figure 3.</label><caption><p>Boxplots of <abbrev xmlns:xlink="http://www.w3.org/1999/xlink" xlink:title="snout to vent length" id="ABBRID0EPXDI" xlink:type="simple">SVL</abbrev> showing body size variation among adult <italic><tp:taxon-name><tp:taxon-name-part taxon-name-part-type="genus" reg="Ophryophryne">Ophryophryne</tp:taxon-name-part></tp:taxon-name></italic> males and females from the Langbian Plateau. Horizontal lines within each box represent the median, and boxes encompass the 75<sup>th</sup> and 25<sup>th</sup> quartiles. Color of boxes/<italic><tp:taxon-name><tp:taxon-name-part taxon-name-part-type="genus" reg="Ophryophryne">Ophryophryne</tp:taxon-name-part></tp:taxon-name></italic> species corresponds to icon colors on Figs <xref ref-type="fig" rid="F1">1</xref>, <xref ref-type="fig" rid="F2">2</xref>.</p></caption><graphic xmlns:xlink="http://www.w3.org/1999/xlink" xlink:href="zookeys-672-049-g003.jpg" position="float" orientation="portrait" xlink:type="simple" id="oo_134584.jpg"/></fig><fig id="F4" position="float" orientation="portrait"><label>Figure 4.</label><caption><p>Two-dimensional plots of <bold>A</bold> the first two factors of <abbrev xmlns:xlink="http://www.w3.org/1999/xlink" xlink:title="principal component analysis" id="ABBRID0EMBBK" xlink:type="simple">PCA</abbrev>, and <bold>B</bold> the first and third factors of morphological characters for the <italic><tp:taxon-name><tp:taxon-name-part taxon-name-part-type="genus" reg="Ophryophryne">Ophryophryne</tp:taxon-name-part></tp:taxon-name></italic> specimens examined. Data are given for males only. Star indicates the holotype specimen for each species. Circle color corresponds to those given in Fig. <xref ref-type="fig" rid="F1">1</xref>.</p></caption><graphic xmlns:xlink="http://www.w3.org/1999/xlink" xlink:href="zookeys-672-049-g004.jpg" position="float" orientation="portrait" xlink:type="simple" id="oo_134585.jpg"/></fig><fig id="F6" position="float" orientation="portrait"><label>Figure 6.</label><caption><p>
              <italic><tp:taxon-name><tp:taxon-name-part taxon-name-part-type="genus" reg="Ophryophryne">Ophryophryne</tp:taxon-name-part></tp:taxon-name></italic> species of the Langbian Plateau (Vietnam): <bold>A</bold> <italic><tp:taxon-name><tp:taxon-name-part taxon-name-part-type="genus" reg="Ophryophryne">O.</tp:taxon-name-part> <tp:taxon-name-part taxon-name-part-type="species" reg="gerti">gerti</tp:taxon-name-part></tp:taxon-name></italic>, female, Chu Yang Sin N.P., Dak Lak Prov., 1000 m a.s.l. <bold>B</bold> <italic><tp:taxon-name><tp:taxon-name-part taxon-name-part-type="genus" reg="Ophryophryne">O.</tp:taxon-name-part> <tp:taxon-name-part taxon-name-part-type="species" reg="gerti">gerti</tp:taxon-name-part></tp:taxon-name></italic>, male, Chu Yang Sin N.P., Dak Lak Prov., 1000 m a.s.l. <bold>C</bold> <italic><tp:taxon-name><tp:taxon-name-part taxon-name-part-type="genus" reg="Ophryophryne">O.</tp:taxon-name-part> <tp:taxon-name-part taxon-name-part-type="species" reg="gerti">gerti</tp:taxon-name-part></tp:taxon-name></italic>, male, Bidoup–Nui Ba N.P., Lam Dong Prov., 1550 m a.s.l. <bold>D</bold> <italic><tp:taxon-name><tp:taxon-name-part taxon-name-part-type="genus" reg="Ophryophryne">O.</tp:taxon-name-part> <tp:taxon-name-part taxon-name-part-type="species" reg="synoria">synoria</tp:taxon-name-part></tp:taxon-name></italic>, female, Bu Gia Map N.P., Binh Phuoc Prov., 400 m a.s.l. <bold>E</bold> <italic><tp:taxon-name><tp:taxon-name-part taxon-name-part-type="genus" reg="Ophryophryne">O.</tp:taxon-name-part> <tp:taxon-name-part taxon-name-part-type="species" reg="synoria">synoria</tp:taxon-name-part></tp:taxon-name></italic>, male, Chu Yang Sin Mt., Chu Yang Sin N.P., Dak Lak Prov., 1000 m a.s.l. <bold>F</bold> <italic><tp:taxon-name><tp:taxon-name-part taxon-name-part-type="genus" reg="Ophryophryne">O.</tp:taxon-name-part> <tp:taxon-name-part taxon-name-part-type="species" reg="synoria">synoria</tp:taxon-name-part></tp:taxon-name></italic>, male, Bidoup–Nui Ba N.P., Lam Dong Prov., 1550 m a.s.l. <bold>G</bold> <italic><tp:taxon-name><tp:taxon-name-part taxon-name-part-type="genus" reg="Ophryophryne">Ophryophryne</tp:taxon-name-part> <tp:taxon-name-part taxon-name-part-type="species" reg="elfina">elfina</tp:taxon-name-part></tp:taxon-name></italic> sp. n., male, Chu Yang Sin Mt., Chu Yang Sin N.P., Dak Lak Prov., 2000 m a.s.l. <bold>H</bold> <italic><tp:taxon-name><tp:taxon-name-part taxon-name-part-type="genus" reg="Ophryophryne">Ophryophryne</tp:taxon-name-part> <tp:taxon-name-part taxon-name-part-type="species" reg="elfina">elfina</tp:taxon-name-part></tp:taxon-name></italic> sp. n., male, Hon Giao Mt., Bidoup–Nui Ba N.P., Lam Dong and Khanh Hoa provincial border, 2000 m a.s.l. Photos by N.A. Poyarkov and N.L. Orlov.</p></caption><graphic xmlns:xlink="http://www.w3.org/1999/xlink" xlink:href="zookeys-672-049-g006.jpg" position="float" orientation="portrait" xlink:type="simple" id="oo_134587.jpg"/></fig></tp:treatment-sec><ref-list><ref id="B101"><mixed-citation xmlns:xlink="http://www.w3.org/1999/xlink" xlink:type="simple">
          <person-group><name name-style="western"><surname>Stuart</surname><given-names>BL</given-names></name><name name-style="western"><surname>Sok</surname><given-names>K</given-names></name><name name-style="western"><surname>Neang</surname><given-names>T</given-names></name></person-group> (<year>2006</year>) <article-title>A collection of amphibians and reptiles from hilly eastern Cambodia.</article-title> <source>Raffles Bulletin of Zoology</source> <volume>54</volume>: <fpage>129</fpage>–<lpage>155</lpage>.</mixed-citation></ref><ref id="B72"><mixed-citation xmlns:xlink="http://www.w3.org/1999/xlink" xlink:type="simple">
          <person-group><name name-style="western"><surname>Orlov</surname><given-names>NL</given-names></name><name name-style="western"><surname>Nguyen</surname><given-names>SN</given-names></name><name name-style="western"><surname>Ho</surname><given-names>CT</given-names></name></person-group> (<year>2008</year>) <article-title>Description of a new species and new records of <italic><tp:taxon-name><tp:taxon-name-part taxon-name-part-type="genus">Rhacophorus</tp:taxon-name-part></tp:taxon-name></italic> genus (<tp:taxon-name><tp:taxon-name-part taxon-name-part-type="class">Amphibia</tp:taxon-name-part></tp:taxon-name>: <tp:taxon-name><tp:taxon-name-part taxon-name-part-type="order">Anura</tp:taxon-name-part></tp:taxon-name>: <tp:taxon-name><tp:taxon-name-part taxon-name-part-type="family">Rhacophoridae</tp:taxon-name-part></tp:taxon-name>) with the review of amphibians and reptiles diversity of Chu Yang Sin National Park (Dac Lac Province, Vietnam).</article-title> <source>Russian Journal of Herpetology</source> <volume>15</volume>: <fpage>67</fpage>–<lpage>84</lpage>.</mixed-citation></ref><ref id="B82"><mixed-citation xmlns:xlink="http://www.w3.org/1999/xlink" xlink:type="simple">
          <person-group><name name-style="western"><surname>Poyarkov [Paiarkov]</surname><given-names>NA Jr.</given-names></name><name name-style="western"><surname>Vasilieva</surname><given-names>AB</given-names></name></person-group> (<year>2011</year>) <article-title>Chuong 5. Bò Sát — Lương củ VQG (Vườn Quốc Gia) Bidoup–Núi Bà [Chapter 5. Reptiles and Amphibians of Bidoup–Nui Ba National Park]</article-title>. In: <person-group><name name-style="western"><surname>Nguyen</surname><given-names>DH</given-names></name><name name-style="western"><surname>Kuznetsov</surname><given-names>AN</given-names></name></person-group> (<role>Eds</role>) <source>Da Dang Sinh Hoc Va Dac Trung Sinh Thai Vuon Quoc Gia Bidoup–Nui Ba, Hanoi</source>, <publisher-name>Nha Xuat Ban Hoa Hoc Tu Nhien Va Cong Nghe Publishing House</publisher-name>, pp <fpage>169</fpage>–<lpage>220</lpage>. [In Vietnamese]</mixed-citation></ref><ref id="B110"><mixed-citation xmlns:xlink="http://www.w3.org/1999/xlink" xlink:type="simple">
          <person-group><name name-style="western"><surname>Vassilieva</surname><given-names>AB</given-names></name><name name-style="western"><surname>Galoyan</surname><given-names>EA</given-names></name><name name-style="western"><surname>Poyarkov</surname><given-names>NA</given-names></name><name name-style="western"><surname>Geissler</surname><given-names>P</given-names></name></person-group> (<year>2016</year>) <source>A Photographic Field Guide to the Amphibians and Reptiles of the Lowland Monsoon Forests of Southern Vietnam. Frankfurt Contributions to Natural History, Vol. 36.</source> <publisher-name>Chimaira Buchhandelsgesellschaft mbH</publisher-name>, <publisher-loc>Frankfurt-am-Main</publisher-loc>, <size units="page">319 pp</size>.</mixed-citation></ref><ref id="B53"><mixed-citation xmlns:xlink="http://www.w3.org/1999/xlink" xlink:type="simple">
          <person-group><name name-style="western"><surname>Mahony</surname><given-names>S</given-names></name><name name-style="western"><surname>Foley</surname><given-names>NM</given-names></name><name name-style="western"><surname>Biju</surname><given-names>SD</given-names></name><name name-style="western"><surname>Teeling</surname><given-names>EC</given-names></name></person-group> (<year>2017</year>) <article-title>Evolutionary history of the Asian Horned Frogs (<tp:taxon-name><tp:taxon-name-part taxon-name-part-type="subfamily">Megophryinae</tp:taxon-name-part></tp:taxon-name>): integrative approaches to timetree dating in the absence of a fossil record.</article-title> <source>Molecular Biology and Evolution</source> <volume>34</volume>(<issue>3</issue>): <fpage>744</fpage>–<lpage>771</lpage>. <ext-link xlink:type="simple" ext-link-type="doi" xlink:href="10.1093/molbev/msw267">https://doi.org/10.1093/molbev/msw267</ext-link></mixed-citation></ref><ref id="B67"><mixed-citation xmlns:xlink="http://www.w3.org/1999/xlink" xlink:type="simple">
          <person-group><name name-style="western"><surname>Ohler</surname><given-names>A</given-names></name></person-group> (<year>2003</year>) <article-title>Revision of the genus <italic><tp:taxon-name><tp:taxon-name-part taxon-name-part-type="genus">Ophryophryne</tp:taxon-name-part></tp:taxon-name></italic> Boulenger, 1903 (<tp:taxon-name><tp:taxon-name-part taxon-name-part-type="family">Megophryidae</tp:taxon-name-part></tp:taxon-name>) with description of two new species. Alytes.</article-title> <source>Paris</source> <volume>21</volume>: <fpage>23</fpage>–<lpage>42</lpage>.</mixed-citation></ref><ref id="B62"><mixed-citation xmlns:xlink="http://www.w3.org/1999/xlink" xlink:type="simple">
          <person-group><name name-style="western"><surname>Nguyen</surname><given-names>TQ</given-names></name><name name-style="western"><surname>Phung</surname><given-names>TM</given-names></name><name name-style="western"><surname>Schneider</surname><given-names>N</given-names></name><name name-style="western"><surname>Botov</surname><given-names>A</given-names></name><name name-style="western"><surname>Tran</surname><given-names>DTA</given-names></name><name name-style="western"><surname>Ziegler</surname><given-names>T</given-names></name></person-group> (<year>2014</year>) <article-title>New records of amphibians and reptiles from southern Vietnam.</article-title> <source>Bonn zoological Bulletin</source> <volume>63</volume>(<issue>2</issue>): <fpage>148</fpage>–<lpage>156</lpage>.</mixed-citation></ref></ref-list></tp:taxon-treatment>
