# Supplementary material for: Molecular, morphological and acoustic assessment of the genus Ophryophryne (Anura, Megophryidae) from Langbian Plateau, southern Vietnam, with description of a new species
Source: Zookeys. 2017 May 3;(672):49–120. doi: 10.3897/zookeys.672.10624 (PMC5527341; doi:10.3897/zookeys.672.10624)
Supplement: XML Treatment for Ophryophryne elfina [file zookeys.672.10624-treatment3.xml]

<!DOCTYPE tp:taxon-treatment
  PUBLIC "-//TaxonX//DTD Taxonomic Treatment Publishing DTD v0 20100105//EN" "tax-treatment-NSO.dtd">
<tp:taxon-treatment xmlns:tp="http://www.plazi.org/taxpub"><tp:treatment-meta><kwd-group><label>Taxon classification</label><kwd><named-content xmlns:xlink="http://www.w3.org/1999/xlink" content-type="kingdom">Animalia</named-content></kwd><kwd><named-content xmlns:xlink="http://www.w3.org/1999/xlink" content-type="order">Anura</named-content></kwd><kwd><named-content xmlns:xlink="http://www.w3.org/1999/xlink" content-type="family">Megophryidae</named-content></kwd></kwd-group><mixed-citation publication-type="journal"><person-group><name><surname>Jr.</surname><given-names>Nikolay A. Poyarkov</given-names></name><name><surname>Duong</surname><given-names>Tang Van</given-names></name><name><surname>Orlov</surname><given-names>Nikolai L.</given-names></name><name><surname>Gogoleva</surname><given-names>Svetlana S.</given-names></name><name><surname>Vassilieva</surname><given-names>Anna B.</given-names></name><name><surname>Nguyen</surname><given-names>Luan Thanh</given-names></name><name><surname>Nguyen</surname><given-names>Vu Dang Hoang</given-names></name><name><surname>Nguyen</surname><given-names>Sang Ngoc</given-names></name><name><surname>Che</surname><given-names>Jing</given-names></name><name><surname>Mahony</surname><given-names>Stephen</given-names></name></person-group><article-title>Molecular, morphological and acoustic assessment of the genus <italic><tp:taxon-name><tp:taxon-name-part taxon-name-part-type="genus" reg="Ophryophryne">Ophryophryne</tp:taxon-name-part></tp:taxon-name></italic> (<tp:taxon-name><tp:taxon-name-part taxon-name-part-type="order">Anura</tp:taxon-name-part></tp:taxon-name>, <tp:taxon-name><tp:taxon-name-part taxon-name-part-type="family">Megophryidae</tp:taxon-name-part></tp:taxon-name>) from Langbian Plateau, southern Vietnam, with description of a new species</article-title><source>Zookeys</source><day>3</day><month>5</month><year>2017</year><volume>2017</volume><issue>672</issue><fpage>49</fpage><lpage>120</lpage><pub-id pub-id-type="doi">10.3897/zookeys.672.10624</pub-id></mixed-citation></tp:treatment-meta><tp:nomenclature><tp:taxon-name>
              <tp:taxon-name-part taxon-name-part-type="genus" reg="Ophryophryne">Ophryophryne</tp:taxon-name-part>
              <tp:taxon-name-part taxon-name-part-type="species" reg="elfina">elfina</tp:taxon-name-part>
              <object-id xmlns:xlink="http://www.w3.org/1999/xlink" content-type="zoobank" xlink:type="simple">http://zoobank.org/481B0CFA-5428-40E1-A7A3-C132DC840EC0</object-id>
            </tp:taxon-name><tp:taxon-status xmlns:xlink="http://www.w3.org/1999/xlink" xlink:type="simple">sp. n.</tp:taxon-status><xref ref-type="fig" rid="F6">Figs 6G, H</xref><xref ref-type="fig" rid="F8">, 8</xref><xref ref-type="fig" rid="F9">, 9</xref><xref ref-type="fig" rid="F10">, 10</xref><xref ref-type="fig" rid="F11">, 11</xref><xref ref-type="fig" rid="F12">, 12</xref><xref ref-type="fig" rid="F13">, 13C</xref><xref ref-type="fig" rid="F14">, 14A (right), 14B, C</xref></tp:nomenclature><tp:treatment-sec sec-type="Chresonymy" id="SECID0EHKEK"><title>Chresonymy:</title><p>“<italic><tp:taxon-name><tp:taxon-name-part taxon-name-part-type="genus" reg="Ophryophryne">Ophryophryne</tp:taxon-name-part></tp:taxon-name></italic> sp. 1” — <xref ref-type="bibr" rid="B72">Orlov et al. 2008</xref>:82 (Chu Yang Sin N.P., Dak Lak Prov., Vietnam; <named-content xmlns:xlink="http://www.w3.org/1999/xlink" content-type="dwc:institutional_code" xlink:type="simple">ZISP</named-content> 12880–12884).</p><p>[?] <italic><tp:taxon-name><tp:taxon-name-part taxon-name-part-type="genus" reg="Ophryophryne">Ophryophryne</tp:taxon-name-part> <tp:taxon-name-part taxon-name-part-type="species" reg="gerti">gerti</tp:taxon-name-part></tp:taxon-name></italic> — <xref ref-type="bibr" rid="B100">Stuart et al. 2010</xref>:40 (eight uncataloged topotype females from Bidoup–Nui Ba N.P., Langbian Plateau, Vietnam).</p><p>“<italic><tp:taxon-name><tp:taxon-name-part taxon-name-part-type="genus" reg="Ophryophryne">Ophryophryne</tp:taxon-name-part></tp:taxon-name></italic> sp.” — <xref ref-type="bibr" rid="B82">Poyarkov [Paiarkov] and Vassilieva 2011</xref>:174, 202; fig. 5.6 (Bidoup Mt., Bidoup–Nui Ba N.P., Lam Dong Prov., Vietnam; <named-content xmlns:xlink="http://www.w3.org/1999/xlink" content-type="dwc:institutional_code" xlink:type="simple">ZMMU</named-content> A-4716, <named-content xmlns:xlink="http://www.w3.org/1999/xlink" content-type="dwc:institutional_code" xlink:type="simple">ZMMU</named-content> A-4788, <named-content xmlns:xlink="http://www.w3.org/1999/xlink" content-type="dwc:institutional_code" xlink:type="simple">ZMMU</named-content> A-5674, <named-content xmlns:xlink="http://www.w3.org/1999/xlink" content-type="dwc:institutional_code" xlink:type="simple">ZMMU</named-content> A-5675).</p><p>
              <italic><tp:taxon-name><tp:taxon-name-part taxon-name-part-type="genus" reg="Ophryophryne">Ophryophryne</tp:taxon-name-part> <tp:taxon-name-part taxon-name-part-type="species" reg="gerti">gerti</tp:taxon-name-part></tp:taxon-name></italic> — <xref ref-type="bibr" rid="B62">Nguyen et al. 2014</xref>:148–149; fig. 2 (partim––Hon Ba Mt., Hon Ba Nature Reserve [hereafter N.R.], Khanh Hoa Prov., Vietnam; VNMN 983, ZFMK 94220).</p></tp:treatment-sec><tp:treatment-sec sec-type="Holotype" id="SECID0EANEK"><title>Holotype.</title><p>
              <named-content xmlns:xlink="http://www.w3.org/1999/xlink" content-type="dwc:institutional_code" xlink:type="simple">ZMMU</named-content> A-5669 (field number NAP-02658), adult male from the northern slope of Chu Pan Fan Mountain, Chu Yang Sin National Park, Bong Krang Commune, Lak District, Dak Lak Province, Vietnam (coordinates <named-content xmlns:xlink="http://www.w3.org/1999/xlink" content-type="dwc:verbatimCoordinates" xlink:type="simple"><named-content content-type="geo-json" specific-use="{&#34;type&#34;:&#34;Point&#34;,&#34;coordinates&#34;:[108.353917,12.375528]}" id="NCID0EONEK" xlink:type="simple">12°22'31.90"N; 108°21'14.10"E</named-content></named-content>, elevation 1725 m a.s.l.), collected along a mountain stream in mixed evergreen montane tropical forest by N.A. Poyarkov on 07 April 2012 (Figs <xref ref-type="fig" rid="F8">8</xref> and <xref ref-type="fig" rid="F9">9</xref>).</p><fig id="F8" position="float" orientation="portrait"><label>Figure 8.</label><caption><p>Holotype <italic><tp:taxon-name><tp:taxon-name-part taxon-name-part-type="genus" reg="Ophryophryne">Ophryophryne</tp:taxon-name-part> <tp:taxon-name-part taxon-name-part-type="species" reg="elfina">elfina</tp:taxon-name-part></tp:taxon-name></italic> sp. n. (<named-content xmlns:xlink="http://www.w3.org/1999/xlink" content-type="dwc:institutional_code" xlink:type="simple">ZMMU</named-content> A-5669, male, field number NAP-02658) in preservative: <bold>A</bold> dorsal view <bold>B</bold> ventral view <bold>C</bold> head, lateral view <bold>D</bold> volar view of the left hand <bold>E</bold> plantar view of the left foot. Photos by N.A. Poyarkov.</p></caption><graphic xmlns:xlink="http://www.w3.org/1999/xlink" xlink:href="zookeys-672-049-g008.jpg" position="float" orientation="portrait" xlink:type="simple" id="oo_134590.jpg"/></fig></tp:treatment-sec><tp:treatment-sec sec-type="Paratypes" id="SECID0ECPEK"><title>Paratypes.</title><p>
              <named-content xmlns:xlink="http://www.w3.org/1999/xlink" content-type="dwc:institutional_code" xlink:type="simple">ZMMU</named-content> A-5691 (field numbers ABV-00580; ABV-00581), two juveniles from the north-western slope of Chu Yang Sin Mountain, Chu Yang Sin N.P., Hoa Le Commune, Krong Bong Dist., Dak Lak Prov., Vietnam (<named-content xmlns:xlink="http://www.w3.org/1999/xlink" content-type="dwc:verbatimCoordinates" xlink:type="simple"><named-content content-type="geo-json" specific-use="{&#34;type&#34;:&#34;Point&#34;,&#34;coordinates&#34;:[108.407056,12.413250]}" id="NCID0EQPEK" xlink:type="simple">12°24'47.70"N; 108°24'25.40"E</named-content></named-content>, 1975 m a.s.l.), collected in leaf litter in mixed evergreen montane tropical forest by N.A. Poyarkov on 25 May 2014; <named-content xmlns:xlink="http://www.w3.org/1999/xlink" content-type="dwc:institutional_code" xlink:type="simple">ZMMU</named-content> A-5692 (field number NAP-00582), adult male from the northern slope of Bidoup Mountain, Bidoup–Nui Ba N.P., Da Chais Commune, Lac Duong Dist., Lam Dong Prov., Vietnam (<named-content xmlns:xlink="http://www.w3.org/1999/xlink" content-type="dwc:verbatimCoordinates" xlink:type="simple"><named-content content-type="geo-json" specific-use="{&#34;type&#34;:&#34;Point&#34;,&#34;coordinates&#34;:[108.659500,12.101556]}" id="NCID0E4PEK" xlink:type="simple">12°06'5.60"N; 108°39'34.20"E</named-content></named-content>, 2035 m a.s.l.), collected along mountain stream in evergreen montane elfin forest by N.A. Poyarkov on 09 May 2009; <named-content xmlns:xlink="http://www.w3.org/1999/xlink" content-type="dwc:institutional_code" xlink:type="simple">ZMMU</named-content> A-5675 (field numbers NAP-01456; NAP-01459), two adult males from the northern slope of Bidoup Mountain, Bidoup–Nui Ba N.P., Da Chais Commune, Lac Duong Dist., Lam Dong Prov., Vietnam (<named-content xmlns:xlink="http://www.w3.org/1999/xlink" content-type="dwc:verbatimCoordinates" xlink:type="simple"><named-content content-type="geo-json" specific-use="{&#34;type&#34;:&#34;Point&#34;,&#34;coordinates&#34;:[108.659500,12.101556]}" id="NCID0EKQEK" xlink:type="simple">12°06'5.60"N; 108°39'34.20"E</named-content></named-content>, 2035 m a.s.l.), collected on stones and vegetation along a mountain stream in mixed evergreen montane elfin forest by N.A. Poyarkov and A.B. Vassilieva on 25 June 2010; <named-content xmlns:xlink="http://www.w3.org/1999/xlink" content-type="dwc:institutional_code" xlink:type="simple">ZMMU</named-content> A-4788 (field numbers NAP-01455; NAP-01449; NAP-01450; NAP-01460), four adult males from the southern slope of Hon Giao Mountain Ridge, Bidoup–Nui Ba N.P., Da Chais Commune, Lac Duong Dist., border of Lam Dong Prov. and Khanh Hoa Prov., Vietnam (<named-content xmlns:xlink="http://www.w3.org/1999/xlink" content-type="dwc:verbatimCoordinates" xlink:type="simple"><named-content content-type="geo-json" specific-use="{&#34;type&#34;:&#34;Point&#34;,&#34;coordinates&#34;:[108.711611,12.192528]}" id="NCID0EXQEK" xlink:type="simple">12°11'33.10"N; 108°42'41.80"E</named-content></named-content>, 1890 m a.s.l.), collected along a mountain stream sitting on stones and tree branches near the water edge, in mixed evergreen montane elfin forest by N.A. Poyarkov and A.B. Vassilieva on 30 June 2010; <named-content xmlns:xlink="http://www.w3.org/1999/xlink" content-type="dwc:institutional_code" xlink:type="simple">ZMMU</named-content> A-5674 (field numbers NAP-01451; NAP-01452), two adult males from the southern slope of Hon Giao Mountain Ridge, Bidoup–Nui Ba N.P., Da Chais Commune, Lac Duong Dist., border of Lam Dong Prov. and Khanh Hoa Prov., Vietnam (<named-content xmlns:xlink="http://www.w3.org/1999/xlink" content-type="dwc:verbatimCoordinates" xlink:type="simple"><named-content content-type="geo-json" specific-use="{&#34;type&#34;:&#34;Point&#34;,&#34;coordinates&#34;:[108.711611,12.192528]}" id="NCID0EEREK" xlink:type="simple">12°11'33.10"N; 108°42'41.80"E</named-content></named-content>, 1890 m a.s.l.), collected along a mountain stream on stones and vegetation in evergreen montane elfin forest by N.A. Poyarkov and A.B. Vassilieva on 29 June 2010; <named-content xmlns:xlink="http://www.w3.org/1999/xlink" content-type="dwc:institutional_code" xlink:type="simple">ZMMU</named-content> A-5170 three adult males (field numbers ABV-00454; ABV-00472; ABV-00471), and one adult female (ABV-00455) from the northern slope of Bidoup Mountain, Bidoup–Nui Ba N.P., Da Chais Commune, Lac Duong Dist., Lam Dong Prov., Vietnam (<named-content xmlns:xlink="http://www.w3.org/1999/xlink" content-type="dwc:verbatimCoordinates" xlink:type="simple"><named-content content-type="geo-json" specific-use="{&#34;type&#34;:&#34;Point&#34;,&#34;coordinates&#34;:[108.659500,12.101556]}" id="NCID0ERREK" xlink:type="simple">12°06'5.60"N; 108°39'34.20"E</named-content></named-content>, 2035 m a.s.l.), collected along a mountain stream in mixed evergreen montane tropical forest by A.B. Vassilieva on 16 April 2014.</p><p>
              <bold>Referred specimens.</bold> <named-content xmlns:xlink="http://www.w3.org/1999/xlink" content-type="dwc:institutional_code" xlink:type="simple">ITBCZ</named-content> 2786, <named-content xmlns:xlink="http://www.w3.org/1999/xlink" content-type="dwc:institutional_code" xlink:type="simple">ITBCZ</named-content> 2788, <named-content xmlns:xlink="http://www.w3.org/1999/xlink" content-type="dwc:institutional_code" xlink:type="simple">ITBCZ</named-content> 2792, <named-content xmlns:xlink="http://www.w3.org/1999/xlink" content-type="dwc:institutional_code" xlink:type="simple">ITBCZ</named-content> 2828, three adult females and one adult male collected along a mountain stream in evergreen mountain forest on the summit of Hon Ba Mountain, Hon Ba N.R., Dien Khanh Dist., Khanh Hoa Prov., Vietnam (<named-content xmlns:xlink="http://www.w3.org/1999/xlink" content-type="dwc:verbatimCoordinates" xlink:type="simple"><named-content content-type="geo-json" specific-use="{&#34;type&#34;:&#34;Point&#34;,&#34;coordinates&#34;:[108.947667,12.119611]}" id="NCID0ERSEK" xlink:type="simple">12°07'10.60"N; 108°56'51.60"E</named-content></named-content>, 1510 m a.s.l.), by Sang Ngoc Nguyen, Luan Thanh Nguyen and Vu Dang Hoang Nguyen on 22–24 December 2015; <named-content xmlns:xlink="http://www.w3.org/1999/xlink" content-type="dwc:institutional_code" xlink:type="simple">ITBCZ</named-content> 2908–2909, <named-content xmlns:xlink="http://www.w3.org/1999/xlink" content-type="dwc:institutional_code" xlink:type="simple">ITBCZ</named-content> 2918–2919, <named-content xmlns:xlink="http://www.w3.org/1999/xlink" content-type="dwc:institutional_code" xlink:type="simple">ITBCZ</named-content> 3502, five adult males collected along a mountain stream in evergreen montane forest on the summit of Hon Ba Mountain, Hon Ba N.R., Dien Khanh Dist., Khanh Hoa Prov., Vietnam (<named-content xmlns:xlink="http://www.w3.org/1999/xlink" content-type="dwc:verbatimCoordinates" xlink:type="simple"><named-content content-type="geo-json" specific-use="{&#34;type&#34;:&#34;Point&#34;,&#34;coordinates&#34;:[108.970611,12.124667]}" id="NCID0EITEK" xlink:type="simple">12°07'28.80"N; 108°58'14.20"E</named-content></named-content>, 950 m a.s.l.), by Sang Ngoc Nguyen, Luan Thanh Nguyen, and Vu <!--PageBreak-->Dang Hoang Nguyen on 22–28 March 2016; <named-content xmlns:xlink="http://www.w3.org/1999/xlink" content-type="dwc:institutional_code" xlink:type="simple">ZMMU</named-content> A-5679 (field number NAP-01169), 7 larvae collected in a cascade mountain stream on the northern slope of Bidoup Mountain, Bidoup–Nui Ba N.P., Da Chais Commune, Lac Duong Dist., Lam Dong Prov., Vietnam (<named-content xmlns:xlink="http://www.w3.org/1999/xlink" content-type="dwc:verbatimCoordinates" xlink:type="simple"><named-content content-type="geo-json" specific-use="{&#34;type&#34;:&#34;Point&#34;,&#34;coordinates&#34;:[108.659500,12.101556]}" id="NCID0EXTEK" xlink:type="simple">12°06'5.60"N; 108°39'34.20"E</named-content></named-content>, 2035 m a.s.l.), by N.A. Poyarkov on 03 May 2009; <named-content xmlns:xlink="http://www.w3.org/1999/xlink" content-type="dwc:institutional_code" xlink:type="simple">ZMMU</named-content> A-5684 (field number NAP-02673), 4 larvae collected in a cascade mountain stream on the northern slope of Chu Pan Fan Mt., Chu Yang Sin N.P., Bong Krang Commune, Lak Dist., Dak Lak Prov., Vietnam (coordinates <named-content xmlns:xlink="http://www.w3.org/1999/xlink" content-type="dwc:verbatimCoordinates" xlink:type="simple"><named-content content-type="geo-json" specific-use="{&#34;type&#34;:&#34;Point&#34;,&#34;coordinates&#34;:[108.353917,12.375528]}" id="NCID0EEUEK" xlink:type="simple">12°22'31.90"N; 108°21'14.10"E</named-content></named-content>, elevation 1725 m a.s.l.), by N.A. Poyarkov on 07 April 2012.</p></tp:treatment-sec><tp:treatment-sec sec-type="etymology" id="SECID0EJUEK"><title>Etymology.</title><p>The specific epithet is an adjective (in agreement with the genus name in feminine gender), derived from “<italic>elf</italic>”, the English spelling of “<italic>alfus</italic>” in Latin, referring to usually forest-dwelling supernatural mythological creatures in Germanic mythology and folklore; the name is given in reference both to the funny appearance and small size of the new species, as well as to the their endangered habitat, restricted to wet evergreen montane forests at high elevations of the Langbian Plateau; such forests are often called “<italic>elfin forests</italic>”.</p></tp:treatment-sec><tp:treatment-sec sec-type="Recommended vernacular name" id="SECID0EVUEK"><title>Recommended vernacular name.</title><p>The recommended common name in English is “Elfin Mountain Toad”. The recommended common name in Vietnamese is “Cóc Núi Tiểu Yêu Tinh”.</p></tp:treatment-sec><tp:treatment-sec sec-type="diagnosis" id="SECID0E1UEK"><title>Diagnosis.</title><p>The species is allocated to <italic><tp:taxon-name><tp:taxon-name-part taxon-name-part-type="genus" reg="Ophryophryne">Ophryophryne</tp:taxon-name-part></tp:taxon-name></italic> based on its obvious similarities with its sister taxa, its molecular phylogenetic affinities, and the absence of maxillary teeth considered diagnostic for the genus (previous authors, e.g. <xref ref-type="bibr" rid="B67">Ohler 2003</xref>, <xref ref-type="bibr" rid="B10">Delorme et al. 2006</xref> and <xref ref-type="bibr" rid="B15">Fei et al. 2009</xref> also indicated a horizontal pupil and the absence of vomerine teeth as diagnostic for <italic><tp:taxon-name><tp:taxon-name-part taxon-name-part-type="genus" reg="Ophryophryne">Ophryophryne</tp:taxon-name-part></tp:taxon-name></italic>, this is reconsidered by <xref ref-type="bibr" rid="B53">Mahony et al. 2017</xref>). <italic><tp:taxon-name><tp:taxon-name-part taxon-name-part-type="genus" reg="Ophryophryne">Ophryophryne</tp:taxon-name-part> <tp:taxon-name-part taxon-name-part-type="species" reg="elfina">elfina</tp:taxon-name-part></tp:taxon-name></italic> sp. n. is distinguished from its congeners by a combination of the following morphological attributes: (1) small adult body size, male <abbrev xmlns:xlink="http://www.w3.org/1999/xlink" xlink:title="snout to vent length" id="ABBRID0EJWEK" xlink:type="simple">SVL</abbrev> 26.9–33.9 mm (<italic>N</italic> = 29), female <abbrev xmlns:xlink="http://www.w3.org/1999/xlink" xlink:title="snout to vent length" id="ABBRID0EPWEK" xlink:type="simple">SVL</abbrev> 35.1–36.5 mm (<italic>N</italic> = 6); (2) snout sharply protruding in profile; (3) tympanum diameter approximately half of eye diameter; tympanum to eye distance approximately 70–90% of tympanum diameter; (4) finger length formula: F1 &lt; F4 ≤ F2 &lt; F3, or F1 ≤ F2 &lt; F4 &lt; F3; toe webbing rudimentary, toe length formula: T1 &lt; T5 &lt; T2 &lt; T3 &lt; T4; (5) short dorsolateral glandular ridge present above shoulder; (6) palpebral projection present as a small single tubercle to moderately developed single projection; (7) dermal cloacal protuberance and dermal flaps above cloacal opening absent; (8) skin of dorsal and lateral surfaces of head, body and limbs shagreened with numerous small tubercles, large warts on the flanks; (9) skin on dorsal and lateral surfaces of body, head and limbs with numerous bright orange-red (in life) asperities; (10) males with a red-orange (in life) nuptial pad on F1; (11) dorsal coloration light yellow-brown with dark hourglass-shaped marking on dorsum usually edged with white or beige (in life); (12) posterior suborbital light bar well-defined, usually clearly separated from dark-brown temporal triangular spot, uniformly covering temporal area and tympanum.</p><p>The new species is also markedly distinct from all congeners for which comparable sequences are available (16S rRNA mitochondrial gene; uncorrected genetic distance &gt; 8.2%). The advertisement call of the new species consists of whistling notes uttered in series: average 12.84 ± 0.41 calls per series, with an average dominant frequency of <!--PageBreak-->4645.94 ± 4.39 Hz, repetition rate per recording/series 1.18 ± 0.2 calls/s and 3.87 ± 0.07 calls/s, respectively, with average call duration 73 ± 0.23 ms and inter-call interval 207 ± 2.06 ms, also distinguishes the new species from <italic><tp:taxon-name><tp:taxon-name-part taxon-name-part-type="genus" reg="Ophryophryne">Ophryophryne</tp:taxon-name-part></tp:taxon-name></italic> species for which calls are known, including the two species found in sympatry.</p></tp:treatment-sec><tp:treatment-sec sec-type="description" id="SECID0EAXEK"><title>Description of holotype.</title><p>Mature male (<abbrev xmlns:xlink="http://www.w3.org/1999/xlink" xlink:title="snout to vent length" id="ABBRID0EGXEK" xlink:type="simple">SVL</abbrev> 27.2 mm); habitus slender (Figs <xref ref-type="fig" rid="F8">8A, B</xref>, and <xref ref-type="fig" rid="F9">9</xref>). Specimen in good state of preservation; median abdomen dissected, dissection length ca. 9.0 mm; liver and testes observable through incision, testes white, enlarged (testes length 3.9 mm; Fig. <xref ref-type="fig" rid="F8">8B</xref>); ventral right femur dissected for molecular sampling, dissection length 9.8 mm.</p><fig id="F9" position="float" orientation="portrait"><label>Figure 9.</label><caption><p>Holotype of <italic><tp:taxon-name><tp:taxon-name-part taxon-name-part-type="genus" reg="Ophryophryne">Ophryophryne</tp:taxon-name-part> <tp:taxon-name-part taxon-name-part-type="species" reg="elfina">elfina</tp:taxon-name-part></tp:taxon-name></italic> sp. n. in life (<named-content xmlns:xlink="http://www.w3.org/1999/xlink" content-type="dwc:institutional_code" xlink:type="simple">ZMMU</named-content> A-5669, male, field number NAP-02658), dorsolateral view. Photos by N.A. Poyarkov.</p></caption><graphic xmlns:xlink="http://www.w3.org/1999/xlink" xlink:href="zookeys-672-049-g009.jpg" position="float" orientation="portrait" xlink:type="simple" id="oo_134610.jpg"/></fig><p>Head moderately large (<abbrev xmlns:xlink="http://www.w3.org/1999/xlink" xlink:title="head length" id="ABBRID0EVYEK" xlink:type="simple">HL</abbrev>/<abbrev xmlns:xlink="http://www.w3.org/1999/xlink" xlink:title="snout to vent length" id="ABBRID0EZYEK" xlink:type="simple">SVL</abbrev> 29.2%; <abbrev xmlns:xlink="http://www.w3.org/1999/xlink" xlink:title="head width" id="ABBRID0E4YEK" xlink:type="simple">HW</abbrev>/<abbrev xmlns:xlink="http://www.w3.org/1999/xlink" xlink:title="snout to vent length" id="ABBRID0EBZEK" xlink:type="simple">SVL</abbrev> 29.5%), almost as wide as long (<abbrev xmlns:xlink="http://www.w3.org/1999/xlink" xlink:title="head width" id="ABBRID0EFZEK" xlink:type="simple">HW</abbrev>/<abbrev xmlns:xlink="http://www.w3.org/1999/xlink" xlink:title="head length" id="ABBRID0EJZEK" xlink:type="simple">HL</abbrev> 101.0%), triangular in dorsal view; top of head flat; snout comparatively short (ES/<abbrev xmlns:xlink="http://www.w3.org/1999/xlink" xlink:title="head length" id="ABBRID0ENZEK" xlink:type="simple">HL</abbrev> 30.9%), narrow (<abbrev xmlns:xlink="http://www.w3.org/1999/xlink" xlink:title="distance between anterior orbital borders" id="ABBRID0ERZEK" xlink:type="simple">IFE</abbrev>/<abbrev xmlns:xlink="http://www.w3.org/1999/xlink" xlink:title="head width" id="ABBRID0EVZEK" xlink:type="simple">HW</abbrev> 39.4%), somewhat truncated in dorsal view (Fig. <xref ref-type="fig" rid="F8">8A</xref>), sharply protruding in profile, without rostral appendage (Figs <xref ref-type="fig" rid="F8">8C</xref>, <xref ref-type="fig" rid="F9">9</xref>); snout projecting significantly beyond margin of lower jaw (Fig. <xref ref-type="fig" rid="F8">8C</xref>); loreal region slightly concave; canthus rostralis distinct, sharp; dorsal region of snout flat; eyes large (<abbrev xmlns:xlink="http://www.w3.org/1999/xlink" xlink:title="eye diameter" id="ABBRID0EJ1EK" xlink:type="simple">ED</abbrev>/<abbrev xmlns:xlink="http://www.w3.org/1999/xlink" xlink:title="head length" id="ABBRID0EN1EK" xlink:type="simple">HL</abbrev> 44.8%), slightly protuberant in dorsal view and in profile, eye less than twice as long as maximum tympanum diameter (<abbrev xmlns:xlink="http://www.w3.org/1999/xlink" xlink:title="tympanum diameter" id="ABBRID0ER1EK" xlink:type="simple">TYD</abbrev>/<abbrev xmlns:xlink="http://www.w3.org/1999/xlink" xlink:title="eye diameter" id="ABBRID0EV1EK" xlink:type="simple">ED</abbrev> 53.7%) and half times longer than snout (<abbrev xmlns:xlink="http://www.w3.org/1999/xlink" xlink:title="eye diameter" id="ABBRID0EZ1EK" xlink:type="simple">ED</abbrev>/<abbrev xmlns:xlink="http://www.w3.org/1999/xlink" xlink:title="snout length" id="ABBRID0E41EK" xlink:type="simple">SL</abbrev> 145.3%); eye-tympanum distance less than maximum tympanum diameter (<abbrev xmlns:xlink="http://www.w3.org/1999/xlink" xlink:title="eye to tympanum distance" id="ABBRID0EB2EK" xlink:type="simple">TYE</abbrev>/<abbrev xmlns:xlink="http://www.w3.org/1999/xlink" xlink:title="Touch-Down" id="ABBRID0EF2EK" xlink:type="simple">TD</abbrev> 83.3%); tympanum distinct, almost circular shaped with vertical diameter slightly exceeding horizontal diameter, tympanum large (<abbrev xmlns:xlink="http://www.w3.org/1999/xlink" xlink:title="tympanum diameter" id="ABBRID0EJ2EK" xlink:type="simple">TYD</abbrev>/<abbrev xmlns:xlink="http://www.w3.org/1999/xlink" xlink:title="head length" id="ABBRID0EN2EK" xlink:type="simple">HL</abbrev> 24.1%); pupil in preservation diamond-shaped (Fig. <xref ref-type="fig" rid="F8">8C</xref>), horizontally orientated; nostril oval-shaped, vertical, laterally orientated, located as far from eye as from snout (<abbrev xmlns:xlink="http://www.w3.org/1999/xlink" xlink:title="eye to narial distance" id="ABBRID0EV2EK" xlink:type="simple">EN</abbrev>/NS 100.8%); internarial distance greater than eyelid width (<abbrev xmlns:xlink="http://www.w3.org/1999/xlink" xlink:title="internarial distance" id="ABBRID0EZ2EK" xlink:type="simple">IN</abbrev>/<abbrev xmlns:xlink="http://www.w3.org/1999/xlink" xlink:title="upper eyelid width" id="ABBRID0E42EK" xlink:type="simple">UEW</abbrev> 119.5%), and subequal to narrowest point between upper eyelids (<abbrev xmlns:xlink="http://www.w3.org/1999/xlink" xlink:title="internarial distance" id="ABBRID0EB3EK" xlink:type="simple">IN</abbrev>/<abbrev xmlns:xlink="http://www.w3.org/1999/xlink" xlink:title="interorbital distance, between upper eyelids" id="ABBRID0EF3EK" xlink:type="simple">IUE</abbrev> 103.7%); pineal ocellus not visible externally (Fig. <xref ref-type="fig" rid="F8">8A</xref>); vomerine ridges not absent; maxillary and vomerine teeth absent; vocal sac gular, its openings not discernable; tongue moderately large, with free posterior end, not notched posteriorly, lacking medial lingual process.</p><p>Forelimbs slender, forearm moderately long (<abbrev xmlns:xlink="http://www.w3.org/1999/xlink" xlink:title="forearm length" id="ABBRID0EP3EK" xlink:type="simple">FAL</abbrev>/<abbrev xmlns:xlink="http://www.w3.org/1999/xlink" xlink:title="snout to vent length" id="ABBRID0ET3EK" xlink:type="simple">SVL</abbrev> 25.7%), slightly enlarged relative to upper forelimb, and shorter than hand (<abbrev xmlns:xlink="http://www.w3.org/1999/xlink" xlink:title="forearm length" id="ABBRID0EX3EK" xlink:type="simple">FAL</abbrev>/<abbrev xmlns:xlink="http://www.w3.org/1999/xlink" xlink:title="hand length" id="ABBRID0E23EK" xlink:type="simple">HAL</abbrev> 96.1%); fingers long and narrow, dorsoventrally flattened, weak lateral fringes present on third and fourth fingers (Fig. <xref ref-type="fig" rid="F8">8D</xref>), finger length formula F1 &lt; F4 &lt; F2 &lt; F3; fingers completely free of webbing; subarticular tubercles absent, replaced by low callous dermal ridges; supernumerary tubercles absent; outer palmar (metacarpal) tubercle small, round, elevated but with indistinct borders (Fig. <xref ref-type="fig" rid="F8">8D</xref>); thenar tubercle weak; finger tips in life rounded, weakly expanded relative to digit widths (wider than the distal-most finger articulation), with circular pads (Fig. <xref ref-type="fig" rid="F8">8D</xref>); terminal grooves absent.</p><p>Hindlimbs slender, relatively long, shanks overlap when thighs are held at right angle to body; shank length less than half of snout–vent length (<abbrev xmlns:xlink="http://www.w3.org/1999/xlink" xlink:title="shank length" id="ABBRID0EN4EK" xlink:type="simple">SHL</abbrev>/<abbrev xmlns:xlink="http://www.w3.org/1999/xlink" xlink:title="snout to vent length" id="ABBRID0ER4EK" xlink:type="simple">SVL</abbrev> 48.7%); thighs shorter than shanks (<abbrev xmlns:xlink="http://www.w3.org/1999/xlink" xlink:title="shank length" id="ABBRID0EV4EK" xlink:type="simple">SHL</abbrev>/<abbrev xmlns:xlink="http://www.w3.org/1999/xlink" xlink:title="thigh length" id="ABBRID0EZ4EK" xlink:type="simple">TL</abbrev> 109.2%), and feet (<abbrev xmlns:xlink="http://www.w3.org/1999/xlink" xlink:title="foot length" id="ABBRID0E44EK" xlink:type="simple">FOL</abbrev>/<abbrev xmlns:xlink="http://www.w3.org/1999/xlink" xlink:title="thigh length" id="ABBRID0EB5EK" xlink:type="simple">TL</abbrev> 110.9%); toes long and slightly dorsoventrally flattened (Fig. <xref ref-type="fig" rid="F8">8E</xref>), relative toe lengths T1 &lt; T5 &lt; T2 &lt; T3 &lt; T4; toe tips slightly expanded relative to digit widths (wider than the distal-most toe articulation), with circular pads; terminal grooves absent; lateral fringes on toes, outer metatarsal tubercle, subarticular and supernumerary tubercles absent; inner metatarsal <!--PageBreak--><!--PageBreak-->tubercle well developed with distinct borders, ca. two times longer than wide, oval-shaped (<abbrev xmlns:xlink="http://www.w3.org/1999/xlink" xlink:title="inner metatarsal tubercle length" id="ABBRID0EM5EK" xlink:type="simple">IMT</abbrev>/<abbrev xmlns:xlink="http://www.w3.org/1999/xlink" xlink:title="foot length" id="ABBRID0EQ5EK" xlink:type="simple">FOL</abbrev> 9.3%); well-developed dermal ridge of callous tissue present on ventral surface of all toes and continuing to metatarsus; rudimentary webbing present between all five toes, basal web distinct between toes T2–T3 and T3–T4, but is completely reduced between toes T1–T2 and T4–T5; tarsal fold absent.</p></tp:treatment-sec><tp:treatment-sec sec-type="Skin texture and skin glands" id="SECID0EU5EK"><title>Skin texture and skin glands.</title><p>Skin of dorsal and lateral surfaces of head, body and limbs shagreened, with numerous small skin asperities present on anterior two thirds of dorsum, sparse posteriorly, increasing in density along dermal ridges, densely covering dorsal and lateral surfaces of head, upper eyelids, and dorsal surfaces of thighs, shanks, upper forelimbs, forearms, hands, feet and digits, and absent from all remaining surfaces. Small tubercles finely and relatively evenly scattered on dorsal surfaces of trunk, head and limbs, including maxilla, mandible, eyelids and dorsal surfaces of head, forelimbs and hindlimbs (Figs <xref ref-type="fig" rid="F8">8A</xref> and <xref ref-type="fig" rid="F9">9</xref>); small tubercles present on temporal region, tympanum smooth, tympanic rim distinct but not elevated relative to skin of temporal region; on dorsal surfaces tubercles arranged in distinct longitudinal ridges on upper forelimbs, forearms, shanks and thighs, becoming less distinct on dorsal surfaces of hands, feet and digits (Fig. <xref ref-type="fig" rid="F9">9</xref>); six large tubercles on left flank and seven large tubercles on right flank irregularly scattered from axilla to groin, intermixed with smaller tubercles; central portion of outer edge of upper eyelid slightly thickened, with a distinct small single tubercle on a thickened ridge (Figs <xref ref-type="fig" rid="F8">8C</xref>, <xref ref-type="fig" rid="F9">9</xref>); distinct thick glandular supratympanic fold, narrow anteriorly, considerably widening posteriorly, extending from posterior corner of eye gently sloping down towards dorsal margin of tympanum (but not concealing it), where it broadly <!--PageBreak-->curves down, terminating above axilla (Figs <xref ref-type="fig" rid="F8">8C</xref>, <xref ref-type="fig" rid="F9">9</xref>); short dorsolateral glandular ridge present above shoulders, on anterior part of dorsum, its length comparable with eye diameter (Fig. <xref ref-type="fig" rid="F9">9</xref>); a weak “ &gt;–&lt; ”-shaped glandular dermal parietoscapular-sacral ridge present on dorsum (Figs <xref ref-type="fig" rid="F8">8A</xref>, <xref ref-type="fig" rid="F9">9</xref>); transverse fold at head basis absent; dermal projection above cloaca absent; gular region, chest, abdomen and ventral surfaces of limbs smooth to weakly shagreened (especially on the posterior surface of abdomen); nuptial pad present, single, covered with microgranules, covering entire dorsal metacarpal of first finger extending distally to ca. 3/4 basal phalange length; pectoral glands round, flat, of medium size, positioned level with axilla; femoral gland flat, indistinct, on posterior surface of thighs.</p></tp:treatment-sec><tp:treatment-sec sec-type="Color of holotype in life" id="SECID0EEAFK"><title>Color of holotype in life.</title><p>Entire dorsum light olive-brown to yellow-brown with large irregular brownish grey spots; dorsal surfaces of head yellowish brown from tip of snout to eyes; small oval-shaped spot with irregular borders on dorsal surface of snout between anterior canthi; a small dark dot on dorsal surface of snout tip; similar single dark dots on anterior parts of upper eyelids; brown “V”-shaped marking on crown between supraorbital horns with apex pointing posteriorly, outlined with thin light-beige edging; round brownish spot at head basis; “ &gt;–&lt; ”-shaped marking surrounded with dark olive-brown, outlined with thin light-beige edging forming a hourglass-shaped dorsal marking (Fig. <xref ref-type="fig" rid="F8">8A</xref>); two small roundish brown spots at sacrum (Fig. <xref ref-type="fig" rid="F8">8A</xref>); supratympanic fold dorsally light yellowish brown, ventrally dark-brown; front and lateral surfaces of snout and lateral canthus rostralis dark reddish brown; lateral surfaces of maxilla dark brown with four distinct orange-brown to yellowish beige bars extending from orbits towards edge of maxilla: smallest anteriormost light band borders nostril ventrally, with two posterior light bands extend from posterior corner of eye towards angle of mouth (Fig. <xref ref-type="fig" rid="F9">9</xref>); axilla purplish brown; tympanum uniform purplish brown; temporal region uniform dark purplish brown, clearly defined from light beige area on posterior part of maxilla; pupil black, outlined in copper-gold; iris golden dorsally and ventrally, copper-orange at medial part, with tiny dark reticulations spreading from pupil; sclera lemon-yellow; upper surface of limbs yellowish brown with irregular dark-brown spots on forearms and transverse spots forming dark-brown and greyish bands across shanks, thighs and tibio-tarsus (three complete transverse bands on left leg, two complete [both on shank and thigh] and one incomplete [on shank only] transverse bands on right leg: Figs <xref ref-type="fig" rid="F8">8</xref> and <xref ref-type="fig" rid="F9">9</xref>), knee joint dark brown; sides beige-yellow with indistinct greyish white flecking and large black spots with irregular borders: marking location of large warts on each side of body, four smaller spots located dorsally, and two large brown-black spots located ventrally, top of larger flank tubercles brownish cream (Fig. <xref ref-type="fig" rid="F9">9</xref>); throat brownish to purplish grey with greyish white flecking and irregular dark-brown spots; chest and anterior half of abdomen purplish grey with whitish flecking and grey-brown blotches; posterior half of abdomen lighter greyish pink with irregular dark blotches; lower surface of limbs purplish grey with white and beige flecking; area surrounding vent and posterior surface of thighs dark black-brown with whitish spots, posterior surface of thighs near tibio-tarsal articulation black-brown with sparse whitish dots; dorsal surface of feet and shanks yellowish beige with brown flecking; ventral surface of feet and shanks brown-black. Pectoral and femoral glands creamy white. Nuptial pad, outer metacarpal (palmar) and metatarsal tubercles pink-<!--PageBreak-->red to orange-red. Asperities covering dorsal surfaces of body, head, limbs and digits, lateral sides of head and anterior part of chest in life bright orange-red, forming reddish rows and ridges on dorsal surfaces of limbs as well as on edge of upper eyelid, palpebral projection also with orange-red asperities.</p></tp:treatment-sec><tp:treatment-sec sec-type="Color of holotype in preservative" id="SECID0EEBFK"><title>Color of holotype in preservative.</title><p>In preservative coloration faded to light grey-brown on dorsum and flanks, with slightly paler limbs and greyish beige to whitish on venter; reddish and orange tints, as well as iris coloration, faded completely; dark markings on dorsum, sides and venter and other features remain without significant change (Fig. <xref ref-type="fig" rid="F8">8</xref>). Banding on limbs is less pronounced. Chest, abdomen, throat, interior portions of forelimbs and thighs are pale greyish brown; formerly brightly colored dorsal asperities and nuptial pads, palmar and metatarsal tubercles turned transparent or creamy white (Fig. <xref ref-type="fig" rid="F8">8C, E</xref>).</p></tp:treatment-sec><tp:treatment-sec sec-type="description" id="SECID0ESBFK"><title>Measurements of the holotype</title><p>
              <bold>(all in mm, taken by NAP).</bold> <abbrev xmlns:xlink="http://www.w3.org/1999/xlink" xlink:title="snout to vent length" id="ABBRID0E1BFK" xlink:type="simple">SVL</abbrev> 27.2; <abbrev xmlns:xlink="http://www.w3.org/1999/xlink" xlink:title="head width" id="ABBRID0E5BFK" xlink:type="simple">HW</abbrev> 8.0; <abbrev xmlns:xlink="http://www.w3.org/1999/xlink" xlink:title="head length" id="ABBRID0ECCFK" xlink:type="simple">HL</abbrev> 7.9; <abbrev xmlns:xlink="http://www.w3.org/1999/xlink" xlink:title="distance between anterior orbital borders" id="ABBRID0EGCFK" xlink:type="simple">IFE</abbrev> 3.2; <abbrev xmlns:xlink="http://www.w3.org/1999/xlink" xlink:title="distance between posterior orbital borders" id="ABBRID0EKCFK" xlink:type="simple">IBE</abbrev> 6.8; <abbrev xmlns:xlink="http://www.w3.org/1999/xlink" xlink:title="eye diameter" id="ABBRID0EOCFK" xlink:type="simple">ED</abbrev> 3.6; <abbrev xmlns:xlink="http://www.w3.org/1999/xlink" xlink:title="tympanum diameter" id="ABBRID0ESCFK" xlink:type="simple">TYD</abbrev> 1.9; <abbrev xmlns:xlink="http://www.w3.org/1999/xlink" xlink:title="eye to tympanum distance" id="ABBRID0EWCFK" xlink:type="simple">TYE</abbrev> 1.6; <abbrev xmlns:xlink="http://www.w3.org/1999/xlink" xlink:title="snout length" id="ABBRID0E1CFK" xlink:type="simple">SL</abbrev> 2.5; <abbrev xmlns:xlink="http://www.w3.org/1999/xlink" xlink:title="eye to narial distance" id="ABBRID0E5CFK" xlink:type="simple">EN</abbrev> 1.3; NS 1.3; <abbrev xmlns:xlink="http://www.w3.org/1999/xlink" xlink:title="interorbital distance, between upper eyelids" id="ABBRID0ECDFK" xlink:type="simple">IUE</abbrev> 2.3; <abbrev xmlns:xlink="http://www.w3.org/1999/xlink" xlink:title="internarial distance" id="ABBRID0EGDFK" xlink:type="simple">IN</abbrev> 2.3; <abbrev xmlns:xlink="http://www.w3.org/1999/xlink" xlink:title="upper eyelid width" id="ABBRID0EKDFK" xlink:type="simple">UEW</abbrev> 2.0; <abbrev xmlns:xlink="http://www.w3.org/1999/xlink" xlink:title="forearm length" id="ABBRID0EODFK" xlink:type="simple">FAL</abbrev> 7.0; <abbrev xmlns:xlink="http://www.w3.org/1999/xlink" xlink:title="hand length" id="ABBRID0ESDFK" xlink:type="simple">HAL</abbrev> 7.3; <abbrev xmlns:xlink="http://www.w3.org/1999/xlink" xlink:title="first finger length" id="ABBRID0EWDFK" xlink:type="simple">FIL</abbrev> 2.4; <abbrev xmlns:xlink="http://www.w3.org/1999/xlink" xlink:title="second finger length" id="ABBRID0E1DFK" xlink:type="simple">FIIL</abbrev> 2.8; <abbrev xmlns:xlink="http://www.w3.org/1999/xlink" xlink:title="third finger length" id="ABBRID0E5DFK" xlink:type="simple">FIIIL</abbrev> 4.6; <abbrev xmlns:xlink="http://www.w3.org/1999/xlink" xlink:title="fourth finger length" id="ABBRID0ECEFK" xlink:type="simple">FIVL</abbrev> 2.8; <abbrev xmlns:xlink="http://www.w3.org/1999/xlink" xlink:title="shank length" id="ABBRID0EGEFK" xlink:type="simple">SHL</abbrev> 13.2; <abbrev xmlns:xlink="http://www.w3.org/1999/xlink" xlink:title="thigh length" id="ABBRID0EKEFK" xlink:type="simple">TL</abbrev> 12.1; <abbrev xmlns:xlink="http://www.w3.org/1999/xlink" xlink:title="foot length" id="ABBRID0EOEFK" xlink:type="simple">FOL</abbrev> 11.9; <abbrev xmlns:xlink="http://www.w3.org/1999/xlink" xlink:title="tibiotarsal articulation to tip of fourth toe distance" id="ABBRID0ESEFK" xlink:type="simple">TFOL</abbrev> 18.9; <abbrev xmlns:xlink="http://www.w3.org/1999/xlink" xlink:title="inner metatarsal tubercle length" id="ABBRID0EWEFK" xlink:type="simple">IMT</abbrev> 1.8; <abbrev xmlns:xlink="http://www.w3.org/1999/xlink" xlink:title="first toe length" id="ABBRID0E1EFK" xlink:type="simple">TIL</abbrev> 1.7; <abbrev xmlns:xlink="http://www.w3.org/1999/xlink" xlink:title="second toe length" id="ABBRID0E5EFK" xlink:type="simple">TIIL</abbrev> 3.8; <abbrev xmlns:xlink="http://www.w3.org/1999/xlink" xlink:title="third toe length" id="ABBRID0ECFFK" xlink:type="simple">TIIIL</abbrev> 5.5; <abbrev xmlns:xlink="http://www.w3.org/1999/xlink" xlink:title="fourth toe length" id="ABBRID0EGFFK" xlink:type="simple">TIVL</abbrev> 6.7; <abbrev xmlns:xlink="http://www.w3.org/1999/xlink" xlink:title="fifth toe length" id="ABBRID0EKFFK" xlink:type="simple">TVL</abbrev> 3.5.</p></tp:treatment-sec><tp:treatment-sec sec-type="variation" id="SECID0EOFFK"><title>Variation.</title><p>Morphometric variation within the type series and other referred specimens of the new species is shown in Table <xref ref-type="table" rid="T6">5</xref>. Individuals of the type series are similar in morphology and body proportions (Figs <xref ref-type="fig" rid="F9">9</xref>, <xref ref-type="fig" rid="F10">10</xref>). There is a clear and significant difference in body size between males and females (Fig. <xref ref-type="fig" rid="F3">3</xref>): females (<abbrev xmlns:xlink="http://www.w3.org/1999/xlink" xlink:title="snout to vent length" id="ABBRID0EEGFK" xlink:type="simple">SVL</abbrev> 35.1–36.5 mm, <italic>N</italic> = 6) are significantly bigger than males (<abbrev xmlns:xlink="http://www.w3.org/1999/xlink" xlink:title="snout to vent length" id="ABBRID0EKGFK" xlink:type="simple">SVL</abbrev> 26.9–33.9 mm, <italic>N</italic> = 29) (Duncan test, p &lt; 0.05); sexual differences were not significant for other mensural characters possibly due to the small sample size of females. Certain variation is observed in finger lengths: most of the examined specimens have the finger length formula F1 &lt; F4 &lt; F2 &lt; F3 (<italic>N</italic> = 14), in some specimens, including the holotype, the second and the fourth fingers are of equal length (F1 &lt; F4 = F2 &lt; F3; <italic>N</italic> = 5), or the fourth finger is longer than the second (F1 &lt; F2 &lt; F4 &lt; F3; <italic>N</italic> = 5); rarely the second finger is as long as the first finger (F1 = F2 &lt; F4 &lt; F3; <italic>N</italic> = 2). Specimens vary in the number and size of black spots and blotches on flanks (Fig. <xref ref-type="fig" rid="F10">10A, B</xref>). In life, both sexes of the new species have lighter dorsum and belly coloration when nocturnally active. Other in-life variation was observed for throat coloration: throat can be dark brownish with clear dark-grey blotches (Fig. <xref ref-type="fig" rid="F10">10C</xref>) to almost uniform brown-violet to purple with dark blotches not discernable (Fig. <xref ref-type="fig" rid="F10">10D</xref>). There is significant variation in dorsal pattern: in some specimens the dorsum looks almost uniform yellowish brown with an indistinct hourglass-shaped figure (Figs <xref ref-type="fig" rid="F6">6G</xref>, <xref ref-type="fig" rid="F10">10A, B</xref>, <xref ref-type="fig" rid="F14">14</xref> [right]) whereas in other specimens the hourglass-shaped figure is distinct, dark brown and edged with light beige (Figs <xref ref-type="fig" rid="F6">6H</xref>, <xref ref-type="fig" rid="F9">9</xref>). There is some variation in the length of palpebral projections, from a small almost indistinct tubercle (Figs <xref ref-type="fig" rid="F6">6H</xref>, <xref ref-type="fig" rid="F13">13C</xref>) to a moderately well-developed projection (Figs <xref ref-type="fig" rid="F6">6G</xref>, <xref ref-type="fig" rid="F14">14</xref>). Coloration of the lateral surfaces of the head vary, but on all specimens two light suborbital bars are distinct, clearly separated from the uniform dark-brown coloration of the tympanal area. Iris coloration shows insignificant variation: Nui Chua Mt. population appear to have copper-red coloration of the entire iris “(Fig. <xref ref-type="fig" rid="F14">14B</xref>), somewhat different from the coloration of the holotype (Fig. <xref ref-type="fig" rid="F9">9</xref>). Recently metamorphosed and <!--PageBreak-->juvenile specimens have numerous bright red-orange tubercles (Fig. <xref ref-type="fig" rid="F10">10E, F</xref>) which are more conspicuous than in adults. Excluding the presence of nuptial pads on males, the new species shows no significant variation in dermal characters among sexes (Fig. <xref ref-type="fig" rid="F10">10</xref>); in preservative smaller tubercles become flattened and less distinct.</p><fig id="F10" position="float" orientation="portrait"><label>Figure 10.</label><caption><p>Paratypes of <italic><tp:taxon-name><tp:taxon-name-part taxon-name-part-type="genus" reg="Ophryophryne">Ophryophryne</tp:taxon-name-part> <tp:taxon-name-part taxon-name-part-type="species" reg="elfina">elfina</tp:taxon-name-part></tp:taxon-name></italic> sp. n. in life. <bold>A–D</bold> Bidoup Mt., Bidoup–Nui Ba N.P., Lam Dong Prov., 2000 m a.s.l.: <bold>A</bold> <named-content xmlns:xlink="http://www.w3.org/1999/xlink" content-type="dwc:institutional_code" xlink:type="simple">ZMMU</named-content> A-4788 (field number NAP-01449), male, dorsolateral view <bold>B</bold> <named-content xmlns:xlink="http://www.w3.org/1999/xlink" content-type="dwc:institutional_code" xlink:type="simple">ZMMU</named-content> A-4788 (field number NAP-01455), female, dorsolateral view <bold>C</bold> <named-content xmlns:xlink="http://www.w3.org/1999/xlink" content-type="dwc:institutional_code" xlink:type="simple">ZMMU</named-content> A-4788 (field number NAP-01449), male, ventral view <bold>D</bold> <named-content xmlns:xlink="http://www.w3.org/1999/xlink" content-type="dwc:institutional_code" xlink:type="simple">ZMMU</named-content> A-4788 (field number NAP-01455), female, ventral view <bold>E–F</bold> Chu Yang Sin Mt., Chu Yang Sin N.P., Dak Lak Prov., 1800 m a.s.l.: <bold>E</bold> <named-content xmlns:xlink="http://www.w3.org/1999/xlink" content-type="dwc:institutional_code" xlink:type="simple">ZMMU</named-content> A-5691 (field number ABV-00580), metamorph, dorsolateral view <bold>F</bold> <named-content xmlns:xlink="http://www.w3.org/1999/xlink" content-type="dwc:institutional_code" xlink:type="simple">ZMMU</named-content> A-5691 (field number ABV-00581), metamorph, dorsolateral view. Photos by N.A. Poyarkov.</p></caption><graphic xmlns:xlink="http://www.w3.org/1999/xlink" xlink:href="zookeys-672-049-g010.jpg" position="float" orientation="portrait" xlink:type="simple" id="oo_134594.jpg"/></fig><table-wrap id="T6" position="float" orientation="portrait"><label>Table 5.</label><caption><p>Measurements of the <italic><tp:taxon-name><tp:taxon-name-part taxon-name-part-type="genus" reg="Ophryophryne">Ophryophryne</tp:taxon-name-part> <tp:taxon-name-part taxon-name-part-type="species" reg="elfina">elfina</tp:taxon-name-part></tp:taxon-name></italic> sp. n. specimens. For museum accession numbers relative to specimen collection numbers (NAP, ABV, HB, ROM, CYS) see Appendix <xref ref-type="app" rid="App1">1</xref>. For locality details relative to population number see Table <xref ref-type="table" rid="T1">1</xref> and Fig. <xref ref-type="fig" rid="F1">1</xref>. For abbreviations see Material and methods. All measurements are given in mm. Table is continued on the next two pages.</p></caption><table id="TID0EO3AK" rules="all"><tbody><tr><th rowspan="1" colspan="1">Specimen ID</th><th rowspan="1" colspan="1">Population</th><th rowspan="1" colspan="1">Sex</th><th rowspan="1" colspan="1">Type status</th><th rowspan="1" colspan="1">
                      <abbrev xmlns:xlink="http://www.w3.org/1999/xlink" xlink:title="forearm length" id="ABBRID0EVMFK" xlink:type="simple">FAL</abbrev>
                    </th><th rowspan="1" colspan="1">
                      <abbrev xmlns:xlink="http://www.w3.org/1999/xlink" xlink:title="hand length" id="ABBRID0E4MFK" xlink:type="simple">HAL</abbrev>
                    </th><th rowspan="1" colspan="1">
                      <abbrev xmlns:xlink="http://www.w3.org/1999/xlink" xlink:title="first finger length" id="ABBRID0EFNFK" xlink:type="simple">FIL</abbrev>
                    </th><th rowspan="1" colspan="1">
                      <abbrev xmlns:xlink="http://www.w3.org/1999/xlink" xlink:title="second finger length" id="ABBRID0ENNFK" xlink:type="simple">FIIL</abbrev>
                    </th><th rowspan="1" colspan="1">
                      <abbrev xmlns:xlink="http://www.w3.org/1999/xlink" xlink:title="third finger length" id="ABBRID0EVNFK" xlink:type="simple">FIIIL</abbrev>
                    </th><th rowspan="1" colspan="1">
                      <abbrev xmlns:xlink="http://www.w3.org/1999/xlink" xlink:title="fourth finger length" id="ABBRID0E4NFK" xlink:type="simple">FIVL</abbrev>
                    </th><th rowspan="1" colspan="1">
                      <abbrev xmlns:xlink="http://www.w3.org/1999/xlink" xlink:title="shank length" id="ABBRID0EFOFK" xlink:type="simple">SHL</abbrev>
                    </th><th rowspan="1" colspan="1">
                      <abbrev xmlns:xlink="http://www.w3.org/1999/xlink" xlink:title="thigh length" id="ABBRID0ENOFK" xlink:type="simple">TL</abbrev>
                    </th><th rowspan="1" colspan="1">
                      <abbrev xmlns:xlink="http://www.w3.org/1999/xlink" xlink:title="foot length" id="ABBRID0EVOFK" xlink:type="simple">FOL</abbrev>
                    </th><th rowspan="1" colspan="1">
                      <abbrev xmlns:xlink="http://www.w3.org/1999/xlink" xlink:title="tibiotarsal articulation to tip of fourth toe distance" id="ABBRID0E4OFK" xlink:type="simple">TFOL</abbrev>
                    </th><th rowspan="1" colspan="1">
                      <abbrev xmlns:xlink="http://www.w3.org/1999/xlink" xlink:title="inner metatarsal tubercle length" id="ABBRID0EFPFK" xlink:type="simple">IMT</abbrev>
                    </th><th rowspan="1" colspan="1">
                      <abbrev xmlns:xlink="http://www.w3.org/1999/xlink" xlink:title="inner metatarsal tubercle length" id="ABBRID0ENPFK" xlink:type="simple">IMT</abbrev>
                    </th></tr><tr><td rowspan="1" colspan="1">NAP-02658</td><td rowspan="1" colspan="1">10</td><td rowspan="1" colspan="1">m</td><td rowspan="1" colspan="1">holotype</td><td rowspan="1" colspan="1">27.2</td><td rowspan="1" colspan="1">8.0</td><td rowspan="1" colspan="1">7.9</td><td rowspan="1" colspan="1">3.6</td><td rowspan="1" colspan="1">1.9</td><td rowspan="1" colspan="1">1.6</td><td rowspan="1" colspan="1">2.5</td><td rowspan="1" colspan="1">1.3</td><td rowspan="1" colspan="1">1.3</td><td rowspan="1" colspan="1">2.3</td><td rowspan="1" colspan="1">2.3</td><td rowspan="1" colspan="1">2.0</td></tr><tr><td rowspan="1" colspan="1">NAP-01455</td><td rowspan="1" colspan="1">6</td><td rowspan="1" colspan="1">m</td><td rowspan="1" colspan="1">paratype</td><td rowspan="1" colspan="1">33.9</td><td rowspan="1" colspan="1">10.1</td><td rowspan="1" colspan="1">9.8</td><td rowspan="1" colspan="1">3.8</td><td rowspan="1" colspan="1">2.3</td><td rowspan="1" colspan="1">1.9</td><td rowspan="1" colspan="1">2.7</td><td rowspan="1" colspan="1">1.3</td><td rowspan="1" colspan="1">1.3</td><td rowspan="1" colspan="1">2.8</td><td rowspan="1" colspan="1">3.1</td><td rowspan="1" colspan="1">2.9</td></tr><tr><td rowspan="1" colspan="1">NAP-01449</td><td rowspan="1" colspan="1">6</td><td rowspan="1" colspan="1">m</td><td rowspan="1" colspan="1">paratype</td><td rowspan="1" colspan="1">31.0</td><td rowspan="1" colspan="1">9.3</td><td rowspan="1" colspan="1">9.8</td><td rowspan="1" colspan="1">3.8</td><td rowspan="1" colspan="1">2.2</td><td rowspan="1" colspan="1">1.6</td><td rowspan="1" colspan="1">2.5</td><td rowspan="1" colspan="1">1.3</td><td rowspan="1" colspan="1">1.2</td><td rowspan="1" colspan="1">3.1</td><td rowspan="1" colspan="1">2.9</td><td rowspan="1" colspan="1">3.5</td></tr><tr><td rowspan="1" colspan="1">NAP-01450</td><td rowspan="1" colspan="1">6</td><td rowspan="1" colspan="1">m</td><td rowspan="1" colspan="1">paratype</td><td rowspan="1" colspan="1">29.2</td><td rowspan="1" colspan="1">9.0</td><td rowspan="1" colspan="1">9.0</td><td rowspan="1" colspan="1">3.7</td><td rowspan="1" colspan="1">2.3</td><td rowspan="1" colspan="1">1.4</td><td rowspan="1" colspan="1">3.0</td><td rowspan="1" colspan="1">1.2</td><td rowspan="1" colspan="1">1.4</td><td rowspan="1" colspan="1">3.2</td><td rowspan="1" colspan="1">2.5</td><td rowspan="1" colspan="1">3.2</td></tr><tr><td rowspan="1" colspan="1">NAP-01460</td><td rowspan="1" colspan="1">6</td><td rowspan="1" colspan="1">m</td><td rowspan="1" colspan="1">paratype</td><td rowspan="1" colspan="1">29.6</td><td rowspan="1" colspan="1">8.7</td><td rowspan="1" colspan="1">8.4</td><td rowspan="1" colspan="1">3.4</td><td rowspan="1" colspan="1">2.7</td><td rowspan="1" colspan="1">1.1</td><td rowspan="1" colspan="1">2.1</td><td rowspan="1" colspan="1">1.1</td><td rowspan="1" colspan="1">1.0</td><td rowspan="1" colspan="1">2.5</td><td rowspan="1" colspan="1">1.5</td><td rowspan="1" colspan="1">2.6</td></tr><tr><td rowspan="1" colspan="1">ABV-00316</td><td rowspan="1" colspan="1">8</td><td rowspan="1" colspan="1">m</td><td rowspan="1" colspan="1"/><td rowspan="1" colspan="1">28.9</td><td rowspan="1" colspan="1">8.8</td><td rowspan="1" colspan="1">9.1</td><td rowspan="1" colspan="1">3.8</td><td rowspan="1" colspan="1">2.6</td><td rowspan="1" colspan="1">1.6</td><td rowspan="1" colspan="1">2.2</td><td rowspan="1" colspan="1">1.3</td><td rowspan="1" colspan="1">1.1</td><td rowspan="1" colspan="1">2.8</td><td rowspan="1" colspan="1">1.8</td><td rowspan="1" colspan="1">3.1</td></tr><tr><td rowspan="1" colspan="1">HB-36-1</td><td rowspan="1" colspan="1">8</td><td rowspan="1" colspan="1">m</td><td rowspan="1" colspan="1"/><td rowspan="1" colspan="1">27.5</td><td rowspan="1" colspan="1">8.6</td><td rowspan="1" colspan="1">9.2</td><td rowspan="1" colspan="1">4.1</td><td rowspan="1" colspan="1">2.4</td><td rowspan="1" colspan="1">1.3</td><td rowspan="1" colspan="1">2.6</td><td rowspan="1" colspan="1">1.4</td><td rowspan="1" colspan="1">1.4</td><td rowspan="1" colspan="1">2.6</td><td rowspan="1" colspan="1">2.1</td><td rowspan="1" colspan="1">2.6</td></tr><tr><td rowspan="1" colspan="1">ROM-36525</td><td rowspan="1" colspan="1">11</td><td rowspan="1" colspan="1">m</td><td rowspan="1" colspan="1"/><td rowspan="1" colspan="1">26.9</td><td rowspan="1" colspan="1">7.6</td><td rowspan="1" colspan="1">8.1</td><td rowspan="1" colspan="1">3.6</td><td rowspan="1" colspan="1">1.9</td><td rowspan="1" colspan="1">1.3</td><td rowspan="1" colspan="1">2.9</td><td rowspan="1" colspan="1">1.3</td><td rowspan="1" colspan="1">1.2</td><td rowspan="1" colspan="1">2.3</td><td rowspan="1" colspan="1">1.7</td><td rowspan="1" colspan="1">2.8</td></tr><tr><td rowspan="1" colspan="1">ROM-36523</td><td rowspan="1" colspan="1">11</td><td rowspan="1" colspan="1">m</td><td rowspan="1" colspan="1"/><td rowspan="1" colspan="1">27.8</td><td rowspan="1" colspan="1">8.2</td><td rowspan="1" colspan="1">8.4</td><td rowspan="1" colspan="1">4.0</td><td rowspan="1" colspan="1">2.2</td><td rowspan="1" colspan="1">1.8</td><td rowspan="1" colspan="1">2.8</td><td rowspan="1" colspan="1">0.9</td><td rowspan="1" colspan="1">1.5</td><td rowspan="1" colspan="1">2.1</td><td rowspan="1" colspan="1">1.6</td><td rowspan="1" colspan="1">2.9</td></tr><tr><td rowspan="1" colspan="1">ROM-36529</td><td rowspan="1" colspan="1">11</td><td rowspan="1" colspan="1">m</td><td rowspan="1" colspan="1"/><td rowspan="1" colspan="1">28.3</td><td rowspan="1" colspan="1">7.9</td><td rowspan="1" colspan="1">8.6</td><td rowspan="1" colspan="1">4.3</td><td rowspan="1" colspan="1">2.2</td><td rowspan="1" colspan="1">1.6</td><td rowspan="1" colspan="1">2.4</td><td rowspan="1" colspan="1">1.1</td><td rowspan="1" colspan="1">1.5</td><td rowspan="1" colspan="1">2.8</td><td rowspan="1" colspan="1">2.0</td><td rowspan="1" colspan="1">2.7</td></tr><tr><td rowspan="1" colspan="1">NAP-01757</td><td rowspan="1" colspan="1">6</td><td rowspan="1" colspan="1">m</td><td rowspan="1" colspan="1"/><td rowspan="1" colspan="1">32.0</td><td rowspan="1" colspan="1">9.2</td><td rowspan="1" colspan="1">9.2</td><td rowspan="1" colspan="1">4.0</td><td rowspan="1" colspan="1">2.3</td><td rowspan="1" colspan="1">1.8</td><td rowspan="1" colspan="1">2.6</td><td rowspan="1" colspan="1">1.3</td><td rowspan="1" colspan="1">1.3</td><td rowspan="1" colspan="1">2.3</td><td rowspan="1" colspan="1">2.3</td><td rowspan="1" colspan="1">2.5</td></tr><tr><td rowspan="1" colspan="1">NAP-01782</td><td rowspan="1" colspan="1">6</td><td rowspan="1" colspan="1">m</td><td rowspan="1" colspan="1"/><td rowspan="1" colspan="1">31.1</td><td rowspan="1" colspan="1">9.3</td><td rowspan="1" colspan="1">9.1</td><td rowspan="1" colspan="1">3.8</td><td rowspan="1" colspan="1">2.2</td><td rowspan="1" colspan="1">1.7</td><td rowspan="1" colspan="1">2.3</td><td rowspan="1" colspan="1">1.1</td><td rowspan="1" colspan="1">1.0</td><td rowspan="1" colspan="1">2.8</td><td rowspan="1" colspan="1">2.6</td><td rowspan="1" colspan="1">7.9</td></tr><tr><td rowspan="1" colspan="1">NAP-01758</td><td rowspan="1" colspan="1">7</td><td rowspan="1" colspan="1">m</td><td rowspan="1" colspan="1"/><td rowspan="1" colspan="1">32.1</td><td rowspan="1" colspan="1">9.2</td><td rowspan="1" colspan="1">9.3</td><td rowspan="1" colspan="1">3.4</td><td rowspan="1" colspan="1">2.4</td><td rowspan="1" colspan="1">1.7</td><td rowspan="1" colspan="1">2.4</td><td rowspan="1" colspan="1">0.8</td><td rowspan="1" colspan="1">1.3</td><td rowspan="1" colspan="1">3.1</td><td rowspan="1" colspan="1">2.0</td><td rowspan="1" colspan="1">2.4</td></tr><tr><td rowspan="1" colspan="1">NAP-01871</td><td rowspan="1" colspan="1">7</td><td rowspan="1" colspan="1">m</td><td rowspan="1" colspan="1"/><td rowspan="1" colspan="1">32.8</td><td rowspan="1" colspan="1">8.8</td><td rowspan="1" colspan="1">9.6</td><td rowspan="1" colspan="1">3.7</td><td rowspan="1" colspan="1">2.2</td><td rowspan="1" colspan="1">1.3</td><td rowspan="1" colspan="1">2.7</td><td rowspan="1" colspan="1">0.9</td><td rowspan="1" colspan="1">1.1</td><td rowspan="1" colspan="1">2.9</td><td rowspan="1" colspan="1">1.6</td><td rowspan="1" colspan="1">2.4</td></tr><tr><td rowspan="1" colspan="1">NAP-01783</td><td rowspan="1" colspan="1">7</td><td rowspan="1" colspan="1">m</td><td rowspan="1" colspan="1"/><td rowspan="1" colspan="1">31.3</td><td rowspan="1" colspan="1">9.0</td><td rowspan="1" colspan="1">9.2</td><td rowspan="1" colspan="1">4.0</td><td rowspan="1" colspan="1">2.2</td><td rowspan="1" colspan="1">1.6</td><td rowspan="1" colspan="1">2.8</td><td rowspan="1" colspan="1">1.2</td><td rowspan="1" colspan="1">1.1</td><td rowspan="1" colspan="1">3.1</td><td rowspan="1" colspan="1">2.1</td><td rowspan="1" colspan="1">2.8</td></tr><tr><td rowspan="1" colspan="1">ABV-00471</td><td rowspan="1" colspan="1">6</td><td rowspan="1" colspan="1">m</td><td rowspan="1" colspan="1">paratype</td><td rowspan="1" colspan="1">30.7</td><td rowspan="1" colspan="1">8.5</td><td rowspan="1" colspan="1">8.5</td><td rowspan="1" colspan="1">3.7</td><td rowspan="1" colspan="1">2.3</td><td rowspan="1" colspan="1">1.3</td><td rowspan="1" colspan="1">2.6</td><td rowspan="1" colspan="1">0.9</td><td rowspan="1" colspan="1">1.4</td><td rowspan="1" colspan="1">2.7</td><td rowspan="1" colspan="1">2.4</td><td rowspan="1" colspan="1">2.7</td></tr><tr><td rowspan="1" colspan="1">ABV-00454</td><td rowspan="1" colspan="1">6</td><td rowspan="1" colspan="1">m</td><td rowspan="1" colspan="1">paratype</td><td rowspan="1" colspan="1">31.4</td><td rowspan="1" colspan="1">8.8</td><td rowspan="1" colspan="1">9.3</td><td rowspan="1" colspan="1">3.8</td><td rowspan="1" colspan="1">2.1</td><td rowspan="1" colspan="1">1.5</td><td rowspan="1" colspan="1">2.0</td><td rowspan="1" colspan="1">1.0</td><td rowspan="1" colspan="1">1.1</td><td rowspan="1" colspan="1">2.5</td><td rowspan="1" colspan="1">1.9</td><td rowspan="1" colspan="1">2.9</td></tr><tr><td rowspan="1" colspan="1">ABV-00472</td><td rowspan="1" colspan="1">6</td><td rowspan="1" colspan="1">m</td><td rowspan="1" colspan="1">paratype</td><td rowspan="1" colspan="1">30.8</td><td rowspan="1" colspan="1">8.9</td><td rowspan="1" colspan="1">9.3</td><td rowspan="1" colspan="1">3.3</td><td rowspan="1" colspan="1">2.3</td><td rowspan="1" colspan="1">2.1</td><td rowspan="1" colspan="1">2.3</td><td rowspan="1" colspan="1">1.6</td><td rowspan="1" colspan="1">1.0</td><td rowspan="1" colspan="1">3.2</td><td rowspan="1" colspan="1">2.1</td><td rowspan="1" colspan="1">2.6</td></tr><tr><td rowspan="1" colspan="1">ROM-36524</td><td rowspan="1" colspan="1">11</td><td rowspan="1" colspan="1">m</td><td rowspan="1" colspan="1"/><td rowspan="1" colspan="1">28.5</td><td rowspan="1" colspan="1">8.3</td><td rowspan="1" colspan="1">8.5</td><td rowspan="1" colspan="1">3.6</td><td rowspan="1" colspan="1">2.1</td><td rowspan="1" colspan="1">1.2</td><td rowspan="1" colspan="1">2.8</td><td rowspan="1" colspan="1">0.8</td><td rowspan="1" colspan="1">1.6</td><td rowspan="1" colspan="1">2.4</td><td rowspan="1" colspan="1">2.2</td><td rowspan="1" colspan="1">2.5</td></tr><tr><td rowspan="1" colspan="1">ROM-36527</td><td rowspan="1" colspan="1">11</td><td rowspan="1" colspan="1">m</td><td rowspan="1" colspan="1"/><td rowspan="1" colspan="1">27.7</td><td rowspan="1" colspan="1">7.4</td><td rowspan="1" colspan="1">7.8</td><td rowspan="1" colspan="1">3.1</td><td rowspan="1" colspan="1">2.0</td><td rowspan="1" colspan="1">1.7</td><td rowspan="1" colspan="1">3.0</td><td rowspan="1" colspan="1">1.3</td><td rowspan="1" colspan="1">1.8</td><td rowspan="1" colspan="1">2.7</td><td rowspan="1" colspan="1">2.1</td><td rowspan="1" colspan="1">2.7</td></tr><tr><td rowspan="1" colspan="1">ROM-36522</td><td rowspan="1" colspan="1">11</td><td rowspan="1" colspan="1">m</td><td rowspan="1" colspan="1"/><td rowspan="1" colspan="1">28.1</td><td rowspan="1" colspan="1">7.9</td><td rowspan="1" colspan="1">8.4</td><td rowspan="1" colspan="1">3.2</td><td rowspan="1" colspan="1">1.7</td><td rowspan="1" colspan="1">1.3</td><td rowspan="1" colspan="1">2.8</td><td rowspan="1" colspan="1">1.2</td><td rowspan="1" colspan="1">1.5</td><td rowspan="1" colspan="1">2.6</td><td rowspan="1" colspan="1">2.1</td><td rowspan="1" colspan="1">2.8</td></tr><tr><td rowspan="1" colspan="1">ROM-36528</td><td rowspan="1" colspan="1">11</td><td rowspan="1" colspan="1">m</td><td rowspan="1" colspan="1"/><td rowspan="1" colspan="1">28.2</td><td rowspan="1" colspan="1">7.2</td><td rowspan="1" colspan="1">7.4</td><td rowspan="1" colspan="1">3.1</td><td rowspan="1" colspan="1">1.6</td><td rowspan="1" colspan="1">1.5</td><td rowspan="1" colspan="1">3.3</td><td rowspan="1" colspan="1">1.0</td><td rowspan="1" colspan="1">1.8</td><td rowspan="1" colspan="1">3.4</td><td rowspan="1" colspan="1">1.9</td><td rowspan="1" colspan="1">2.9</td></tr><tr><td rowspan="1" colspan="1">ROM-36526</td><td rowspan="1" colspan="1">11</td><td rowspan="1" colspan="1">m</td><td rowspan="1" colspan="1"/><td rowspan="1" colspan="1">27.1</td><td rowspan="1" colspan="1">7.6</td><td rowspan="1" colspan="1">8.2</td><td rowspan="1" colspan="1">3.6</td><td rowspan="1" colspan="1">2.1</td><td rowspan="1" colspan="1">1.5</td><td rowspan="1" colspan="1">2.9</td><td rowspan="1" colspan="1">1.1</td><td rowspan="1" colspan="1">2.1</td><td rowspan="1" colspan="1">2.6</td><td rowspan="1" colspan="1">2.1</td><td rowspan="1" colspan="1">2.4</td></tr><tr><td rowspan="1" colspan="1">
                      <named-content xmlns:xlink="http://www.w3.org/1999/xlink" content-type="dwc:institutional_code" xlink:type="simple">ITBCZ</named-content> 2828</td><td rowspan="1" colspan="1">8</td><td rowspan="1" colspan="1">m</td><td rowspan="1" colspan="1"/><td rowspan="1" colspan="1">27.9</td><td rowspan="1" colspan="1">8.2</td><td rowspan="1" colspan="1">8.9</td><td rowspan="1" colspan="1">3.9</td><td rowspan="1" colspan="1">2.2</td><td rowspan="1" colspan="1">1.2</td><td rowspan="1" colspan="1">2.5</td><td rowspan="1" colspan="1">1.1</td><td rowspan="1" colspan="1">1.4</td><td rowspan="1" colspan="1">2.1</td><td rowspan="1" colspan="1">2.8</td><td rowspan="1" colspan="1">3.1</td></tr><tr><td rowspan="1" colspan="1">
                      <named-content xmlns:xlink="http://www.w3.org/1999/xlink" content-type="dwc:institutional_code" xlink:type="simple">ITBCZ</named-content> 2908</td><td rowspan="1" colspan="1">8</td><td rowspan="1" colspan="1">m</td><td rowspan="1" colspan="1"/><td rowspan="1" colspan="1">29.4</td><td rowspan="1" colspan="1">9.6</td><td rowspan="1" colspan="1">9.1</td><td rowspan="1" colspan="1">3.4</td><td rowspan="1" colspan="1">2.3</td><td rowspan="1" colspan="1">1.4</td><td rowspan="1" colspan="1">3.3</td><td rowspan="1" colspan="1">1.1</td><td rowspan="1" colspan="1">2.2</td><td rowspan="1" colspan="1">2.7</td><td rowspan="1" colspan="1">3.3</td><td rowspan="1" colspan="1">2.7</td></tr><tr><td rowspan="1" colspan="1">
                      <named-content xmlns:xlink="http://www.w3.org/1999/xlink" content-type="dwc:institutional_code" xlink:type="simple">ITBCZ</named-content> 2909</td><td rowspan="1" colspan="1">8</td><td rowspan="1" colspan="1">m</td><td rowspan="1" colspan="1"/><td rowspan="1" colspan="1">30.1</td><td rowspan="1" colspan="1">9.5</td><td rowspan="1" colspan="1">9.8</td><td rowspan="1" colspan="1">4.1</td><td rowspan="1" colspan="1">2.2</td><td rowspan="1" colspan="1">1.8</td><td rowspan="1" colspan="1">2.9</td><td rowspan="1" colspan="1">1.3</td><td rowspan="1" colspan="1">1.6</td><td rowspan="1" colspan="1">2.4</td><td rowspan="1" colspan="1">3.3</td><td rowspan="1" colspan="1">2.7</td></tr><tr><td rowspan="1" colspan="1">
                      <named-content xmlns:xlink="http://www.w3.org/1999/xlink" content-type="dwc:institutional_code" xlink:type="simple">ITBCZ</named-content> 2918</td><td rowspan="1" colspan="1">8</td><td rowspan="1" colspan="1">m</td><td rowspan="1" colspan="1"/><td rowspan="1" colspan="1">29.6</td><td rowspan="1" colspan="1">8.7</td><td rowspan="1" colspan="1">9.3</td><td rowspan="1" colspan="1">3.4</td><td rowspan="1" colspan="1">2.2</td><td rowspan="1" colspan="1">1.3</td><td rowspan="1" colspan="1">2.8</td><td rowspan="1" colspan="1">1.1</td><td rowspan="1" colspan="1">1.7</td><td rowspan="1" colspan="1">2.2</td><td rowspan="1" colspan="1">2.9</td><td rowspan="1" colspan="1">2.7</td></tr><tr><td rowspan="1" colspan="1">
                      <named-content xmlns:xlink="http://www.w3.org/1999/xlink" content-type="dwc:institutional_code" xlink:type="simple">ITBCZ</named-content> 2919</td><td rowspan="1" colspan="1">8</td><td rowspan="1" colspan="1">m</td><td rowspan="1" colspan="1"/><td rowspan="1" colspan="1">30.8</td><td rowspan="1" colspan="1">9.2</td><td rowspan="1" colspan="1">9.6</td><td rowspan="1" colspan="1">3.4</td><td rowspan="1" colspan="1">2.1</td><td rowspan="1" colspan="1">1.6</td><td rowspan="1" colspan="1">3.3</td><td rowspan="1" colspan="1">1.4</td><td rowspan="1" colspan="1">1.9</td><td rowspan="1" colspan="1">2.4</td><td rowspan="1" colspan="1">2.6</td><td rowspan="1" colspan="1">2.6</td></tr><tr><td rowspan="1" colspan="1">
                      <named-content xmlns:xlink="http://www.w3.org/1999/xlink" content-type="dwc:institutional_code" xlink:type="simple">ITBCZ</named-content> 3502</td><td rowspan="1" colspan="1">8</td><td rowspan="1" colspan="1">m</td><td rowspan="1" colspan="1"/><td rowspan="1" colspan="1">28.6</td><td rowspan="1" colspan="1">8.7</td><td rowspan="1" colspan="1">8.9</td><td rowspan="1" colspan="1">3.5</td><td rowspan="1" colspan="1">2.3</td><td rowspan="1" colspan="1">1.8</td><td rowspan="1" colspan="1">3.3</td><td rowspan="1" colspan="1">1.2</td><td rowspan="1" colspan="1">2.1</td><td rowspan="1" colspan="1">2.6</td><td rowspan="1" colspan="1">2.8</td><td rowspan="1" colspan="1">2.5</td></tr><tr><td rowspan="1" colspan="1">ABV-00455</td><td rowspan="1" colspan="1">6</td><td rowspan="1" colspan="1">f</td><td rowspan="1" colspan="1">paratype</td><td rowspan="1" colspan="1">35.2</td><td rowspan="1" colspan="1">9.3</td><td rowspan="1" colspan="1">8.9</td><td rowspan="1" colspan="1">4.2</td><td rowspan="1" colspan="1">2.4</td><td rowspan="1" colspan="1">1.7</td><td rowspan="1" colspan="1">2.4</td><td rowspan="1" colspan="1">1.7</td><td rowspan="1" colspan="1">1.2</td><td rowspan="1" colspan="1">2.8</td><td rowspan="1" colspan="1">1.7</td><td rowspan="1" colspan="1">2.6</td></tr><tr><td rowspan="1" colspan="1">CYS-10-10</td><td rowspan="1" colspan="1">11</td><td rowspan="1" colspan="1">f</td><td rowspan="1" colspan="1"/><td rowspan="1" colspan="1">35.1</td><td rowspan="1" colspan="1">9.4</td><td rowspan="1" colspan="1">9.1</td><td rowspan="1" colspan="1">3.9</td><td rowspan="1" colspan="1">1.9</td><td rowspan="1" colspan="1">1.9</td><td rowspan="1" colspan="1">3.6</td><td rowspan="1" colspan="1">1.6</td><td rowspan="1" colspan="1">2.1</td><td rowspan="1" colspan="1">3.5</td><td rowspan="1" colspan="1">2.6</td><td rowspan="1" colspan="1">3.0</td></tr><tr><td rowspan="1" colspan="1">ROM-36530</td><td rowspan="1" colspan="1">11</td><td rowspan="1" colspan="1">f</td><td rowspan="1" colspan="1"/><td rowspan="1" colspan="1">35.7</td><td rowspan="1" colspan="1">9.0</td><td rowspan="1" colspan="1">8.6</td><td rowspan="1" colspan="1">3.6</td><td rowspan="1" colspan="1">2.1</td><td rowspan="1" colspan="1">1.6</td><td rowspan="1" colspan="1">3.3</td><td rowspan="1" colspan="1">1.0</td><td rowspan="1" colspan="1">1.9</td><td rowspan="1" colspan="1">3.6</td><td rowspan="1" colspan="1">2.4</td><td rowspan="1" colspan="1">2.8</td></tr><tr><td rowspan="1" colspan="1">
                      <named-content xmlns:xlink="http://www.w3.org/1999/xlink" content-type="dwc:institutional_code" xlink:type="simple">ITBCZ</named-content> 2786</td><td rowspan="1" colspan="1">8</td><td rowspan="1" colspan="1">f</td><td rowspan="1" colspan="1"/><td rowspan="1" colspan="1">36.5</td><td rowspan="1" colspan="1">10.0</td><td rowspan="1" colspan="1">11.0</td><td rowspan="1" colspan="1">4.1</td><td rowspan="1" colspan="1">2.4</td><td rowspan="1" colspan="1">1.8</td><td rowspan="1" colspan="1">2.7</td><td rowspan="1" colspan="1">1.2</td><td rowspan="1" colspan="1">1.5</td><td rowspan="1" colspan="1">2.7</td><td rowspan="1" colspan="1">2.8</td><td rowspan="1" colspan="1">3.1</td></tr><tr><td rowspan="1" colspan="1">
                      <named-content xmlns:xlink="http://www.w3.org/1999/xlink" content-type="dwc:institutional_code" xlink:type="simple">ITBCZ</named-content> 2788</td><td rowspan="1" colspan="1">8</td><td rowspan="1" colspan="1">f</td><td rowspan="1" colspan="1"/><td rowspan="1" colspan="1">35.8</td><td rowspan="1" colspan="1">10.1</td><td rowspan="1" colspan="1">10.9</td><td rowspan="1" colspan="1">4.2</td><td rowspan="1" colspan="1">3.0</td><td rowspan="1" colspan="1">1.6</td><td rowspan="1" colspan="1">3.2</td><td rowspan="1" colspan="1">1.3</td><td rowspan="1" colspan="1">1.9</td><td rowspan="1" colspan="1">2.3</td><td rowspan="1" colspan="1">2.6</td><td rowspan="1" colspan="1">2.8</td></tr><tr><td rowspan="1" colspan="1">
                      <named-content xmlns:xlink="http://www.w3.org/1999/xlink" content-type="dwc:institutional_code" xlink:type="simple">ITBCZ</named-content> 2792</td><td rowspan="1" colspan="1">8</td><td rowspan="1" colspan="1">f</td><td rowspan="1" colspan="1"/><td rowspan="1" colspan="1">35.3</td><td rowspan="1" colspan="1">10.2</td><td rowspan="1" colspan="1">10.3</td><td rowspan="1" colspan="1">4.1</td><td rowspan="1" colspan="1">2.2</td><td rowspan="1" colspan="1">1.8</td><td rowspan="1" colspan="1">3.3</td><td rowspan="1" colspan="1">1.5</td><td rowspan="1" colspan="1">1.8</td><td rowspan="1" colspan="1">2.8</td><td rowspan="1" colspan="1">2.9</td><td rowspan="1" colspan="1">3.1</td></tr><tr><td rowspan="1" colspan="1">
                      <bold>Specimen ID</bold>
                    </td><td rowspan="1" colspan="1">
                      <bold>Population</bold>
                    </td><td rowspan="1" colspan="1">
                      <bold>Sex</bold>
                    </td><td rowspan="1" colspan="1">
                      <bold>Type status</bold>
                    </td><td rowspan="1" colspan="1">
                      <bold><abbrev xmlns:xlink="http://www.w3.org/1999/xlink" xlink:title="forearm length" id="ABBRID0EYHHK" xlink:type="simple">FAL</abbrev></bold>
                    </td><td rowspan="1" colspan="1">
                      <bold><abbrev xmlns:xlink="http://www.w3.org/1999/xlink" xlink:title="hand length" id="ABBRID0EBIHK" xlink:type="simple">HAL</abbrev></bold>
                    </td><td rowspan="1" colspan="1">
                      <bold><abbrev xmlns:xlink="http://www.w3.org/1999/xlink" xlink:title="first finger length" id="ABBRID0EKIHK" xlink:type="simple">FIL</abbrev></bold>
                    </td><td rowspan="1" colspan="1">
                      <bold><abbrev xmlns:xlink="http://www.w3.org/1999/xlink" xlink:title="second finger length" id="ABBRID0ETIHK" xlink:type="simple">FIIL</abbrev></bold>
                    </td><td rowspan="1" colspan="1">
                      <bold><abbrev xmlns:xlink="http://www.w3.org/1999/xlink" xlink:title="third finger length" id="ABBRID0E3IHK" xlink:type="simple">FIIIL</abbrev></bold>
                    </td><td rowspan="1" colspan="1">
                      <bold><abbrev xmlns:xlink="http://www.w3.org/1999/xlink" xlink:title="fourth finger length" id="ABBRID0EFJHK" xlink:type="simple">FIVL</abbrev></bold>
                    </td><td rowspan="1" colspan="1">
                      <bold><abbrev xmlns:xlink="http://www.w3.org/1999/xlink" xlink:title="shank length" id="ABBRID0EOJHK" xlink:type="simple">SHL</abbrev></bold>
                    </td><td rowspan="1" colspan="1">
                      <bold><abbrev xmlns:xlink="http://www.w3.org/1999/xlink" xlink:title="thigh length" id="ABBRID0EXJHK" xlink:type="simple">TL</abbrev></bold>
                    </td><td rowspan="1" colspan="1">
                      <bold><abbrev xmlns:xlink="http://www.w3.org/1999/xlink" xlink:title="foot length" id="ABBRID0EAKHK" xlink:type="simple">FOL</abbrev></bold>
                    </td><td rowspan="1" colspan="1">
                      <bold><abbrev xmlns:xlink="http://www.w3.org/1999/xlink" xlink:title="tibiotarsal articulation to tip of fourth toe distance" id="ABBRID0EJKHK" xlink:type="simple">TFOL</abbrev></bold>
                    </td><td rowspan="1" colspan="1">
                      <bold><abbrev xmlns:xlink="http://www.w3.org/1999/xlink" xlink:title="inner metatarsal tubercle length" id="ABBRID0ESKHK" xlink:type="simple">IMT</abbrev></bold>
                    </td><td rowspan="1" colspan="1"/></tr><tr><td rowspan="1" colspan="1">NAP-02658</td><td rowspan="1" colspan="1">10</td><td rowspan="1" colspan="1">m</td><td rowspan="1" colspan="1">holotype</td><td rowspan="1" colspan="1">7.0</td><td rowspan="1" colspan="1">7.3</td><td rowspan="1" colspan="1">2.4</td><td rowspan="1" colspan="1">2.8</td><td rowspan="1" colspan="1">4.6</td><td rowspan="1" colspan="1">2.8</td><td rowspan="1" colspan="1">13.2</td><td rowspan="1" colspan="1">12.1</td><td rowspan="1" colspan="1">18.9</td><td rowspan="1" colspan="1">11.9</td><td rowspan="1" colspan="1">1.8</td><td rowspan="1" colspan="1"/></tr><tr><td rowspan="1" colspan="1">NAP-01455</td><td rowspan="1" colspan="1">6</td><td rowspan="1" colspan="1">m</td><td rowspan="1" colspan="1">paratype</td><td rowspan="1" colspan="1">8.5</td><td rowspan="1" colspan="1">9.4</td><td rowspan="1" colspan="1">2.3</td><td rowspan="1" colspan="1">4.1</td><td rowspan="1" colspan="1">6.0</td><td rowspan="1" colspan="1">3.7</td><td rowspan="1" colspan="1">16.1</td><td rowspan="1" colspan="1">14.8</td><td rowspan="1" colspan="1">14.7</td><td rowspan="1" colspan="1">28.0</td><td rowspan="1" colspan="1">2.0</td><td rowspan="1" colspan="1"/></tr><tr><td rowspan="1" colspan="1">NAP-01449</td><td rowspan="1" colspan="1">6</td><td rowspan="1" colspan="1">m</td><td rowspan="1" colspan="1">paratype</td><td rowspan="1" colspan="1">7.1</td><td rowspan="1" colspan="1">7.5</td><td rowspan="1" colspan="1">2.8</td><td rowspan="1" colspan="1">3.0</td><td rowspan="1" colspan="1">4.1</td><td rowspan="1" colspan="1">3.0</td><td rowspan="1" colspan="1">14.4</td><td rowspan="1" colspan="1">13.4</td><td rowspan="1" colspan="1">11.8</td><td rowspan="1" colspan="1">19.4</td><td rowspan="1" colspan="1">1.7</td><td rowspan="1" colspan="1"/></tr><tr><td rowspan="1" colspan="1">NAP-01450</td><td rowspan="1" colspan="1">6</td><td rowspan="1" colspan="1">m</td><td rowspan="1" colspan="1">paratype</td><td rowspan="1" colspan="1">7.5</td><td rowspan="1" colspan="1">7.8</td><td rowspan="1" colspan="1">2.1</td><td rowspan="1" colspan="1">2.9</td><td rowspan="1" colspan="1">4.9</td><td rowspan="1" colspan="1">2.6</td><td rowspan="1" colspan="1">12.9</td><td rowspan="1" colspan="1">13.8</td><td rowspan="1" colspan="1">11.1</td><td rowspan="1" colspan="1">19.7</td><td rowspan="1" colspan="1">1.9</td><td rowspan="1" colspan="1"/></tr><tr><td rowspan="1" colspan="1">NAP-01460</td><td rowspan="1" colspan="1">6</td><td rowspan="1" colspan="1">m</td><td rowspan="1" colspan="1">paratype</td><td rowspan="1" colspan="1">6.5</td><td rowspan="1" colspan="1">6.7</td><td rowspan="1" colspan="1">2.3</td><td rowspan="1" colspan="1">2.9</td><td rowspan="1" colspan="1">4.4</td><td rowspan="1" colspan="1">2.4</td><td rowspan="1" colspan="1">13.4</td><td rowspan="1" colspan="1">11.3</td><td rowspan="1" colspan="1">10.6</td><td rowspan="1" colspan="1">17.5</td><td rowspan="1" colspan="1">1.3</td><td rowspan="1" colspan="1"/></tr><tr><td rowspan="1" colspan="1">ABV-00316</td><td rowspan="1" colspan="1">8</td><td rowspan="1" colspan="1">m</td><td rowspan="1" colspan="1"/><td rowspan="1" colspan="1">7.3</td><td rowspan="1" colspan="1">6.7</td><td rowspan="1" colspan="1">2.4</td><td rowspan="1" colspan="1">2.9</td><td rowspan="1" colspan="1">4.9</td><td rowspan="1" colspan="1">2.9</td><td rowspan="1" colspan="1">13.2</td><td rowspan="1" colspan="1">13.5</td><td rowspan="1" colspan="1">11.6</td><td rowspan="1" colspan="1">19.2</td><td rowspan="1" colspan="1">2.5</td><td rowspan="1" colspan="1"/></tr><tr><td rowspan="1" colspan="1">HB-36-1</td><td rowspan="1" colspan="1">8</td><td rowspan="1" colspan="1">m</td><td rowspan="1" colspan="1"/><td rowspan="1" colspan="1">6.6</td><td rowspan="1" colspan="1">7.1</td><td rowspan="1" colspan="1">2.1</td><td rowspan="1" colspan="1">3.2</td><td rowspan="1" colspan="1">4.6</td><td rowspan="1" colspan="1">3.0</td><td rowspan="1" colspan="1">12.6</td><td rowspan="1" colspan="1">13.4</td><td rowspan="1" colspan="1">11.6</td><td rowspan="1" colspan="1">18.9</td><td rowspan="1" colspan="1">1.5</td><td rowspan="1" colspan="1"/></tr><tr><td rowspan="1" colspan="1">ROM-36525</td><td rowspan="1" colspan="1">11</td><td rowspan="1" colspan="1">m</td><td rowspan="1" colspan="1"/><td rowspan="1" colspan="1">6.9</td><td rowspan="1" colspan="1">6.6</td><td rowspan="1" colspan="1">2.0</td><td rowspan="1" colspan="1">2.4</td><td rowspan="1" colspan="1">4.5</td><td rowspan="1" colspan="1">2.7</td><td rowspan="1" colspan="1">11.7</td><td rowspan="1" colspan="1">11.9</td><td rowspan="1" colspan="1">10.6</td><td rowspan="1" colspan="1">17.1</td><td rowspan="1" colspan="1">1.2</td><td rowspan="1" colspan="1"/></tr><tr><td rowspan="1" colspan="1">ROM-36523</td><td rowspan="1" colspan="1">11</td><td rowspan="1" colspan="1">m</td><td rowspan="1" colspan="1"/><td rowspan="1" colspan="1">6.4</td><td rowspan="1" colspan="1">6.0</td><td rowspan="1" colspan="1">2.9</td><td rowspan="1" colspan="1">2.9</td><td rowspan="1" colspan="1">4.8</td><td rowspan="1" colspan="1">3.0</td><td rowspan="1" colspan="1">12.8</td><td rowspan="1" colspan="1">13.2</td><td rowspan="1" colspan="1">11.4</td><td rowspan="1" colspan="1">18.3</td><td rowspan="1" colspan="1">1.6</td><td rowspan="1" colspan="1"/></tr><tr><td rowspan="1" colspan="1">ROM-36529</td><td rowspan="1" colspan="1">11</td><td rowspan="1" colspan="1">m</td><td rowspan="1" colspan="1"/><td rowspan="1" colspan="1">6.7</td><td rowspan="1" colspan="1">6.4</td><td rowspan="1" colspan="1">2.9</td><td rowspan="1" colspan="1">3.0</td><td rowspan="1" colspan="1">4.5</td><td rowspan="1" colspan="1">3.0</td><td rowspan="1" colspan="1">13.5</td><td rowspan="1" colspan="1">13.5</td><td rowspan="1" colspan="1">11.0</td><td rowspan="1" colspan="1">19.1</td><td rowspan="1" colspan="1">1.6</td><td rowspan="1" colspan="1"/></tr><tr><td rowspan="1" colspan="1">NAP-01757</td><td rowspan="1" colspan="1">6</td><td rowspan="1" colspan="1">m</td><td rowspan="1" colspan="1"/><td rowspan="1" colspan="1">8.4</td><td rowspan="1" colspan="1">7.4</td><td rowspan="1" colspan="1">2.5</td><td rowspan="1" colspan="1">2.5</td><td rowspan="1" colspan="1">4.5</td><td rowspan="1" colspan="1">3.1</td><td rowspan="1" colspan="1">13.3</td><td rowspan="1" colspan="1">14.5</td><td rowspan="1" colspan="1">11.6</td><td rowspan="1" colspan="1">19.6</td><td rowspan="1" colspan="1">1.2</td><td rowspan="1" colspan="1"/></tr><tr><td rowspan="1" colspan="1">NAP-01782</td><td rowspan="1" colspan="1">6</td><td rowspan="1" colspan="1">m</td><td rowspan="1" colspan="1"/><td rowspan="1" colspan="1">6.1</td><td rowspan="1" colspan="1">4.8</td><td rowspan="1" colspan="1">1.1</td><td rowspan="1" colspan="1">2.0</td><td rowspan="1" colspan="1">3.7</td><td rowspan="1" colspan="1">1.4</td><td rowspan="1" colspan="1">12.7</td><td rowspan="1" colspan="1">13.1</td><td rowspan="1" colspan="1">11.0</td><td rowspan="1" colspan="1">18.7</td><td rowspan="1" colspan="1">1.4</td><td rowspan="1" colspan="1"/></tr><tr><td rowspan="1" colspan="1">NAP-01758</td><td rowspan="1" colspan="1">7</td><td rowspan="1" colspan="1">m</td><td rowspan="1" colspan="1"/><td rowspan="1" colspan="1">8.1</td><td rowspan="1" colspan="1">6.6</td><td rowspan="1" colspan="1">2.1</td><td rowspan="1" colspan="1">3.2</td><td rowspan="1" colspan="1">4.6</td><td rowspan="1" colspan="1">2.5</td><td rowspan="1" colspan="1">14.8</td><td rowspan="1" colspan="1">15.3</td><td rowspan="1" colspan="1">13.3</td><td rowspan="1" colspan="1">20.4</td><td rowspan="1" colspan="1">1.8</td><td rowspan="1" colspan="1"/></tr><tr><td rowspan="1" colspan="1">NAP-01871</td><td rowspan="1" colspan="1">7</td><td rowspan="1" colspan="1">m</td><td rowspan="1" colspan="1"/><td rowspan="1" colspan="1">6.5</td><td rowspan="1" colspan="1">6.8</td><td rowspan="1" colspan="1">2.3</td><td rowspan="1" colspan="1">2.8</td><td rowspan="1" colspan="1">4.6</td><td rowspan="1" colspan="1">3.1</td><td rowspan="1" colspan="1">14.2</td><td rowspan="1" colspan="1">14.6</td><td rowspan="1" colspan="1">10.8</td><td rowspan="1" colspan="1">19.2</td><td rowspan="1" colspan="1">1.2</td><td rowspan="1" colspan="1"/></tr><tr><td rowspan="1" colspan="1">NAP-01783</td><td rowspan="1" colspan="1">7</td><td rowspan="1" colspan="1">m</td><td rowspan="1" colspan="1"/><td rowspan="1" colspan="1">7.6</td><td rowspan="1" colspan="1">6.1</td><td rowspan="1" colspan="1">2.4</td><td rowspan="1" colspan="1">3.4</td><td rowspan="1" colspan="1">4.8</td><td rowspan="1" colspan="1">3.0</td><td rowspan="1" colspan="1">14.0</td><td rowspan="1" colspan="1">15.7</td><td rowspan="1" colspan="1">10.4</td><td rowspan="1" colspan="1">18.1</td><td rowspan="1" colspan="1">1.6</td><td rowspan="1" colspan="1"/></tr><tr><td rowspan="1" colspan="1">ABV-00471</td><td rowspan="1" colspan="1">6</td><td rowspan="1" colspan="1">m</td><td rowspan="1" colspan="1">paratype</td><td rowspan="1" colspan="1">8.6</td><td rowspan="1" colspan="1">7.1</td><td rowspan="1" colspan="1">3.0</td><td rowspan="1" colspan="1">3.4</td><td rowspan="1" colspan="1">4.9</td><td rowspan="1" colspan="1">3.2</td><td rowspan="1" colspan="1">14.2</td><td rowspan="1" colspan="1">14.5</td><td rowspan="1" colspan="1">13.1</td><td rowspan="1" colspan="1">19.6</td><td rowspan="1" colspan="1">1.2</td><td rowspan="1" colspan="1"/></tr><tr><td rowspan="1" colspan="1">ABV-00454</td><td rowspan="1" colspan="1">6</td><td rowspan="1" colspan="1">m</td><td rowspan="1" colspan="1">paratype</td><td rowspan="1" colspan="1">8.2</td><td rowspan="1" colspan="1">7.2</td><td rowspan="1" colspan="1">3.0</td><td rowspan="1" colspan="1">3.2</td><td rowspan="1" colspan="1">5.1</td><td rowspan="1" colspan="1">3.2</td><td rowspan="1" colspan="1">15.7</td><td rowspan="1" colspan="1">15.3</td><td rowspan="1" colspan="1">13.1</td><td rowspan="1" colspan="1">22.0</td><td rowspan="1" colspan="1">1.3</td><td rowspan="1" colspan="1"/></tr><tr><td rowspan="1" colspan="1">ABV-00472</td><td rowspan="1" colspan="1">6</td><td rowspan="1" colspan="1">m</td><td rowspan="1" colspan="1">paratype</td><td rowspan="1" colspan="1">7.9</td><td rowspan="1" colspan="1">6.5</td><td rowspan="1" colspan="1">2.5</td><td rowspan="1" colspan="1">3.0</td><td rowspan="1" colspan="1">5.2</td><td rowspan="1" colspan="1">3.1</td><td rowspan="1" colspan="1">14.7</td><td rowspan="1" colspan="1">11.9</td><td rowspan="1" colspan="1">12.6</td><td rowspan="1" colspan="1">21.4</td><td rowspan="1" colspan="1">1.2</td><td rowspan="1" colspan="1"/></tr><tr><td rowspan="1" colspan="1">ROM-36524</td><td rowspan="1" colspan="1">11</td><td rowspan="1" colspan="1">m</td><td rowspan="1" colspan="1"/><td rowspan="1" colspan="1">6.8</td><td rowspan="1" colspan="1">6.4</td><td rowspan="1" colspan="1">2.2</td><td rowspan="1" colspan="1">2.9</td><td rowspan="1" colspan="1">4.5</td><td rowspan="1" colspan="1">2.4</td><td rowspan="1" colspan="1">13.0</td><td rowspan="1" colspan="1">13.0</td><td rowspan="1" colspan="1">10.8</td><td rowspan="1" colspan="1">17.4</td><td rowspan="1" colspan="1">1.5</td><td rowspan="1" colspan="1"/></tr><tr><td rowspan="1" colspan="1">ROM-36527</td><td rowspan="1" colspan="1">11</td><td rowspan="1" colspan="1">m</td><td rowspan="1" colspan="1"/><td rowspan="1" colspan="1">6.4</td><td rowspan="1" colspan="1">6.7</td><td rowspan="1" colspan="1">2.4</td><td rowspan="1" colspan="1">2.6</td><td rowspan="1" colspan="1">4.9</td><td rowspan="1" colspan="1">2.5</td><td rowspan="1" colspan="1">12.2</td><td rowspan="1" colspan="1">11.9</td><td rowspan="1" colspan="1">11.9</td><td rowspan="1" colspan="1">19.0</td><td rowspan="1" colspan="1">1.5</td><td rowspan="1" colspan="1"/></tr><tr><td rowspan="1" colspan="1">ROM-36522</td><td rowspan="1" colspan="1">11</td><td rowspan="1" colspan="1">m</td><td rowspan="1" colspan="1"/><td rowspan="1" colspan="1">6.8</td><td rowspan="1" colspan="1">6.6</td><td rowspan="1" colspan="1">2.2</td><td rowspan="1" colspan="1">2.7</td><td rowspan="1" colspan="1">4.3</td><td rowspan="1" colspan="1">2.3</td><td rowspan="1" colspan="1">12.3</td><td rowspan="1" colspan="1">12.9</td><td rowspan="1" colspan="1">11.3</td><td rowspan="1" colspan="1">18.7</td><td rowspan="1" colspan="1">1.2</td><td rowspan="1" colspan="1"/></tr><tr><td rowspan="1" colspan="1">ROM-36528</td><td rowspan="1" colspan="1">11</td><td rowspan="1" colspan="1">m</td><td rowspan="1" colspan="1"/><td rowspan="1" colspan="1">6.1</td><td rowspan="1" colspan="1">5.8</td><td rowspan="1" colspan="1">2.2</td><td rowspan="1" colspan="1">2.4</td><td rowspan="1" colspan="1">4.2</td><td rowspan="1" colspan="1">2.5</td><td rowspan="1" colspan="1">12.5</td><td rowspan="1" colspan="1">13.0</td><td rowspan="1" colspan="1">11.7</td><td rowspan="1" colspan="1">18.4</td><td rowspan="1" colspan="1">1.7</td><td rowspan="1" colspan="1"/></tr><tr><td rowspan="1" colspan="1">ROM-36526</td><td rowspan="1" colspan="1">11</td><td rowspan="1" colspan="1">m</td><td rowspan="1" colspan="1"/><td rowspan="1" colspan="1">6.1</td><td rowspan="1" colspan="1">6.3</td><td rowspan="1" colspan="1">2.3</td><td rowspan="1" colspan="1">2.5</td><td rowspan="1" colspan="1">4.3</td><td rowspan="1" colspan="1">2.7</td><td rowspan="1" colspan="1">12.7</td><td rowspan="1" colspan="1">12.4</td><td rowspan="1" colspan="1">12.7</td><td rowspan="1" colspan="1">18.2</td><td rowspan="1" colspan="1">2.2</td><td rowspan="1" colspan="1"/></tr><tr><td rowspan="1" colspan="1">
                      <named-content xmlns:xlink="http://www.w3.org/1999/xlink" content-type="dwc:institutional_code" xlink:type="simple">ITBCZ</named-content> 2828</td><td rowspan="1" colspan="1">8</td><td rowspan="1" colspan="1">m</td><td rowspan="1" colspan="1"/><td rowspan="1" colspan="1">7.8</td><td rowspan="1" colspan="1">7.1</td><td rowspan="1" colspan="1">3.2</td><td rowspan="1" colspan="1">2.9</td><td rowspan="1" colspan="1">4.1</td><td rowspan="1" colspan="1">3.4</td><td rowspan="1" colspan="1">4.6</td><td rowspan="1" colspan="1">12.0</td><td rowspan="1" colspan="1">11.2</td><td rowspan="1" colspan="1">19.6</td><td rowspan="1" colspan="1">1.8</td><td rowspan="1" colspan="1"/></tr><tr><td rowspan="1" colspan="1">
                      <named-content xmlns:xlink="http://www.w3.org/1999/xlink" content-type="dwc:institutional_code" xlink:type="simple">ITBCZ</named-content> 2908</td><td rowspan="1" colspan="1">8</td><td rowspan="1" colspan="1">m</td><td rowspan="1" colspan="1"/><td rowspan="1" colspan="1">7.5</td><td rowspan="1" colspan="1">8.0</td><td rowspan="1" colspan="1">3.5</td><td rowspan="1" colspan="1">2.8</td><td rowspan="1" colspan="1">5.1</td><td rowspan="1" colspan="1">3.9</td><td rowspan="1" colspan="1">14.8</td><td rowspan="1" colspan="1">14.9</td><td rowspan="1" colspan="1">12.7</td><td rowspan="1" colspan="1">22.8</td><td rowspan="1" colspan="1">1.9</td><td rowspan="1" colspan="1"/></tr><tr><td rowspan="1" colspan="1">
                      <named-content xmlns:xlink="http://www.w3.org/1999/xlink" content-type="dwc:institutional_code" xlink:type="simple">ITBCZ</named-content> 2909</td><td rowspan="1" colspan="1">8</td><td rowspan="1" colspan="1">m</td><td rowspan="1" colspan="1"/><td rowspan="1" colspan="1">7.8</td><td rowspan="1" colspan="1">8.2</td><td rowspan="1" colspan="1">3.1</td><td rowspan="1" colspan="1">3.8</td><td rowspan="1" colspan="1">5.2</td><td rowspan="1" colspan="1">4.1</td><td rowspan="1" colspan="1">16.3</td><td rowspan="1" colspan="1">16.1</td><td rowspan="1" colspan="1">12.6</td><td rowspan="1" colspan="1">21.9</td><td rowspan="1" colspan="1">2.1</td><td rowspan="1" colspan="1"/></tr><tr><td rowspan="1" colspan="1">
                      <named-content xmlns:xlink="http://www.w3.org/1999/xlink" content-type="dwc:institutional_code" xlink:type="simple">ITBCZ</named-content> 2918</td><td rowspan="1" colspan="1">8</td><td rowspan="1" colspan="1">m</td><td rowspan="1" colspan="1"/><td rowspan="1" colspan="1">7.0</td><td rowspan="1" colspan="1">7.3</td><td rowspan="1" colspan="1">3.4</td><td rowspan="1" colspan="1">3.3</td><td rowspan="1" colspan="1">5.0</td><td rowspan="1" colspan="1">3.5</td><td rowspan="1" colspan="1">19.6</td><td rowspan="1" colspan="1">13.4</td><td rowspan="1" colspan="1">12.1</td><td rowspan="1" colspan="1">20.0</td><td rowspan="1" colspan="1">1.7</td><td rowspan="1" colspan="1"/></tr><tr><td rowspan="1" colspan="1">
                      <named-content xmlns:xlink="http://www.w3.org/1999/xlink" content-type="dwc:institutional_code" xlink:type="simple">ITBCZ</named-content> 2919</td><td rowspan="1" colspan="1">8</td><td rowspan="1" colspan="1">m</td><td rowspan="1" colspan="1"/><td rowspan="1" colspan="1">8.9</td><td rowspan="1" colspan="1">8.3</td><td rowspan="1" colspan="1">3.4</td><td rowspan="1" colspan="1">3.0</td><td rowspan="1" colspan="1">6.0</td><td rowspan="1" colspan="1">3.6</td><td rowspan="1" colspan="1">16.0</td><td rowspan="1" colspan="1">15.1</td><td rowspan="1" colspan="1">12.3</td><td rowspan="1" colspan="1">21.9</td><td rowspan="1" colspan="1">2.1</td><td rowspan="1" colspan="1"/></tr><tr><td rowspan="1" colspan="1">
                      <named-content xmlns:xlink="http://www.w3.org/1999/xlink" content-type="dwc:institutional_code" xlink:type="simple">ITBCZ</named-content> 3502</td><td rowspan="1" colspan="1">8</td><td rowspan="1" colspan="1">m</td><td rowspan="1" colspan="1"/><td rowspan="1" colspan="1">7.8</td><td rowspan="1" colspan="1">7.7</td><td rowspan="1" colspan="1">3.2</td><td rowspan="1" colspan="1">3.0</td><td rowspan="1" colspan="1">5.5</td><td rowspan="1" colspan="1">3.5</td><td rowspan="1" colspan="1">15.0</td><td rowspan="1" colspan="1">14.7</td><td rowspan="1" colspan="1">12.6</td><td rowspan="1" colspan="1">20.7</td><td rowspan="1" colspan="1">1.8</td><td rowspan="1" colspan="1"/></tr><tr><td rowspan="1" colspan="1">ABV-00455</td><td rowspan="1" colspan="1">6</td><td rowspan="1" colspan="1">f</td><td rowspan="1" colspan="1">paratype</td><td rowspan="1" colspan="1">8.3</td><td rowspan="1" colspan="1">7.7</td><td rowspan="1" colspan="1">2.9</td><td rowspan="1" colspan="1">3.3</td><td rowspan="1" colspan="1">4.9</td><td rowspan="1" colspan="1">3.1</td><td rowspan="1" colspan="1">16.1</td><td rowspan="1" colspan="1">16.2</td><td rowspan="1" colspan="1">14.2</td><td rowspan="1" colspan="1">22.6</td><td rowspan="1" colspan="1">1.7</td><td rowspan="1" colspan="1"/></tr><tr><td rowspan="1" colspan="1">CYS-10-10</td><td rowspan="1" colspan="1">11</td><td rowspan="1" colspan="1">f</td><td rowspan="1" colspan="1"/><td rowspan="1" colspan="1">7.9</td><td rowspan="1" colspan="1">8.6</td><td rowspan="1" colspan="1">3.0</td><td rowspan="1" colspan="1">3.4</td><td rowspan="1" colspan="1">5.2</td><td rowspan="1" colspan="1">3.2</td><td rowspan="1" colspan="1">15.3</td><td rowspan="1" colspan="1">15.5</td><td rowspan="1" colspan="1">13.9</td><td rowspan="1" colspan="1">21.8</td><td rowspan="1" colspan="1">2.4</td><td rowspan="1" colspan="1"/></tr><tr><td rowspan="1" colspan="1">ROM-36530</td><td rowspan="1" colspan="1">11</td><td rowspan="1" colspan="1">f</td><td rowspan="1" colspan="1"/><td rowspan="1" colspan="1">7.7</td><td rowspan="1" colspan="1">8.7</td><td rowspan="1" colspan="1">3.3</td><td rowspan="1" colspan="1">4.7</td><td rowspan="1" colspan="1">5.6</td><td rowspan="1" colspan="1">3.6</td><td rowspan="1" colspan="1">14.9</td><td rowspan="1" colspan="1">15.8</td><td rowspan="1" colspan="1">15.1</td><td rowspan="1" colspan="1">23.3</td><td rowspan="1" colspan="1">1.5</td><td rowspan="1" colspan="1"/></tr><tr><td rowspan="1" colspan="1">
                      <named-content xmlns:xlink="http://www.w3.org/1999/xlink" content-type="dwc:institutional_code" xlink:type="simple">ITBCZ</named-content> 2786</td><td rowspan="1" colspan="1">8</td><td rowspan="1" colspan="1">f</td><td rowspan="1" colspan="1"/><td rowspan="1" colspan="1">9.8</td><td rowspan="1" colspan="1">9.2</td><td rowspan="1" colspan="1">4.1</td><td rowspan="1" colspan="1">3.9</td><td rowspan="1" colspan="1">6.3</td><td rowspan="1" colspan="1">4.6</td><td rowspan="1" colspan="1">19.8</td><td rowspan="1" colspan="1">17.8</td><td rowspan="1" colspan="1">15.7</td><td rowspan="1" colspan="1">27.2</td><td rowspan="1" colspan="1">2.3</td><td rowspan="1" colspan="1"/></tr><tr><td rowspan="1" colspan="1">
                      <named-content xmlns:xlink="http://www.w3.org/1999/xlink" content-type="dwc:institutional_code" xlink:type="simple">ITBCZ</named-content> 2788</td><td rowspan="1" colspan="1">8</td><td rowspan="1" colspan="1">f</td><td rowspan="1" colspan="1"/><td rowspan="1" colspan="1">10.1</td><td rowspan="1" colspan="1">9.7</td><td rowspan="1" colspan="1">4.2</td><td rowspan="1" colspan="1">4.1</td><td rowspan="1" colspan="1">7.0</td><td rowspan="1" colspan="1">4.9</td><td rowspan="1" colspan="1">17.7</td><td rowspan="1" colspan="1">15.5</td><td rowspan="1" colspan="1">15.3</td><td rowspan="1" colspan="1">25.0</td><td rowspan="1" colspan="1">2.0</td><td rowspan="1" colspan="1"/></tr><tr><td rowspan="1" colspan="1">
                      <named-content xmlns:xlink="http://www.w3.org/1999/xlink" content-type="dwc:institutional_code" xlink:type="simple">ITBCZ</named-content> 2792</td><td rowspan="1" colspan="1">8</td><td rowspan="1" colspan="1">f</td><td rowspan="1" colspan="1"/><td rowspan="1" colspan="1">10.1</td><td rowspan="1" colspan="1">9.1</td><td rowspan="1" colspan="1">4.5</td><td rowspan="1" colspan="1">4.1</td><td rowspan="1" colspan="1">5.8</td><td rowspan="1" colspan="1">5.2</td><td rowspan="1" colspan="1">19.0</td><td rowspan="1" colspan="1">17.2</td><td rowspan="1" colspan="1">15.1</td><td rowspan="1" colspan="1">26.0</td><td rowspan="1" colspan="1">2.1</td><td rowspan="1" colspan="1"/></tr></tbody></table></table-wrap></tp:treatment-sec><tp:treatment-sec sec-type="description" id="SECID0EDCBM"><title>Tadpole description.</title><p>Tadpoles were allocated to <italic><tp:taxon-name><tp:taxon-name-part taxon-name-part-type="genus" reg="Ophryophryne">Ophryophryne</tp:taxon-name-part> <tp:taxon-name-part taxon-name-part-type="species" reg="elfina">elfina</tp:taxon-name-part></tp:taxon-name></italic> sp. n. based on the following evidence: (1) morphological features characteristic for megophryine larvae in general; <italic><tp:taxon-name><tp:taxon-name-part taxon-name-part-type="genus" reg="Ophryophryne">Ophryophryne</tp:taxon-name-part></tp:taxon-name></italic> or <italic><tp:taxon-name><tp:taxon-name-part taxon-name-part-type="genus" reg="Megophrys">Megophrys</tp:taxon-name-part></tp:taxon-name></italic> <italic>s. lato</italic> in particular (elliptical shaped body with long muscular tail, oral disk forms a dorsally oriented funnel); (2) collected in the stream where calling males of the new species were recorded; (3) species identification confirmed by mtDNA sequences of short 16S rRNA gene fragment (up to 500 bp) (GenBank Acession numbers: <ext-link xmlns:xlink="http://www.w3.org/1999/xlink" ext-link-type="gen" xlink:href="KY515232" xlink:type="simple">KY515232</ext-link>–<ext-link xmlns:xlink="http://www.w3.org/1999/xlink" ext-link-type="gen" xlink:href="KY515233" xlink:type="simple">KY515233</ext-link>, see Table <xref ref-type="table" rid="T1">1</xref>).</p><p>Standard tadpoles measurements (mean ± SD, <italic>N</italic> = 5, Stage 25; <named-content xmlns:xlink="http://www.w3.org/1999/xlink" content-type="dwc:institutional_code" xlink:type="simple">ZMMU</named-content> A-5679, field number NAP-01169, collected from Bidoup Mt., 1900 m a.s.l., Bidoup–Nui Ba N.P., Lam Dong Prov.) (all in mm, taken by NAP): <abbrev xmlns:xlink="http://www.w3.org/1999/xlink" xlink:title="total length" id="ABBRID0ERDBM" xlink:type="simple">TOL</abbrev> = 28.4 ± 1.3 (27.4–30.2); <abbrev xmlns:xlink="http://www.w3.org/1999/xlink" xlink:title="body length" id="ABBRID0EVDBM" xlink:type="simple">BL</abbrev> = 8.6 ± 0.1 (8.4–8.7); <abbrev xmlns:xlink="http://www.w3.org/1999/xlink" xlink:title="tail length" id="ABBRID0EZDBM" xlink:type="simple">TAL</abbrev> = 19.8 ± 1.2 (18.9–21.5); <abbrev xmlns:xlink="http://www.w3.org/1999/xlink" xlink:title="maximum body width" id="ABBRID0E4DBM" xlink:type="simple">BW</abbrev> = 4.4 ± 0.4 (3.8–4.6); <abbrev xmlns:xlink="http://www.w3.org/1999/xlink" xlink:title="maximum body height" id="ABBRID0EBEBM" xlink:type="simple">BH</abbrev> = 3.6 ± 0.2 (3.4–3.7); <abbrev xmlns:xlink="http://www.w3.org/1999/xlink" xlink:title="maximum tail height" id="ABBRID0EFEBM" xlink:type="simple">TH</abbrev> = 4.5 ± 0.4 (4.0–4.8); <abbrev xmlns:xlink="http://www.w3.org/1999/xlink" xlink:title="snout to vent length" id="ABBRID0EJEBM" xlink:type="simple">SVL</abbrev> = 9.2 ± 0.3 (9.0–9.5); <abbrev xmlns:xlink="http://www.w3.org/1999/xlink" xlink:title="snout to spiracle distance" id="ABBRID0ENEBM" xlink:type="simple">SSp</abbrev> = 4.8 ± 0.2 (4.5–4.9); <abbrev xmlns:xlink="http://www.w3.org/1999/xlink" xlink:title="maximum upper tail fin height" id="ABBRID0EREBM" xlink:type="simple">UF</abbrev> = 1.4 ± 0.1 (1.3–1.5); <abbrev xmlns:xlink="http://www.w3.org/1999/xlink" xlink:title="maximum lower tail fin height" id="ABBRID0EVEBM" xlink:type="simple">LF</abbrev> = 1.1 ± 0.0 (1.1–1.1); <abbrev xmlns:xlink="http://www.w3.org/1999/xlink" xlink:title="internarial distance" id="ABBRID0EZEBM" xlink:type="simple">IN</abbrev> = 2.6 ± 0.1 (2.5–2.6); <abbrev xmlns:xlink="http://www.w3.org/1999/xlink" xlink:title="interpupilar distance" id="ABBRID0E4EBM" xlink:type="simple">IP</abbrev> = 2.8 ± 0.2 (2.7–3.2); <abbrev xmlns:xlink="http://www.w3.org/1999/xlink" xlink:title="rostro-narial distance" id="ABBRID0EBFBM" xlink:type="simple">RN</abbrev> = 1.7 ± 0.1 (1.7–1.8); <abbrev xmlns:xlink="http://www.w3.org/1999/xlink" xlink:title="naro-pupilar distance" id="ABBRID0EFFBM" xlink:type="simple">NP</abbrev> = 0.8 ± 0.1 (0.7–0.8); <abbrev xmlns:xlink="http://www.w3.org/1999/xlink" xlink:title="eye diameter" id="ABBRID0EJFBM" xlink:type="simple">ED</abbrev> = 0.8 ± 0.0 (0.8–0.9).</p><p>The following description is based on five tadpoles at stage 25 (<named-content xmlns:xlink="http://www.w3.org/1999/xlink" content-type="dwc:institutional_code" xlink:type="simple">ZMMU</named-content> A-5679, field number NAP-01169). In lateral view (Fig. <xref ref-type="fig" rid="F11">11A</xref>), body slightly compressed dorsoventrally (<abbrev xmlns:xlink="http://www.w3.org/1999/xlink" xlink:title="maximum body height" id="ABBRID0EYFBM" xlink:type="simple">BH</abbrev>/<abbrev xmlns:xlink="http://www.w3.org/1999/xlink" xlink:title="maximum body width" id="ABBRID0E3FBM" xlink:type="simple">BW</abbrev> 83.5 ± 4.09%), especially anteriorly, convex both dorsally and ventrally. Body elliptical in dorsal view (Fig. <xref ref-type="fig" rid="F11">11B</xref>), with maximum width at middle of body (<abbrev xmlns:xlink="http://www.w3.org/1999/xlink" xlink:title="maximum body width" id="ABBRID0EEGBM" xlink:type="simple">BW</abbrev>/<abbrev xmlns:xlink="http://www.w3.org/1999/xlink" xlink:title="body length" id="ABBRID0EIGBM" xlink:type="simple">BL</abbrev> 51.0 ± 4.2%); snout short, rounded, blunt. Eyes of moderate size (<abbrev xmlns:xlink="http://www.w3.org/1999/xlink" xlink:title="eye diameter" id="ABBRID0EMGBM" xlink:type="simple">ED</abbrev>/<abbrev xmlns:xlink="http://www.w3.org/1999/xlink" xlink:title="body length" id="ABBRID0EQGBM" xlink:type="simple">BL</abbrev> 9.8 ± 0.3%), not bulging, separated by a distance which equals approximately 1.1 times internarial distance (<abbrev xmlns:xlink="http://www.w3.org/1999/xlink" xlink:title="interpupilar distance" id="ABBRID0EUGBM" xlink:type="simple">IP</abbrev>/<abbrev xmlns:xlink="http://www.w3.org/1999/xlink" xlink:title="internarial distance" id="ABBRID0EYGBM" xlink:type="simple">IN</abbrev> 110.2 ± 6.8%), directed and positioned dorsolaterally, not visible in ventral view; pupils oriented dorsolaterally. Nares tubular, positioned dorsally (near anterior edge of eye), much closer to pupils than to tip of snout; directed laterally. Spiracle sinistral, conical, very short, opening at half of distance from snout tip to vent (<abbrev xmlns:xlink="http://www.w3.org/1999/xlink" xlink:title="snout to spiracle distance" id="ABBRID0E3GBM" xlink:type="simple">SSp</abbrev>/<abbrev xmlns:xlink="http://www.w3.org/1999/xlink" xlink:title="snout to vent length" id="ABBRID0EAHBM" xlink:type="simple">SVL</abbrev> 52.2 ± 3.4%); spiracle attached to body wall for most of its length, extremity is free, positioned at the level of longitudinal axis, oriented dorsoposteriorly, opening varies from rounded to oval. Tail long, more than two times longer than body (<abbrev xmlns:xlink="http://www.w3.org/1999/xlink" xlink:title="tail length" id="ABBRID0EEHBM" xlink:type="simple">TAL</abbrev>/<abbrev xmlns:xlink="http://www.w3.org/1999/xlink" xlink:title="body length" id="ABBRID0EIHBM" xlink:type="simple">BL</abbrev> 231.3 ± 11.0%), lanceolate; almost equal in height along its length (point of maximum height of tail located just anterior to midlength of tail); tail tip bluntly rounded, without terminal filament; tail musculature strong, gradually tapering, almost reaching tail tip. Tail fins shallow, moderately well developed, not extending onto body: dorsal fin originating almost at body-tail junction, much shorter than lower fin proximally and nearly equal in height to it on middle of tail; dorsal fin slightly higher than ventral fin on distal half of tail (<abbrev xmlns:xlink="http://www.w3.org/1999/xlink" xlink:title="maximum lower tail fin height" id="ABBRID0EMHBM" xlink:type="simple">LF</abbrev>/<abbrev xmlns:xlink="http://www.w3.org/1999/xlink" xlink:title="maximum upper tail fin height" id="ABBRID0EQHBM" xlink:type="simple">UF</abbrev> 77.1 ± 4.9%); free margin of dorsal fin horizontal and shallow on anterior half of tail; free margin of ventral fin parallel to tail musculature. Vent opening medial, tubular, directed posteriorly, not linked to ventral tail fin. Neither skin glands nor neuromasts visible in preservative, but neuromasts of the lateral line system are distinct in life (Fig. <xref ref-type="fig" rid="F12">12A</xref>) forming two curved lines running from snout towards orbits and along orbital margins <!--PageBreak-->ventrally. Subterminal oral disk with lips expanded vertically forming a dorsally oriented funnel (Fig. <xref ref-type="fig" rid="F11">11B</xref>); lateral corners of funnel distinct; upper lip notably smaller than lower; lips lack keratodonts, but bear short, low ridges, more densely arranged on upper than on lower labium, arranged in 18–24 (mean = 22) longitudinal rows and from 2–4 (mean = 3) transverse rows on upper labium to 4–6 (mean = 5) transverse rows on lower labium. Marginal papillae absent. Width of expanded funnel comprises over 75% of body length (Fig. <xref ref-type="fig" rid="F12">12A</xref>) and just 30% when folded in preservation (Fig. <xref ref-type="fig" rid="F12">12B</xref>).</p><fig id="F11" position="float" orientation="portrait"><label>Figure 11.</label><caption><p>External morphology of the tadpole of <italic><tp:taxon-name><tp:taxon-name-part taxon-name-part-type="genus" reg="Ophryophryne">Ophryophryne</tp:taxon-name-part> <tp:taxon-name-part taxon-name-part-type="species" reg="elfina">elfina</tp:taxon-name-part></tp:taxon-name></italic> sp. n. (<named-content xmlns:xlink="http://www.w3.org/1999/xlink" content-type="dwc:institutional_code" xlink:type="simple">ZMMU</named-content> A-5679, field number NAP-01169; Stage 25, <abbrev xmlns:xlink="http://www.w3.org/1999/xlink" xlink:title="total length" id="ABBRID0E5IBM" xlink:type="simple">TOL</abbrev> = 30.2 mm). <bold>A</bold> lateral view, mouth funnel closed (in preservative) <bold>B</bold> dorsal view, mouth funnel open (in life). Drawings by V.D. Kretova.</p></caption><graphic xmlns:xlink="http://www.w3.org/1999/xlink" xlink:href="zookeys-672-049-g011.jpg" position="float" orientation="portrait" xlink:type="simple" id="oo_134597.jpg"/></fig><!--PageBreak--><!--PageBreak--><!--PageBreak--><!--PageBreak--><p>In life tadpoles have dorsal side of body and upper flanks uniform brownish red or brownish orange (Fig. <xref ref-type="fig" rid="F12">12A, B</xref>). Lower flanks weakly mottled with dark brown, few round blackish spots on tail and dorsum; with orange neuromasts visible on dorsal surface (Fig. <xref ref-type="fig" rid="F12">12A</xref>). Abdomen light brownish orange, intestine not visible through body wall. Caudal muscles pale; tail fins translucent with a few darker spots (more on upper than on lower fin); dorsally tail with indistinct middorsal orange line (Fig. <xref ref-type="fig" rid="F12">12A</xref>). Eyes golden with black reticulations. Oral funnel pinkish orange with brownish red papillae (Fig. <xref ref-type="fig" rid="F12">12B</xref>). In preservative tadpole coloration gets much duller, but the general coloration pattern is still visible after 7 years in ethanol.</p><fig id="F12" position="float" orientation="portrait"><label>Figure 12.</label><caption><p>Coloration of <italic><tp:taxon-name><tp:taxon-name-part taxon-name-part-type="genus" reg="Ophryophryne">Ophryophryne</tp:taxon-name-part></tp:taxon-name></italic> tadpoles in life: <bold>A</bold> <italic><tp:taxon-name><tp:taxon-name-part taxon-name-part-type="genus" reg="Ophryophryne">Ophryophryne</tp:taxon-name-part> <tp:taxon-name-part taxon-name-part-type="species" reg="elfina">elfina</tp:taxon-name-part></tp:taxon-name></italic> sp. n. “(<named-content xmlns:xlink="http://www.w3.org/1999/xlink" content-type="dwc:institutional_code" xlink:type="simple">ZMMU</named-content> A-5684, field number NAP-02673; Stage 25) from Chu Pan Fan Mt., 1900 m a.s.l. in Chu Yang Sin N.P., Dak Lak Prov., mouth funnel open <bold>B</bold> tadpole from the same locality and collection data (<named-content xmlns:xlink="http://www.w3.org/1999/xlink" content-type="dwc:institutional_code" xlink:type="simple">ZMMU</named-content> A-5684, field number NAP-02673; Stage 25) with mouth funnel closed.. Photos by N.A. Poyarkov.</p></caption><graphic xmlns:xlink="http://www.w3.org/1999/xlink" xlink:href="zookeys-672-049-g012.jpg" position="float" orientation="portrait" xlink:type="simple" id="oo_134602.jpg"/></fig></tp:treatment-sec><tp:treatment-sec sec-type="description" id="SECID0EOLBM"><title>Advertisement call characteristics.</title><p>Refer to the Acoustic differentiation section, Table <xref ref-type="table" rid="T5">4</xref> and Fig. <xref ref-type="fig" rid="F5">5</xref>, for bioacoustic comparison of the new species with <italic><tp:taxon-name><tp:taxon-name-part taxon-name-part-type="genus" reg="Ophryophryne">O.</tp:taxon-name-part> <tp:taxon-name-part taxon-name-part-type="species" reg="synoria">synoria</tp:taxon-name-part></tp:taxon-name></italic> and <italic><tp:taxon-name><tp:taxon-name-part taxon-name-part-type="genus" reg="Ophryophryne">O.</tp:taxon-name-part> <tp:taxon-name-part taxon-name-part-type="species" reg="gerti">gerti</tp:taxon-name-part></tp:taxon-name></italic>. Refer to Appendix <xref ref-type="app" rid="App3">3</xref> for call variation data in <italic><tp:taxon-name><tp:taxon-name-part taxon-name-part-type="genus" reg="Ophryophryne">Ophryophryne</tp:taxon-name-part> <tp:taxon-name-part taxon-name-part-type="species" reg="elfina">elfina</tp:taxon-name-part></tp:taxon-name></italic> sp. n.</p></tp:treatment-sec><tp:treatment-sec sec-type="Position in mtDNA phylogeny and sequence divergence" id="SECID0EBNBM"><title>Position in mtDNA phylogeny and sequence divergence.</title><p>The new species is reconstructed as a member of the <italic><tp:taxon-name><tp:taxon-name-part taxon-name-part-type="genus" reg="Ophryophryne">Ophryophryne</tp:taxon-name-part></tp:taxon-name></italic> Group II (Fig. <xref ref-type="fig" rid="F2">2</xref>), forming a sister group with respect to the clade joining <italic><tp:taxon-name><tp:taxon-name-part taxon-name-part-type="genus" reg="Ophryophryne">O.</tp:taxon-name-part> <tp:taxon-name-part taxon-name-part-type="species" reg="gerti">gerti</tp:taxon-name-part></tp:taxon-name></italic> and <italic><tp:taxon-name><tp:taxon-name-part taxon-name-part-type="genus" reg="Ophryophryne">O.</tp:taxon-name-part> <tp:taxon-name-part taxon-name-part-type="species" reg="synoria">synoria</tp:taxon-name-part></tp:taxon-name></italic> (see Fig. <xref ref-type="fig" rid="F2">2</xref>). Uncorrected genetic <italic>p</italic>-distances between <italic><tp:taxon-name><tp:taxon-name-part taxon-name-part-type="genus" reg="Ophryophryne">Ophryophryne</tp:taxon-name-part> <tp:taxon-name-part taxon-name-part-type="species" reg="elfina">elfina</tp:taxon-name-part></tp:taxon-name></italic> sp. n. partial sequences for the 16S rRNA gene and all homologous sequences available on GenBank included in the analysis (see Table <xref ref-type="table" rid="T1">1</xref>) varied from 8.2% (with <italic><tp:taxon-name><tp:taxon-name-part taxon-name-part-type="genus" reg="Ophryophryne">O.</tp:taxon-name-part> <tp:taxon-name-part taxon-name-part-type="species" reg="gerti">gerti</tp:taxon-name-part></tp:taxon-name></italic> <italic>s. stricto</italic>, clade A) to 10.0% (with <italic><tp:taxon-name><tp:taxon-name-part taxon-name-part-type="genus" reg="Ophryophryne">O.</tp:taxon-name-part> <tp:taxon-name-part taxon-name-part-type="species" reg="hansi">hansi</tp:taxon-name-part></tp:taxon-name></italic> and <italic><tp:taxon-name><tp:taxon-name-part taxon-name-part-type="genus" reg="Ophryophryne">O.</tp:taxon-name-part> <tp:taxon-name-part taxon-name-part-type="species" reg="synoria">synoria</tp:taxon-name-part></tp:taxon-name></italic>, clade C) (see Table <xref ref-type="table" rid="T2">2</xref>). This degree of pairwise divergence in the 16S rRNA gene is greater than that usually representing differentiation at the species level in <tp:taxon-name><tp:taxon-name-part taxon-name-part-type="order">anura</tp:taxon-name-part></tp:taxon-name> (<xref ref-type="bibr" rid="B112">Vences et al. 2005a</xref>, <xref ref-type="bibr" rid="B113">2005b</xref>, <xref ref-type="bibr" rid="B114">Vieites et al. 2009</xref>, <xref ref-type="bibr" rid="B78">Poyarkov et al. 2015a</xref>, <xref ref-type="bibr" rid="B79">2015b</xref>). Intraspecific variation in this gene fragment for <italic><tp:taxon-name><tp:taxon-name-part taxon-name-part-type="genus" reg="Ophryophryne">Ophryophryne</tp:taxon-name-part> <tp:taxon-name-part taxon-name-part-type="species" reg="elfina">elfina</tp:taxon-name-part></tp:taxon-name></italic> sp. n. is significant — maximum sequence divergence between Nui Chua Mt. population <!--PageBreak-->(Fig. <xref ref-type="fig" rid="F2">2</xref>, clade D) and populations from the rest of the species range (Fig. <xref ref-type="fig" rid="F2">2</xref>, clade E) is <italic>p</italic> = 3.1%. Intraspecific variation in 16S rRNA gene fragment within one geographic population was lower, and ranged from 0.0% to 0.8% of substitutions.</p><fig id="F13" position="float" orientation="portrait"><label>Figure 13.</label><caption><p>Comparison of the head coloration in life of three <italic><tp:taxon-name><tp:taxon-name-part taxon-name-part-type="genus" reg="Ophryophryne">Ophryophryne</tp:taxon-name-part></tp:taxon-name></italic> species from the Langbian Plateau: <bold>A</bold> <italic><tp:taxon-name><tp:taxon-name-part taxon-name-part-type="genus" reg="Ophryophryne">Ophryophryne</tp:taxon-name-part> <tp:taxon-name-part taxon-name-part-type="species" reg="synoria">synoria</tp:taxon-name-part></tp:taxon-name></italic>, Bu Gia Map N.P., Binh Phuoc Prov., Vietnam <bold>B</bold> <italic><tp:taxon-name><tp:taxon-name-part taxon-name-part-type="genus" reg="Ophryophryne">Ophryophryne</tp:taxon-name-part> <tp:taxon-name-part taxon-name-part-type="species" reg="gerti">gerti</tp:taxon-name-part></tp:taxon-name></italic>, Chu Yang Sin N.P., Dak Lak Prov., Vietnam <bold>C</bold> <italic><tp:taxon-name><tp:taxon-name-part taxon-name-part-type="genus" reg="Ophryophryne">Ophryophryne</tp:taxon-name-part> <tp:taxon-name-part taxon-name-part-type="species" reg="elfina">elfina</tp:taxon-name-part></tp:taxon-name></italic> sp. n., Hon Giao Mt., Bidoup–Nui Ba N.P., Lam Dong Prov. Photos by N.A. Poyarkov and N.L. Orlov.</p></caption><graphic xmlns:xlink="http://www.w3.org/1999/xlink" xlink:href="zookeys-672-049-g013.jpg" position="float" orientation="portrait" xlink:type="simple" id="oo_134605.jpg"/></fig></tp:treatment-sec><tp:treatment-sec sec-type="distribution" id="SECID0EPTBM"><title>Distribution.</title><p>
              <italic><tp:taxon-name><tp:taxon-name-part taxon-name-part-type="genus" reg="Ophryophryne">Ophryophryne</tp:taxon-name-part> <tp:taxon-name-part taxon-name-part-type="species" reg="elfina">elfina</tp:taxon-name-part></tp:taxon-name></italic> sp. n. is found to be endemic to five provinces in (Lam Dong, Dak Lak, Khanh Hoa, Ninh Thuan and Phu Yen) in the northern and eastern part of the Langbian Plateau and its foothills in southern Vietnam (localities 6–12, Fig. <xref ref-type="fig" rid="F1">1</xref>). The new species is restricted to wet evergreen montane tropical and elfin forests, receiving high precipitation from the sea. Such wet forests are found only on high elevations in the central parts of the Langbian Plateau (e.g. 1900–2100 m a.s.l. on Bidoup Mt., Lam Dong Prov., Fig. <xref ref-type="fig" rid="F1">1</xref>, Loc. 6) or peripheral mountains remote from the sea (e.g. 1900–2300 m a.s.l. on Chu Pan Fan and Chu Yang Sin Mts., Dak Lak Prov., Fig. <xref ref-type="fig" rid="F1">1</xref>, Locs 10 and 11), but on the eastern foothills of the plateau which receive more precipitation, the new species is found at lower elevation (from 950 to 1510 m a.s.l. on Hon Ba Mt., Khanh Hoa Prov., Fig. <xref ref-type="fig" rid="F1">1</xref>, Loc. 8; 780 m a.s.l. on Nui Chua Mt., Ninh Thuan Prov., Fig. <xref ref-type="fig" rid="F1">1</xref>, Loc. 9; and 700 m in Phu Yen Prov., Fig. <xref ref-type="fig" rid="F1">1</xref>, Loc. 12).</p></tp:treatment-sec><tp:treatment-sec sec-type="ecology" id="SECID0EYUBM"><title>Ecology.</title><p>All specimens were collected at night after heavy rains along montane cascade rocky streams, along small waterfalls, or intermittent rocky brooks; or found during the day time under tree-logs and within leaf litter in the limited fragments of <!--PageBreak-->primary montane wet polydominant evergreen tropical forests, with a high abundance of large rocks and fallen trees covered with a thick layer of mosses. This including high montane forests that are composed of the specific floral community known as “elfin” forests, with miniature trees (up to 10 m tall). These areas always have high precipitation and have much milder climate than other tropical forests in southern Vietnam: active breeding of the new species was recorded in February with temperatures of ca. 11–12°C.</p><p>On Bidoup Mt. summit (Lam Dong Prov.), <italic><tp:taxon-name><tp:taxon-name-part taxon-name-part-type="genus" reg="Ophryophryne">Ophryophryne</tp:taxon-name-part> <tp:taxon-name-part taxon-name-part-type="species" reg="elfina">elfina</tp:taxon-name-part></tp:taxon-name></italic> sp. n. was recorded from 1890 to 2035 m a.s.l. in montane polydominant high canopy (trees up to 35 m tall) and elfin (trees up to 10 m tall) (sub)tropical forests with the predominance of trees of the family <tp:taxon-name><tp:taxon-name-part taxon-name-part-type="family">Fagaceae</tp:taxon-name-part></tp:taxon-name> (<italic><tp:taxon-name><tp:taxon-name-part taxon-name-part-type="genus" reg="Lithocarpus">Lithocarpus</tp:taxon-name-part></tp:taxon-name></italic> sp., <italic><tp:taxon-name><tp:taxon-name-part taxon-name-part-type="genus" reg="Castanopsis">Castanopsis</tp:taxon-name-part></tp:taxon-name></italic> sp.), <tp:taxon-name><tp:taxon-name-part taxon-name-part-type="family">Elaeocarpaceae</tp:taxon-name-part></tp:taxon-name> (<italic><tp:taxon-name><tp:taxon-name-part taxon-name-part-type="genus" reg="Elaeocarpus">Elaeocarpus</tp:taxon-name-part></tp:taxon-name></italic> sp.), <tp:taxon-name><tp:taxon-name-part taxon-name-part-type="family">Lauraceae</tp:taxon-name-part></tp:taxon-name> (<italic><tp:taxon-name><tp:taxon-name-part taxon-name-part-type="genus" reg="Machilus">Machilus</tp:taxon-name-part></tp:taxon-name></italic> sp.), <tp:taxon-name><tp:taxon-name-part taxon-name-part-type="family">Magnoliaceae</tp:taxon-name-part></tp:taxon-name> (<italic><tp:taxon-name><tp:taxon-name-part taxon-name-part-type="genus" reg="Magnolia">Magnolia</tp:taxon-name-part></tp:taxon-name></italic> sp., <italic><tp:taxon-name><tp:taxon-name-part taxon-name-part-type="genus" reg="Michelia">Michelia</tp:taxon-name-part></tp:taxon-name></italic> sp.), and occasional large trees of <italic><tp:taxon-name><tp:taxon-name-part taxon-name-part-type="genus" reg="Fokienia">Fokienia</tp:taxon-name-part> <tp:taxon-name-part taxon-name-part-type="species" reg="hodginsii">hodginsii</tp:taxon-name-part></tp:taxon-name></italic> (<tp:taxon-name><tp:taxon-name-part taxon-name-part-type="family">Cupressaceae</tp:taxon-name-part></tp:taxon-name>). These forests have thick leaf litter, numerous fallen logs and rocks covered with mosses, and an undergrowth that is predominated by ferns (mostly <italic><tp:taxon-name><tp:taxon-name-part taxon-name-part-type="genus" reg="Asplenium">Asplenium</tp:taxon-name-part></tp:taxon-name></italic> sp., <tp:taxon-name><tp:taxon-name-part taxon-name-part-type="family">Aspleniaceae</tp:taxon-name-part></tp:taxon-name>) (see <xref ref-type="bibr" rid="B47">Kuznetsov and Kuznetsova 2011</xref>) (Fig. <xref ref-type="fig" rid="F15">15A</xref>). On Hon Giao mountain ridge, the new species was found along mountain streams from 1800 to 1900 m a.s.l. in montane polydominant elfin forests with the predominance of trees of the family <tp:taxon-name><tp:taxon-name-part taxon-name-part-type="family">Fagaceae</tp:taxon-name-part></tp:taxon-name> (<italic><tp:taxon-name><tp:taxon-name-part taxon-name-part-type="genus" reg="Castanopsis">Castanopsis</tp:taxon-name-part></tp:taxon-name></italic> sp., <italic><tp:taxon-name><tp:taxon-name-part taxon-name-part-type="genus" reg="Lithocarpus">Lithocarpus</tp:taxon-name-part></tp:taxon-name></italic> sp.), <tp:taxon-name><tp:taxon-name-part taxon-name-part-type="family">Lauraceae</tp:taxon-name-part></tp:taxon-name> (<italic><tp:taxon-name><tp:taxon-name-part taxon-name-part-type="genus" reg="Cinnamomum">Cinnamomum</tp:taxon-name-part></tp:taxon-name></italic> sp., <italic><tp:taxon-name><tp:taxon-name-part taxon-name-part-type="genus" reg="Neolitsea">Neolitsea</tp:taxon-name-part></tp:taxon-name></italic> sp.), <tp:taxon-name><tp:taxon-name-part taxon-name-part-type="family">Ericaceae</tp:taxon-name-part></tp:taxon-name> (<italic><tp:taxon-name><tp:taxon-name-part taxon-name-part-type="genus" reg="Rhododendron">Rhododendron</tp:taxon-name-part></tp:taxon-name></italic> sp.), <tp:taxon-name><tp:taxon-name-part taxon-name-part-type="family">Magnoliaceae</tp:taxon-name-part></tp:taxon-name> (<italic><tp:taxon-name><tp:taxon-name-part taxon-name-part-type="genus" reg="Mangletia">Mangletia</tp:taxon-name-part></tp:taxon-name></italic> sp., <italic><tp:taxon-name><tp:taxon-name-part taxon-name-part-type="genus" reg="Michelia">Michelia</tp:taxon-name-part></tp:taxon-name></italic> sp.), <tp:taxon-name><tp:taxon-name-part taxon-name-part-type="family">Elaeocarpaceae</tp:taxon-name-part></tp:taxon-name> (<italic><tp:taxon-name><tp:taxon-name-part taxon-name-part-type="genus" reg="Elaeocarpus">Elaeocarpus</tp:taxon-name-part></tp:taxon-name></italic> sp.) and <tp:taxon-name><tp:taxon-name-part taxon-name-part-type="family">Podocarpaceae</tp:taxon-name-part></tp:taxon-name> (<italic><tp:taxon-name><tp:taxon-name-part taxon-name-part-type="genus" reg="Podocarpus">Podocarpus</tp:taxon-name-part> <tp:taxon-name-part taxon-name-part-type="species" reg="neriifolius">neriifolius</tp:taxon-name-part></tp:taxon-name></italic>). This forest had a dense undergrowth of mosses, orchids (<italic><tp:taxon-name><tp:taxon-name-part taxon-name-part-type="genus" reg="Coelogyne">Coelogyne</tp:taxon-name-part></tp:taxon-name></italic> sp., <italic><tp:taxon-name><tp:taxon-name-part taxon-name-part-type="genus" reg="Dendrobium">Dendrobium</tp:taxon-name-part></tp:taxon-name></italic> sp.; <tp:taxon-name><tp:taxon-name-part taxon-name-part-type="family">Orchidaceae</tp:taxon-name-part></tp:taxon-name>) and occasional ferns (<italic><tp:taxon-name><tp:taxon-name-part taxon-name-part-type="genus" reg="Cyathea">Cyathea</tp:taxon-name-part></tp:taxon-name></italic> sp., <tp:taxon-name><tp:taxon-name-part taxon-name-part-type="family">Cyatheaceae</tp:taxon-name-part></tp:taxon-name>) (see <xref ref-type="bibr" rid="B47">Kuznetsov and Kuznetsova 2011</xref>) (Fig. <xref ref-type="fig" rid="F15">15B</xref>). In Chu Yang Sin N.P. (Dak Lak Prov.), the new species was found from 1800 to 2100 m a.s.l. in montane forests with the predominance of trees of the families <tp:taxon-name><tp:taxon-name-part taxon-name-part-type="family">Pinaceae</tp:taxon-name-part></tp:taxon-name> (<italic><tp:taxon-name><tp:taxon-name-part taxon-name-part-type="genus" reg="Pinus">Pinus</tp:taxon-name-part> <tp:taxon-name-part taxon-name-part-type="species" reg="krempfii">krempfii</tp:taxon-name-part></tp:taxon-name></italic>; <italic><tp:taxon-name><tp:taxon-name-part taxon-name-part-type="genus" reg="Pinus">Pinus</tp:taxon-name-part> <tp:taxon-name-part taxon-name-part-type="species" reg="kesiya">kesiya</tp:taxon-name-part></tp:taxon-name></italic>) and <tp:taxon-name><tp:taxon-name-part taxon-name-part-type="family">Fagaceae</tp:taxon-name-part></tp:taxon-name> (<italic><tp:taxon-name><tp:taxon-name-part taxon-name-part-type="genus" reg="Lithocarpus">Lithocarpus</tp:taxon-name-part></tp:taxon-name></italic> sp., <italic><tp:taxon-name><tp:taxon-name-part taxon-name-part-type="genus" reg="Castanopsis">Castanopsis</tp:taxon-name-part></tp:taxon-name></italic> sp.), with dense undergrowth of ferns, numerous rocks and fallen trees covered with mosses (Fig. <xref ref-type="fig" rid="F15">15C</xref>). In Hon Ba N.R. (Khanh Hoa Prov.), the new species was found from 950 to 1510 m a.s.l. along mountain streams in forests having polydominant composition including <tp:taxon-name><tp:taxon-name-part taxon-name-part-type="family">Fagaceae</tp:taxon-name-part></tp:taxon-name> (<italic><tp:taxon-name><tp:taxon-name-part taxon-name-part-type="genus" reg="Lithocarpus">Lithocarpus</tp:taxon-name-part></tp:taxon-name></italic> sp., <italic><tp:taxon-name><tp:taxon-name-part taxon-name-part-type="genus" reg="Quercus">Quercus</tp:taxon-name-part></tp:taxon-name></italic> sp.), <tp:taxon-name><tp:taxon-name-part taxon-name-part-type="family">Elaeocarpaceae</tp:taxon-name-part></tp:taxon-name> (<italic><tp:taxon-name><tp:taxon-name-part taxon-name-part-type="genus" reg="Elaeocarpus">Elaeocarpus</tp:taxon-name-part></tp:taxon-name></italic> sp.), <tp:taxon-name><tp:taxon-name-part taxon-name-part-type="family">Theaceae</tp:taxon-name-part></tp:taxon-name> (<italic>Thea</italic> sp., <italic><tp:taxon-name><tp:taxon-name-part taxon-name-part-type="genus" reg="Camellia">Camellia</tp:taxon-name-part></tp:taxon-name></italic> sp.), <tp:taxon-name><tp:taxon-name-part taxon-name-part-type="family">Lauraceae</tp:taxon-name-part></tp:taxon-name> (<italic><tp:taxon-name><tp:taxon-name-part taxon-name-part-type="genus" reg="Cinnamomum">Cinnamomum</tp:taxon-name-part></tp:taxon-name></italic> sp., <italic><tp:taxon-name><tp:taxon-name-part taxon-name-part-type="genus" reg="Neolitsea">Neolitsea</tp:taxon-name-part></tp:taxon-name></italic> sp.), <tp:taxon-name><tp:taxon-name-part taxon-name-part-type="family">Araliaceae</tp:taxon-name-part></tp:taxon-name> (<italic><tp:taxon-name><tp:taxon-name-part taxon-name-part-type="genus" reg="Schefflera">Schefflera</tp:taxon-name-part></tp:taxon-name></italic> sp.) and <tp:taxon-name><tp:taxon-name-part taxon-name-part-type="family">Rutaceae</tp:taxon-name-part></tp:taxon-name> (<italic><tp:taxon-name><tp:taxon-name-part taxon-name-part-type="genus" reg="Euodia">Euodia</tp:taxon-name-part></tp:taxon-name></italic> sp.).</p><p>On Bidoup Mt. summit (1890–2035 m a.s.l.; Lam Dong Prov.) <italic><tp:taxon-name><tp:taxon-name-part taxon-name-part-type="genus" reg="Ophryophryne">Ophryophryne</tp:taxon-name-part> <tp:taxon-name-part taxon-name-part-type="species" reg="elfina">elfina</tp:taxon-name-part></tp:taxon-name></italic> sp. n. occurs in syntopy with <italic><tp:taxon-name><tp:taxon-name-part taxon-name-part-type="genus" reg="Leptobrachium">Leptobrachium</tp:taxon-name-part> <tp:taxon-name-part taxon-name-part-type="species" reg="pullum">pullum</tp:taxon-name-part></tp:taxon-name></italic> (Smith, 1921), <italic><tp:taxon-name><tp:taxon-name-part taxon-name-part-type="genus" reg="Leptobrachium">Leptobrachium</tp:taxon-name-part> <tp:taxon-name-part taxon-name-part-type="species" reg="leucops">leucops</tp:taxon-name-part></tp:taxon-name></italic> Stuart, Rowley, Tran, Le &amp; Hoang, 2011, <italic><tp:taxon-name><tp:taxon-name-part taxon-name-part-type="genus" reg="Leptolalax">Leptolalax</tp:taxon-name-part> <tp:taxon-name-part taxon-name-part-type="species" reg="bidoupensis">bidoupensis</tp:taxon-name-part></tp:taxon-name></italic> Stuart, Rowley, Tran, Le &amp; Hoang, 2011, <italic><tp:taxon-name><tp:taxon-name-part taxon-name-part-type="genus" reg="Leptolalax">Leptolalax</tp:taxon-name-part> <tp:taxon-name-part taxon-name-part-type="species" reg="pallidus">pallidus</tp:taxon-name-part></tp:taxon-name></italic> Rowley, Tran, Le, Dau, Peloso, Nguyen, Hoang, Nguyen &amp; Ziegler, 2016, <italic><tp:taxon-name><tp:taxon-name-part taxon-name-part-type="genus" reg="Ingerophrynus">Ingerophrynus</tp:taxon-name-part> <tp:taxon-name-part taxon-name-part-type="species" reg="galeatus">galeatus</tp:taxon-name-part></tp:taxon-name></italic> (Günther, 1864), <italic><tp:taxon-name><tp:taxon-name-part taxon-name-part-type="genus" reg="Hylarana">Hylarana</tp:taxon-name-part> <tp:taxon-name-part taxon-name-part-type="species" reg="montivaga">montivaga</tp:taxon-name-part></tp:taxon-name></italic> (Smith, 1921), <italic><tp:taxon-name><tp:taxon-name-part taxon-name-part-type="genus" reg="Rhacophorus">Rhacophorus</tp:taxon-name-part> <tp:taxon-name-part taxon-name-part-type="species" reg="vampyrus">vampyrus</tp:taxon-name-part></tp:taxon-name></italic> Rowley, Le, Thi, Stuart &amp; Hoang, 2010, <italic><tp:taxon-name><tp:taxon-name-part taxon-name-part-type="genus" reg="Theloderma">Theloderma</tp:taxon-name-part> <tp:taxon-name-part taxon-name-part-type="species" reg="palliatum">palliatum</tp:taxon-name-part></tp:taxon-name></italic> Rowley, Le, Hoang, Dau &amp; Cao, 2011 and <italic><tp:taxon-name><tp:taxon-name-part taxon-name-part-type="genus" reg="Raorchestes">Raorchestes</tp:taxon-name-part> <tp:taxon-name-part taxon-name-part-type="species" reg="gryllus">gryllus</tp:taxon-name-part></tp:taxon-name></italic> (Smith, 1924). On Hon Giao Mt. (1900–2000 m a.s.l.; borders of Lam Dong and Khanh Hoa provinces), <italic><tp:taxon-name><tp:taxon-name-part taxon-name-part-type="genus" reg="Ophryophryne">Ophryophryne</tp:taxon-name-part> <tp:taxon-name-part taxon-name-part-type="species" reg="elfina">elfina</tp:taxon-name-part></tp:taxon-name></italic> sp. n. occurs in syntopy with <italic><tp:taxon-name><tp:taxon-name-part taxon-name-part-type="genus" reg="Leptobrachium">Leptobrachium</tp:taxon-name-part> <tp:taxon-name-part taxon-name-part-type="species" reg="leucops">leucops</tp:taxon-name-part></tp:taxon-name></italic>, <italic><tp:taxon-name><tp:taxon-name-part taxon-name-part-type="genus" reg="Leptolalax">Leptolalax</tp:taxon-name-part> <tp:taxon-name-part taxon-name-part-type="species" reg="bidoupensis">bidoupensis</tp:taxon-name-part></tp:taxon-name></italic>, <italic><tp:taxon-name><tp:taxon-name-part taxon-name-part-type="genus" reg="Duttaphrynus">Duttaphrynus</tp:taxon-name-part> <tp:taxon-name-part taxon-name-part-type="species" reg="melanostictus">melanostictus</tp:taxon-name-part></tp:taxon-name></italic> (Schneider, 1799), <italic><tp:taxon-name><tp:taxon-name-part taxon-name-part-type="genus" reg="Hylarana">Hylarana</tp:taxon-name-part> <tp:taxon-name-part taxon-name-part-type="species" reg="montivaga">montivaga</tp:taxon-name-part></tp:taxon-name></italic>, <italic><tp:taxon-name><tp:taxon-name-part taxon-name-part-type="genus" reg="Rhacophorus">Rhacophorus</tp:taxon-name-part> <tp:taxon-name-part taxon-name-part-type="species" reg="vampyrus">vampyrus</tp:taxon-name-part></tp:taxon-name></italic> and <italic><tp:taxon-name><tp:taxon-name-part taxon-name-part-type="genus" reg="Raorchestes">Raorchestes</tp:taxon-name-part> <tp:taxon-name-part taxon-name-part-type="species" reg="gryllus">gryllus</tp:taxon-name-part></tp:taxon-name></italic>. On Chu Pan Fan and Chu Yang Sin Mts. (1900 m a.s.l., Dak Lak Prov.), the new species is found in syntopy with <tp:taxon-name><tp:taxon-name-part taxon-name-part-type="genus" reg="Xenophrys">Xenophrys</tp:taxon-name-part> <tp:taxon-name-part taxon-name-part-type="uncertainty-rank">cf.</tp:taxon-name-part> <tp:taxon-name-part taxon-name-part-type="species" reg="maosonensis">maosonensis</tp:taxon-name-part></tp:taxon-name> (Bourret, 1937), <italic><tp:taxon-name><tp:taxon-name-part taxon-name-part-type="genus" reg="Leptobrachium">Leptobrachium</tp:taxon-name-part></tp:taxon-name></italic> sp., <italic><tp:taxon-name><tp:taxon-name-part taxon-name-part-type="genus" reg="Leptolalax">Leptolalax</tp:taxon-name-part></tp:taxon-name></italic> sp., <italic><tp:taxon-name><tp:taxon-name-part taxon-name-part-type="genus" reg="Hylarana">Hylarana</tp:taxon-name-part> <tp:taxon-name-part taxon-name-part-type="species" reg="montivaga">montivaga</tp:taxon-name-part></tp:taxon-name></italic>, <italic><tp:taxon-name><tp:taxon-name-part taxon-name-part-type="genus" reg="Rhacophorus">Rhacophorus</tp:taxon-name-part> <tp:taxon-name-part taxon-name-part-type="species" reg="vampyrus">vampyrus</tp:taxon-name-part></tp:taxon-name></italic> and <italic><tp:taxon-name><tp:taxon-name-part taxon-name-part-type="genus" reg="Raorchestes">Raorchestes</tp:taxon-name-part> <tp:taxon-name-part taxon-name-part-type="species" reg="gryllus">gryllus</tp:taxon-name-part></tp:taxon-name></italic>. On Chu Yang Sin Mt. (1700–1800 m a.s.l., Dak Lak Prov.), the new species is also found in syntopy with <italic><tp:taxon-name><tp:taxon-name-part taxon-name-part-type="genus" reg="Ophryophryne">Ophryophryne</tp:taxon-name-part> <tp:taxon-name-part taxon-name-part-type="species" reg="gerti">gerti</tp:taxon-name-part></tp:taxon-name></italic> (Fig. <xref ref-type="fig" rid="F14">14A</xref>). On Hon Ba Mt. (1500 m a.s.l., Khanh Hoa Prov.), the new species was recorded in syntopy with <italic><tp:taxon-name><tp:taxon-name-part taxon-name-part-type="genus" reg="Leptobrachium">Leptobrachium</tp:taxon-name-part> <tp:taxon-name-part taxon-name-part-type="species" reg="leucops">leucops</tp:taxon-name-part></tp:taxon-name></italic>, <italic><tp:taxon-name><tp:taxon-name-part taxon-name-part-type="genus" reg="Leptolalax">Leptolalax</tp:taxon-name-part></tp:taxon-name></italic> sp., <italic><tp:taxon-name><tp:taxon-name-part taxon-name-part-type="genus" reg="Microhyla">Microhyla</tp:taxon-name-part> <tp:taxon-name-part taxon-name-part-type="species" reg="arboricola">arboricola</tp:taxon-name-part></tp:taxon-name></italic> Poyarkov, Vassilieva, Orlov, Galoyan, Tran, Le, Kretova &amp; Geissler, 2014, <italic><tp:taxon-name><tp:taxon-name-part taxon-name-part-type="genus" reg="Theloderma">Theloderma</tp:taxon-name-part> <tp:taxon-name-part taxon-name-part-type="species" reg="truongsonense">truongsonense</tp:taxon-name-part></tp:taxon-name></italic> (Orlov &amp; Ho, 2005) and <italic><tp:taxon-name><tp:taxon-name-part taxon-name-part-type="genus" reg="Raorchestes">Raorchestes</tp:taxon-name-part> <tp:taxon-name-part taxon-name-part-type="species" reg="gryllus">gryllus</tp:taxon-name-part></tp:taxon-name></italic>.</p><fig id="F14" position="float" orientation="portrait"><label>Figure 14.</label><caption><p>
                  <italic><tp:taxon-name><tp:taxon-name-part taxon-name-part-type="genus" reg="Ophryophryne">Ophryophryne</tp:taxon-name-part> <tp:taxon-name-part taxon-name-part-type="species" reg="elfina">elfina</tp:taxon-name-part></tp:taxon-name></italic> sp. n. in situ: <bold>A</bold> Two syntopically collected males of <italic><tp:taxon-name><tp:taxon-name-part taxon-name-part-type="genus" reg="Ophryophryne">Ophryophryne</tp:taxon-name-part> <tp:taxon-name-part taxon-name-part-type="species" reg="gerti">gerti</tp:taxon-name-part></tp:taxon-name></italic> (left) and <italic><tp:taxon-name><tp:taxon-name-part taxon-name-part-type="genus" reg="Ophryophryne">Ophryophryne</tp:taxon-name-part> <tp:taxon-name-part taxon-name-part-type="species" reg="elfina">elfina</tp:taxon-name-part></tp:taxon-name></italic> sp. n. (right) in Chu Yang Sin N.P., Dak Lak Prov., Vietnam, 1750 m a.s.l., photo by N.L. Orlov <bold>B</bold> calling adult male of <italic><tp:taxon-name><tp:taxon-name-part taxon-name-part-type="genus" reg="Ophryophryne">Ophryophryne</tp:taxon-name-part> <tp:taxon-name-part taxon-name-part-type="species" reg="elfina">elfina</tp:taxon-name-part></tp:taxon-name></italic> sp. n. in Nui Chua Mt., Nui Chua N.P., Ninh Thuan Prov., Vietnam, 780 m a.s.l., photo by S.N. Nguyen <bold>C</bold> adult male of <italic><tp:taxon-name><tp:taxon-name-part taxon-name-part-type="genus" reg="Ophryophryne">Ophryophryne</tp:taxon-name-part> <tp:taxon-name-part taxon-name-part-type="species" reg="elfina">elfina</tp:taxon-name-part></tp:taxon-name></italic> sp. n. in calling position in Hon Ba N.R., Khanh Hoa Prov., Vietnam, 1510 m a.s.l., photo by L.T. Nguyen.</p></caption><graphic xmlns:xlink="http://www.w3.org/1999/xlink" xlink:href="zookeys-672-049-g014.jpg" position="float" orientation="portrait" xlink:type="simple" id="oo_134606.jpg"/></fig><fig id="F15" position="float" orientation="portrait"><label>Figure 15.</label><caption><p>Natural habitat of <italic><tp:taxon-name><tp:taxon-name-part taxon-name-part-type="genus" reg="Ophryophryne">Ophryophryne</tp:taxon-name-part> <tp:taxon-name-part taxon-name-part-type="species" reg="elfina">elfina</tp:taxon-name-part></tp:taxon-name></italic> sp. n. on Langbian Plateau, southern Vietnam. <bold>A</bold> Elfin forest on the top of Bidoup Mountain (ca. 2100 m a.s.l.), Bidoup–Nui Ba N.P., Lam Dong Prov. <bold>B</bold> elfin forest on the top of Hon Giao Mountain (ca. 2000 m a.s.l.), Bidoup–Nui Ba N.P., border of Lam Dong and Khanh Hoa provinces <bold>C</bold> typical breeding site along a mountain stream in an evergreen mixed subtropical montane forest on northern slopes of the Chu Pan Fan Mountain, Chu Yang Sin N.P., Dak Lak Prov. (type locality) (ca. 1900 m a.s.l.). Photos by N.A. Poyarkov and <tp:taxon-name><tp:taxon-name-part taxon-name-part-type="genus" reg="Ophryophryne">O.</tp:taxon-name-part></tp:taxon-name>V. Morozova.</p></caption><graphic xmlns:xlink="http://www.w3.org/1999/xlink" xlink:href="zookeys-672-049-g015.jpg" position="float" orientation="portrait" xlink:type="simple" id="oo_134609.jpg"/></fig><p>Reproductively active males were found while calling along streams, usually sitting on leaves of ferns or on the stone banks, rarely on rocks or large stones (see Fig. <xref ref-type="fig" rid="F14">14B, C</xref>). Some specimens were collected hiding amongst fern stems and were difficult to locate. Females were found hiding under tree logs or in the forest litter.</p><p>The ovaries of females contained well-developed unpigmented eggs with a diameter of approximately 2.2–2.8 mm (<italic>N</italic> = 15; measured from <named-content xmlns:xlink="http://www.w3.org/1999/xlink" content-type="dwc:institutional_code" xlink:type="simple">ZMMU</named-content> ABV-00455, gravid female). On Hon Ba Mt., calling males were observed between 22 to 24 December, 22 to 28 March and 15 to 18 October. On Bidoup, Hon Giao and Chu Yang Sin Mts., reproductive activity and calling males were recorded from 10 February until mid-July. Tadpoles were found from April until July in the same streams where calling males were recorded; during the day time tadpoles hide under flat stones or dead leaves on the stream bed, but come out and can be visible in the shallow sandy parts of the stream at night. Metamorphosed individuals were observed in Chu Yang Sin N.P. in May.</p></tp:treatment-sec><tp:treatment-sec sec-type="conservation status" id="SECID0EZOCM"><title>Conservation status.</title><p>The full extent of the distribution of <italic><tp:taxon-name><tp:taxon-name-part taxon-name-part-type="genus" reg="Ophryophryne">Ophryophryne</tp:taxon-name-part> <tp:taxon-name-part taxon-name-part-type="species" reg="elfina">elfina</tp:taxon-name-part></tp:taxon-name></italic> sp. n. is unknown, and the discovery of new localities on mountain ridges at elevations above 1500 m are highly anticipated. To date the species’ range includes the following nature conservation areas: Bidoup–Nui Ba N.P. (Lam Dong Prov.), Chu Yang Sin N.P. (Lam Dong Prov.), Hon Ba N.R. (Khanh Hoa Prov.) and Nui Chua N.P. (Ninh Thuan Prov.). However, population size and population dynamics of the new species are unknown. Given the available information, we suggest <italic><tp:taxon-name><tp:taxon-name-part taxon-name-part-type="genus" reg="Ophryophryne">Ophryophryne</tp:taxon-name-part> <tp:taxon-name-part taxon-name-part-type="species" reg="elfina">elfina</tp:taxon-name-part></tp:taxon-name></italic> sp. n. to be considered as a Data Deficient species following IUCN’s Red List categories (<xref ref-type="bibr" rid="B41">IUCN Standards and Petitions Subcommittee 2016</xref>).</p></tp:treatment-sec><tp:treatment-sec sec-type="comparisons" id="SECID0EZPCM"><title>Comparisons.</title><p>
              <italic><tp:taxon-name><tp:taxon-name-part taxon-name-part-type="genus" reg="Ophryophryne">Ophryophryne</tp:taxon-name-part> <tp:taxon-name-part taxon-name-part-type="species" reg="elfina">elfina</tp:taxon-name-part></tp:taxon-name></italic> sp. n. is one of the smallest species of its genus, with adult male size (<abbrev xmlns:xlink="http://www.w3.org/1999/xlink" xlink:title="snout to vent length" id="ABBRID0EKQCM" xlink:type="simple">SVL</abbrev> 26.9–33.9 mm) similar to that of <italic><tp:taxon-name><tp:taxon-name-part taxon-name-part-type="genus" reg="Ophryophryne">O.</tp:taxon-name-part> <tp:taxon-name-part taxon-name-part-type="species" reg="pachyproctus">pachyproctus</tp:taxon-name-part></tp:taxon-name></italic> (adult male <abbrev xmlns:xlink="http://www.w3.org/1999/xlink" xlink:title="snout to vent length" id="ABBRID0EZQCM" xlink:type="simple">SVL</abbrev> 28.0–30.0 mm).</p><p>
              <italic><tp:taxon-name><tp:taxon-name-part taxon-name-part-type="genus" reg="Ophryophryne">Ophryophryne</tp:taxon-name-part> <tp:taxon-name-part taxon-name-part-type="species" reg="elfina">elfina</tp:taxon-name-part></tp:taxon-name></italic> sp. n. differs from allopatric <italic><tp:taxon-name><tp:taxon-name-part taxon-name-part-type="genus" reg="Ophryophryne">O.</tp:taxon-name-part> <tp:taxon-name-part taxon-name-part-type="species" reg="hansi">hansi</tp:taxon-name-part></tp:taxon-name></italic> (central Vietnam and neighboring southeastern Laos and northeastern Cambodia; <xref ref-type="bibr" rid="B67">Ohler 2003</xref>, <xref ref-type="bibr" rid="B99">Stuart 2005</xref>, <xref ref-type="bibr" rid="B101">Stuart et al. 2006</xref>) by its much smaller adult size: <italic><tp:taxon-name><tp:taxon-name-part taxon-name-part-type="genus" reg="Ophryophryne">Ophryophryne</tp:taxon-name-part> <tp:taxon-name-part taxon-name-part-type="species" reg="elfina">elfina</tp:taxon-name-part></tp:taxon-name></italic> sp. n. male <abbrev xmlns:xlink="http://www.w3.org/1999/xlink" xlink:title="snout to vent length" id="ABBRID0EMSCM" xlink:type="simple">SVL</abbrev> 26.9–33.9 mm, <italic>N</italic> = 29, female <abbrev xmlns:xlink="http://www.w3.org/1999/xlink" xlink:title="snout to vent length" id="ABBRID0ESSCM" xlink:type="simple">SVL</abbrev> 35.1–36.5 mm, <italic>N</italic> = 6 (vs. <italic><tp:taxon-name><tp:taxon-name-part taxon-name-part-type="genus" reg="Ophryophryne">O.</tp:taxon-name-part> <tp:taxon-name-part taxon-name-part-type="species" reg="hansi">hansi</tp:taxon-name-part></tp:taxon-name></italic> male <abbrev xmlns:xlink="http://www.w3.org/1999/xlink" xlink:title="snout to vent length" id="ABBRID0EDTCM" xlink:type="simple">SVL</abbrev> 33.4–43.1 mm, <italic>N</italic> = 12, female <abbrev xmlns:xlink="http://www.w3.org/1999/xlink" xlink:title="snout to vent length" id="ABBRID0EJTCM" xlink:type="simple">SVL</abbrev> 45.1–53.9 mm, <italic>N</italic> = 5; our data), by skin of dorsal and lateral surfaces of head, body and limbs shagreened with numerous small tubercles (vs. notably tubercular and warty skin on dorsal surfaces), and short dorsolateral glandular ridge above each shoulder (vs. dorsolateral glandular ridges absent).</p><p>
              <italic><tp:taxon-name><tp:taxon-name-part taxon-name-part-type="genus" reg="Ophryophryne">Ophryophryne</tp:taxon-name-part> <tp:taxon-name-part taxon-name-part-type="species" reg="elfina">elfina</tp:taxon-name-part></tp:taxon-name></italic> sp. n. differs from allopatric <italic><tp:taxon-name><tp:taxon-name-part taxon-name-part-type="genus" reg="Ophryophryne">O.</tp:taxon-name-part> <tp:taxon-name-part taxon-name-part-type="species" reg="pachyproctus">pachyproctus</tp:taxon-name-part></tp:taxon-name></italic> (Yunnan Prov. in southern China, central Vietnam and possibly adjacent regions of Laos; <xref ref-type="bibr" rid="B1">Bain et al. 2007</xref>, <xref ref-type="bibr" rid="B15">Fei et al. 2009</xref>, <xref ref-type="bibr" rid="B16">2010</xref>, <xref ref-type="bibr" rid="B17">2012</xref>) by lacking dermal protuberance with dermal flaps <!--PageBreak-->above cloacal opening (vs. present on <italic><tp:taxon-name><tp:taxon-name-part taxon-name-part-type="genus" reg="Ophryophryne">O.</tp:taxon-name-part> <tp:taxon-name-part taxon-name-part-type="species" reg="pachyproctus">pachyproctus</tp:taxon-name-part></tp:taxon-name></italic>), short dorsolateral glandular ridge above each shoulder not connected to posterior tips of “ &gt;–&lt; ”-shaped glandular parietoscapular-sacral ridge (vs. dorsolateral glandular ridge connected to posterior tips of “H”- or “Y”-shaped glandular parietoscapular-sacral ridge), supratympanic fold light brown dorsally on males (vs. white or light beige dorsally on males), and males with nuptial pad on first finger only (vs. one nuptial pad each on first and second fingers).</p><!--PageBreak--><p>
              <italic><tp:taxon-name><tp:taxon-name-part taxon-name-part-type="genus" reg="Ophryophryne">Ophryophryne</tp:taxon-name-part> <tp:taxon-name-part taxon-name-part-type="species" reg="elfina">elfina</tp:taxon-name-part></tp:taxon-name></italic> sp. n. differs from allopatric <italic><tp:taxon-name><tp:taxon-name-part taxon-name-part-type="genus" reg="Ophryophryne">O.</tp:taxon-name-part> <tp:taxon-name-part taxon-name-part-type="species" reg="microstoma">microstoma</tp:taxon-name-part></tp:taxon-name></italic> (Guangxi and Yunnan Provs., southern China to northern Vietnam, and northern Thailand; <xref ref-type="bibr" rid="B44">Khonsue and Thirakhupt 2001</xref>, <xref ref-type="bibr" rid="B7">Chan-ard 2003</xref>, <xref ref-type="bibr" rid="B15">Fei et al. 2009</xref>, <xref ref-type="bibr" rid="B16">2010</xref>, <xref ref-type="bibr" rid="B17">2012</xref>, <xref ref-type="bibr" rid="B65">Nguyen et al. 2009</xref>), by much smaller adult size: <italic><tp:taxon-name><tp:taxon-name-part taxon-name-part-type="genus" reg="Ophryophryne">Ophryophryne</tp:taxon-name-part> <tp:taxon-name-part taxon-name-part-type="species" reg="elfina">elfina</tp:taxon-name-part></tp:taxon-name></italic> sp. n. male <abbrev xmlns:xlink="http://www.w3.org/1999/xlink" xlink:title="snout to vent length" id="ABBRID0EAXCM" xlink:type="simple">SVL</abbrev> 26.9–33.9 mm, N = 29, female <abbrev xmlns:xlink="http://www.w3.org/1999/xlink" xlink:title="snout to vent length" id="ABBRID0EEXCM" xlink:type="simple">SVL</abbrev> 35.1–36.5 mm, N = 6 (vs. <italic><tp:taxon-name><tp:taxon-name-part taxon-name-part-type="genus" reg="Ophryophryne">O.</tp:taxon-name-part> <tp:taxon-name-part taxon-name-part-type="species" reg="microstoma">microstoma</tp:taxon-name-part></tp:taxon-name></italic> male <abbrev xmlns:xlink="http://www.w3.org/1999/xlink" xlink:title="snout to vent length" id="ABBRID0ETXCM" xlink:type="simple">SVL</abbrev> 34.3–44.4 mm, N = 10, female <abbrev xmlns:xlink="http://www.w3.org/1999/xlink" xlink:title="snout to vent length" id="ABBRID0EXXCM" xlink:type="simple">SVL</abbrev> 39.4–57.0 mm, <italic>N</italic> = 7; <xref ref-type="bibr" rid="B67">Ohler 2003</xref>, <xref ref-type="bibr" rid="B15">Fei et al. 2009</xref>, <xref ref-type="bibr" rid="B100">Stuart et al. 2010</xref>; our data), short anterior dorsolateral glandular ridge above each shoulder (vs. <!--PageBreak-->dorsolateral ridges long, ca. 65–90% trunk length), and large tubercles posteriorly on dorsal surface of body (vs. large tubercles absent).</p><p>
              <italic><tp:taxon-name><tp:taxon-name-part taxon-name-part-type="genus" reg="Ophryophryne">Ophryophryne</tp:taxon-name-part> <tp:taxon-name-part taxon-name-part-type="species" reg="elfina">elfina</tp:taxon-name-part></tp:taxon-name></italic> sp. n. differs from allopatric <italic><tp:taxon-name><tp:taxon-name-part taxon-name-part-type="genus" reg="Ophryophryne">O.</tp:taxon-name-part> <tp:taxon-name-part taxon-name-part-type="species" reg="poilani">poilani</tp:taxon-name-part></tp:taxon-name></italic> (found in the mountains of the Tay Nguyen Plateau of central Vietnam and in adjacent areas of northeastern Cambodia, and, possibly, Laos; <xref ref-type="bibr" rid="B4">Bourret 1937</xref>, <xref ref-type="bibr" rid="B100">Stuart et al. 2010</xref>) by having smaller adult body size: <italic><tp:taxon-name><tp:taxon-name-part taxon-name-part-type="genus" reg="Ophryophryne">Ophryophryne</tp:taxon-name-part> <tp:taxon-name-part taxon-name-part-type="species" reg="elfina">elfina</tp:taxon-name-part></tp:taxon-name></italic> sp. n. male <abbrev xmlns:xlink="http://www.w3.org/1999/xlink" xlink:title="snout to vent length" id="ABBRID0EWZCM" xlink:type="simple">SVL</abbrev> 26.9–33.9 mm, N = 29, female <abbrev xmlns:xlink="http://www.w3.org/1999/xlink" xlink:title="snout to vent length" id="ABBRID0E1ZCM" xlink:type="simple">SVL</abbrev> 35.1–36.5 mm, N = 6 (vs. <italic><tp:taxon-name><tp:taxon-name-part taxon-name-part-type="genus" reg="Ophryophryne">O.</tp:taxon-name-part> <tp:taxon-name-part taxon-name-part-type="species" reg="poilani">poilani</tp:taxon-name-part></tp:taxon-name></italic> male <abbrev xmlns:xlink="http://www.w3.org/1999/xlink" xlink:title="snout to vent length" id="ABBRID0EJ1CM" xlink:type="simple">SVL</abbrev> 32.6–38.1 mm, N = 14, female <abbrev xmlns:xlink="http://www.w3.org/1999/xlink" xlink:title="snout to vent length" id="ABBRID0EN1CM" xlink:type="simple">SVL</abbrev> 47.4–50.8 mm, <italic>N</italic> = 2; <xref ref-type="bibr" rid="B100">Stuart et al. 2010</xref>), short dorsolateral glandular ridge above the shoulder not connected to posterior tips of “ &gt;–&lt; ”-shaped parietoscapular-sacral glandular ridge (vs. dorsolateral glandular ridge connected to posterior tips of “ &gt;–&lt; ”-shaped parietoscapular-sacral glandular ridge), and lacking characteristic dark “mask-like” coloration of temporal region, and supratympanic fold being dark brown ventrally and light brown dorsally on males (vs. temporal region and lateral surfaces of head uniformly dark-colored forming a dark “mask”, extending posteriorly towards axilla; supratympanic fold edged with white on males).</p><p>
              <italic><tp:taxon-name><tp:taxon-name-part taxon-name-part-type="genus" reg="Ophryophryne">Ophryophryne</tp:taxon-name-part> <tp:taxon-name-part taxon-name-part-type="species" reg="elfina">elfina</tp:taxon-name-part></tp:taxon-name></italic> sp. n. differs from sympatric <italic><tp:taxon-name><tp:taxon-name-part taxon-name-part-type="genus" reg="Ophryophryne">O.</tp:taxon-name-part> <tp:taxon-name-part taxon-name-part-type="species" reg="synoria">synoria</tp:taxon-name-part></tp:taxon-name></italic> (found at lower elevation from 200 to 1500 m a.s.l. in the foothills of the Langbian Plateau in southern Vietnam and adjacent easternmost hilly Cambodia) by much smaller adults body size: <italic><tp:taxon-name><tp:taxon-name-part taxon-name-part-type="genus" reg="Ophryophryne">Ophryophryne</tp:taxon-name-part> <tp:taxon-name-part taxon-name-part-type="species" reg="elfina">elfina</tp:taxon-name-part></tp:taxon-name></italic> sp. n. male <abbrev xmlns:xlink="http://www.w3.org/1999/xlink" xlink:title="snout to vent length" id="ABBRID0E12CM" xlink:type="simple">SVL</abbrev> 26.9–33.9 mm, N = 29, female <abbrev xmlns:xlink="http://www.w3.org/1999/xlink" xlink:title="snout to vent length" id="ABBRID0E52CM" xlink:type="simple">SVL</abbrev> 35.1–36.5 mm, N = 6 (vs. <italic><tp:taxon-name><tp:taxon-name-part taxon-name-part-type="genus" reg="Ophryophryne">O.</tp:taxon-name-part> <tp:taxon-name-part taxon-name-part-type="species" reg="synoria">synoria</tp:taxon-name-part></tp:taxon-name></italic> male <abbrev xmlns:xlink="http://www.w3.org/1999/xlink" xlink:title="snout to vent length" id="ABBRID0EN3CM" xlink:type="simple">SVL</abbrev> 38.2–53.7 mm, N = 14, female <abbrev xmlns:xlink="http://www.w3.org/1999/xlink" xlink:title="snout to vent length" id="ABBRID0ER3CM" xlink:type="simple">SVL</abbrev> 51.4–70.7 mm, N = 3; our data; Fig. <xref ref-type="fig" rid="F3">3</xref>), red-orange nuptial pad (in life) on first finger only (vs. two nuptial pads, covered in brown microgranules, large on first finger, covering entire dorsal metacarpal extending to 3/4 basal phalange length, on second finger medium sized on metacarpal extending to mid basal phalange on inner dorsal side), numerous bright red-orange asperities (in life) on dorsal and lateral surfaces of body, head and dorsal surfaces of limbs (vs. black and white asperities, small sized, spinular, moderately dense in narrow band along lower jaw, and on posterior upper jaw, few on tympanic region [exlcuding tympanum], along supratemporal folds and on posterior upper eyelids; some on anterior dorsum, becoming moderately dense posteriorly, above and surrounding cloaca, few on dorsal shanks, and absent on remaining surfaces on holotype of <italic><tp:taxon-name><tp:taxon-name-part taxon-name-part-type="genus" reg="Ophryophryne">O.</tp:taxon-name-part> <tp:taxon-name-part taxon-name-part-type="species" reg="synoria">synoria</tp:taxon-name-part></tp:taxon-name></italic>), and smaller tympanum/eye diameter ratio, <abbrev xmlns:xlink="http://www.w3.org/1999/xlink" xlink:title="tympanum diameter" id="ABBRID0EE4CM" xlink:type="simple">TYD</abbrev>/<abbrev xmlns:xlink="http://www.w3.org/1999/xlink" xlink:title="eye diameter" id="ABBRID0EI4CM" xlink:type="simple">ED</abbrev> 48.9%–62.6%, N=29 (vs. <abbrev xmlns:xlink="http://www.w3.org/1999/xlink" xlink:title="tympanum diameter" id="ABBRID0EM4CM" xlink:type="simple">TYD</abbrev>/<abbrev xmlns:xlink="http://www.w3.org/1999/xlink" xlink:title="eye diameter" id="ABBRID0EQ4CM" xlink:type="simple">ED</abbrev> 64.8%–85.2%, N=14).</p><p>
              <italic><tp:taxon-name><tp:taxon-name-part taxon-name-part-type="genus" reg="Ophryophryne">Ophryophryne</tp:taxon-name-part> <tp:taxon-name-part taxon-name-part-type="species" reg="elfina">elfina</tp:taxon-name-part></tp:taxon-name></italic> sp. n. differs from sympatric <italic><tp:taxon-name><tp:taxon-name-part taxon-name-part-type="genus" reg="Ophryophryne">O.</tp:taxon-name-part> <tp:taxon-name-part taxon-name-part-type="species" reg="gerti">gerti</tp:taxon-name-part></tp:taxon-name></italic> (found at mid-elevations from 700 to 2000 m a.s.l. in the central and northern parts of the Langbian Plateau in southern Vietnam) by typically smaller adults body size: <italic><tp:taxon-name><tp:taxon-name-part taxon-name-part-type="genus" reg="Ophryophryne">Ophryophryne</tp:taxon-name-part> <tp:taxon-name-part taxon-name-part-type="species" reg="elfina">elfina</tp:taxon-name-part></tp:taxon-name></italic> sp. n. male <abbrev xmlns:xlink="http://www.w3.org/1999/xlink" xlink:title="snout to vent length" id="ABBRID0EX5CM" xlink:type="simple">SVL</abbrev> 26.9–33.9 mm, N = 29, female <abbrev xmlns:xlink="http://www.w3.org/1999/xlink" xlink:title="snout to vent length" id="ABBRID0E25CM" xlink:type="simple">SVL</abbrev> 35.1–36.5 mm, N = 6 (vs. <italic><tp:taxon-name><tp:taxon-name-part taxon-name-part-type="genus" reg="Ophryophryne">O.</tp:taxon-name-part> <tp:taxon-name-part taxon-name-part-type="species" reg="gerti">gerti</tp:taxon-name-part></tp:taxon-name></italic> male <abbrev xmlns:xlink="http://www.w3.org/1999/xlink" xlink:title="snout to vent length" id="ABBRID0EK6CM" xlink:type="simple">SVL</abbrev> 31.7–42.2 mm, N = 15, female <abbrev xmlns:xlink="http://www.w3.org/1999/xlink" xlink:title="snout to vent length" id="ABBRID0EO6CM" xlink:type="simple">SVL</abbrev> 43.1–47.4 mm, <italic>N</italic> = 3; our data; Fig. <xref ref-type="fig" rid="F3">3</xref>), bright red-orange nuptial pads on males in life (vs. grey or black-brown nuptial pads on males in life), short dorsolateral glandular ridge above each shoulder, not connected to posterior tips of “ &gt;–&lt; ”-shaped parietoscapular-sacral glandular ridge, see Figs <xref ref-type="fig" rid="F6">6G–H</xref>, and <xref ref-type="fig" rid="F8">8</xref> (vs. strong dorsolateral glandular ridge from above each shoulder to approximately 4/5 distance between axilla and groin, connecting with posterior tips of “ &gt;–&lt; ”-shaped parietoscapular-sacral glandular ridge; see Figs <xref ref-type="fig" rid="F6">6A–C</xref>, <xref ref-type="fig" rid="F7">7</xref>), skin on dor<!--PageBreak-->sal and lateral surfaces of body shagreened with numerous small tubercles (vs. skin on dorsum and sides of body granular, with numerous small and medium-sized tubercles and larger warts, see Fig. <xref ref-type="fig" rid="F6">6A–C</xref>), dark hourglass-shaped markings on dorsum normally edged with white, see Figs <xref ref-type="fig" rid="F6">6H</xref> and <xref ref-type="fig" rid="F8">8</xref> (vs. dark hourglass-shape on dorsum indistinct or, if present, unclear and not edged with white, Fig. <xref ref-type="fig" rid="F6">6A–C</xref>), and throat, chest and abdomen having generally lighter coloration than in <italic><tp:taxon-name><tp:taxon-name-part taxon-name-part-type="genus" reg="Ophryophryne">O.</tp:taxon-name-part> <tp:taxon-name-part taxon-name-part-type="species" reg="gerti">gerti</tp:taxon-name-part></tp:taxon-name></italic>.</p><p>Though available information on tadpole morphology of <italic><tp:taxon-name><tp:taxon-name-part taxon-name-part-type="genus" reg="Oprhyophryne">Oprhyophryne</tp:taxon-name-part></tp:taxon-name></italic> is very limited (<xref ref-type="bibr" rid="B49">Liu and Hu 1962</xref>, <xref ref-type="bibr" rid="B37">Huang et al. 1991</xref>, <xref ref-type="bibr" rid="B29">Grosjean 2003</xref>, <xref ref-type="bibr" rid="B15">Fei et al. 2009</xref>), the tadpoles assigned to the new species based on the analysis of short 16S rRNA gene sequences (Table <xref ref-type="table" rid="T1">1</xref>) have certain morphological characteristics that could be useful for distinguishing the larval stage of <italic><tp:taxon-name><tp:taxon-name-part taxon-name-part-type="genus" reg="Ophryophryne">Ophryophryne</tp:taxon-name-part> <tp:taxon-name-part taxon-name-part-type="species" reg="elfina">elfina</tp:taxon-name-part></tp:taxon-name></italic> sp. n. from other <italic><tp:taxon-name><tp:taxon-name-part taxon-name-part-type="genus" reg="Ophryophryne">Ophryophryne</tp:taxon-name-part></tp:taxon-name></italic> species. From tadpoles of <italic><tp:taxon-name><tp:taxon-name-part taxon-name-part-type="genus" reg="Ophryophryne">O.</tp:taxon-name-part> <tp:taxon-name-part taxon-name-part-type="species" reg="microstoma">microstoma</tp:taxon-name-part></tp:taxon-name></italic>, described in detail by <xref ref-type="bibr" rid="B29">Grosjean (2003)</xref>, tadpoles of <italic><tp:taxon-name><tp:taxon-name-part taxon-name-part-type="genus" reg="Ophryophryne">Ophryophryne</tp:taxon-name-part> <tp:taxon-name-part taxon-name-part-type="species" reg="elfina">elfina</tp:taxon-name-part></tp:taxon-name></italic> sp. n. differ mainly by possessing a longer tail: <abbrev xmlns:xlink="http://www.w3.org/1999/xlink" xlink:title="total length" id="ABBRID0EODDM" xlink:type="simple">TOL</abbrev>/<abbrev xmlns:xlink="http://www.w3.org/1999/xlink" xlink:title="body length" id="ABBRID0ESDDM" xlink:type="simple">BL</abbrev> ratio 231.3 ± 11%, <italic>N</italic> = 5 (vs. <abbrev xmlns:xlink="http://www.w3.org/1999/xlink" xlink:title="total length" id="ABBRID0EYDDM" xlink:type="simple">TOL</abbrev>/<abbrev xmlns:xlink="http://www.w3.org/1999/xlink" xlink:title="body length" id="ABBRID0E3DDM" xlink:type="simple">BL</abbrev> &lt; 210%, <italic>N</italic> = 52 on <italic><tp:taxon-name><tp:taxon-name-part taxon-name-part-type="genus" reg="Ophryophryne">O.</tp:taxon-name-part> <tp:taxon-name-part taxon-name-part-type="species" reg="microstoma">microstoma</tp:taxon-name-part></tp:taxon-name></italic>), and tail tip rounded (vs. tail tip bluntly pointed), mean = 22 longitudinal rows of papillae and from 2–4 (mean = 3) transverse rows of papillae on the upper labium and 4–6 (mean = 5) transverse rows of papillae on the lower labium, <italic>N</italic> = 5 (vs. mean = 20 longitudinal rows of papillae, and two upper labium and four lower labium transverse rows of papillae [without clear limits], <italic>N</italic> = 52); however, some of these differences may relate to the fact that Grosjeans’ description was based on later developmental stages (Gosner stage 37) than our sampling (Gosners’ stage 25).</p><p>DNA-barcoding using short sequences for 16S rRNA (Table <xref ref-type="table" rid="T1">1</xref>) also enabled us to identify tadpoles of sympatric <italic><tp:taxon-name><tp:taxon-name-part taxon-name-part-type="genus" reg="Ophryophryne">Ophryophryne</tp:taxon-name-part></tp:taxon-name></italic> species from the Langbian Plateau, and though our sampling is not big enough to provide detailed morphological descriptions of larval morphology for <italic><tp:taxon-name><tp:taxon-name-part taxon-name-part-type="genus" reg="Ophryophryne">O.</tp:taxon-name-part> <tp:taxon-name-part taxon-name-part-type="species" reg="gerti">gerti</tp:taxon-name-part></tp:taxon-name></italic> and <italic><tp:taxon-name><tp:taxon-name-part taxon-name-part-type="genus" reg="Ophryophryne">O.</tp:taxon-name-part> <tp:taxon-name-part taxon-name-part-type="species" reg="synoria">synoria</tp:taxon-name-part></tp:taxon-name></italic>, we found some differences in coloration of tadpoles which may be useful for preliminary diagnostics of the three sympatric <italic><tp:taxon-name><tp:taxon-name-part taxon-name-part-type="genus" reg="Ophryophryne">Ophryophryne</tp:taxon-name-part></tp:taxon-name></italic> species in the wild. Despite overall morphological similarity, both <italic><tp:taxon-name><tp:taxon-name-part taxon-name-part-type="genus" reg="Ophryophryne">O.</tp:taxon-name-part> <tp:taxon-name-part taxon-name-part-type="species" reg="gerti">gerti</tp:taxon-name-part></tp:taxon-name></italic> and <italic><tp:taxon-name><tp:taxon-name-part taxon-name-part-type="genus" reg="Ophryophryne">O.</tp:taxon-name-part> <tp:taxon-name-part taxon-name-part-type="species" reg="synoria">synoria</tp:taxon-name-part></tp:taxon-name></italic> show the presence of light golden to copper blotches on dorsal surfaces of the body and tail, whereas <italic><tp:taxon-name><tp:taxon-name-part taxon-name-part-type="genus" reg="Ophryophryne">Ophryophryne</tp:taxon-name-part> <tp:taxon-name-part taxon-name-part-type="species" reg="elfina">elfina</tp:taxon-name-part></tp:taxon-name></italic> sp. n. tadpoles always have distinctive uniform brownish coloration with small coppery dots (Fig. <xref ref-type="fig" rid="F12">12A–B</xref>).</p><p>Despite overall similarity, advertisement calls of each <italic><tp:taxon-name><tp:taxon-name-part taxon-name-part-type="genus" reg="Ophryophryne">Ophryophryne</tp:taxon-name-part></tp:taxon-name></italic> species inhabiting the Langbian Plateau are easily diagnosable based on acoustic parameters. Some parameter values clearly differ between all of the studied species (Fig. <xref ref-type="fig" rid="F5">5</xref>). For example, the highest values of the repetition rate per recording and per series are found for <italic><tp:taxon-name><tp:taxon-name-part taxon-name-part-type="genus" reg="Ophryophryne">O.</tp:taxon-name-part> <tp:taxon-name-part taxon-name-part-type="species" reg="synoria">synoria</tp:taxon-name-part></tp:taxon-name></italic> (3.07 ± 0.13 calls/s, <italic>N</italic> = 3, and 5.34 ± 0.15 calls/s, <italic>N</italic> = 15, respectively) while the lowest are reported for <italic><tp:taxon-name><tp:taxon-name-part taxon-name-part-type="genus" reg="Ophryophryne">O.</tp:taxon-name-part> <tp:taxon-name-part taxon-name-part-type="species" reg="gerti">gerti</tp:taxon-name-part></tp:taxon-name></italic> (0.35 ± 0.14 calls/s, <italic>N</italic> = 3, and 2.33 ± 0.03 calls/s, <italic>N</italic> = 108, respectively). <italic><tp:taxon-name><tp:taxon-name-part taxon-name-part-type="genus" reg="Ophryophryne">Ophryophryne</tp:taxon-name-part> <tp:taxon-name-part taxon-name-part-type="species" reg="elfina">elfina</tp:taxon-name-part></tp:taxon-name></italic> sp. n. occupies an intermediate position between these two species (1.18 ± 0.2 calls/s, <italic>N</italic> = 5, and 3.87 ± 0.07 calls/s, <italic>N</italic> = 140, respectively; differences significant, F<sub>2.8</sub> = 46.7, p &lt; 0.001 and F<sub>2.260</sub> = 220.7, p &lt; 0.001, respectively, one-way ANOVA) .</p><p>The call temporal parameters for <italic><tp:taxon-name><tp:taxon-name-part taxon-name-part-type="genus" reg="Ophryophryne">Ophryophryne</tp:taxon-name-part> <tp:taxon-name-part taxon-name-part-type="species" reg="elfina">elfina</tp:taxon-name-part></tp:taxon-name></italic> sp. n. compared to sympatric <italic><tp:taxon-name><tp:taxon-name-part taxon-name-part-type="genus" reg="Ophryophryne">O.</tp:taxon-name-part> <tp:taxon-name-part taxon-name-part-type="species" reg="synoria">synoria</tp:taxon-name-part></tp:taxon-name></italic> and <italic><tp:taxon-name><tp:taxon-name-part taxon-name-part-type="genus" reg="Ophryophryne">O.</tp:taxon-name-part> <tp:taxon-name-part taxon-name-part-type="species" reg="gerti">gerti</tp:taxon-name-part></tp:taxon-name></italic>, also differ for series duration, which is the highest in calls of <italic><tp:taxon-name><tp:taxon-name-part taxon-name-part-type="genus" reg="Ophryophryne">Ophryophryne</tp:taxon-name-part> <tp:taxon-name-part taxon-name-part-type="species" reg="elfina">elfina</tp:taxon-name-part></tp:taxon-name></italic> sp. n., comprising 3.42 ± 0.11 s, <italic>N</italic> = 140 (see Table <xref ref-type="table" rid="T5">4</xref>) (differences <!--PageBreak-->with <italic><tp:taxon-name><tp:taxon-name-part taxon-name-part-type="genus" reg="Ophryophryne">O.</tp:taxon-name-part> <tp:taxon-name-part taxon-name-part-type="species" reg="gerti">gerti</tp:taxon-name-part></tp:taxon-name></italic> significant, F<sub>2.267</sub> = 40.4, p &lt; 0.001, one-way ANOVA; differences with <italic><tp:taxon-name><tp:taxon-name-part taxon-name-part-type="genus" reg="Ophryophryne">O.</tp:taxon-name-part> <tp:taxon-name-part taxon-name-part-type="species" reg="synoria">synoria</tp:taxon-name-part></tp:taxon-name></italic> not significant, see Table <xref ref-type="table" rid="T5">4</xref> for details). The advertisement call of the new species is further significantly different from calls of <italic><tp:taxon-name><tp:taxon-name-part taxon-name-part-type="genus" reg="Ophryophryne">O.</tp:taxon-name-part> <tp:taxon-name-part taxon-name-part-type="species" reg="gerti">gerti</tp:taxon-name-part></tp:taxon-name></italic> for values of a number of acoustic parameters (see Table <xref ref-type="table" rid="T5">4</xref>), such as the number of calls per series (12.84 ± 0.41, <italic>N</italic> = 140, versus 4.64 ± 0.16, N = 115, for <italic><tp:taxon-name><tp:taxon-name-part taxon-name-part-type="genus" reg="Ophryophryne">O.</tp:taxon-name-part> <tp:taxon-name-part taxon-name-part-type="species" reg="gerti">gerti</tp:taxon-name-part></tp:taxon-name></italic>; differences significant, F<sub>2.267</sub> = 151.4, p &lt; 0.001, one-way ANOVA), the call duration (73 ± 0.23 ms, <italic>N</italic> = 1797, versus 104 ± 0.5 ms, <italic>N</italic> = 533, for <italic><tp:taxon-name><tp:taxon-name-part taxon-name-part-type="genus" reg="Ophryophryne">O.</tp:taxon-name-part> <tp:taxon-name-part taxon-name-part-type="species" reg="gerti">gerti</tp:taxon-name-part></tp:taxon-name></italic>; differences significant, H<sub>2.2530</sub> = 1345.1, p &lt; 0.001, Kruskal-Wallis ANOVA) and inter-calls interval (207 ± 2.06 ms, <italic>N</italic> = 1657, versus 421.54 ± 4.17 ms, <italic>N</italic> = 418, for <italic><tp:taxon-name><tp:taxon-name-part taxon-name-part-type="genus" reg="Ophryophryne">O.</tp:taxon-name-part> <tp:taxon-name-part taxon-name-part-type="species" reg="gerti">gerti</tp:taxon-name-part></tp:taxon-name></italic>; differences significant, H<sub>2.2260</sub> = 1008.5, p &lt; 0.001, Kruskal-Wallis ANOVA). The advertisement call of <italic><tp:taxon-name><tp:taxon-name-part taxon-name-part-type="genus" reg="Ophryophryne">Ophryophryne</tp:taxon-name-part> <tp:taxon-name-part taxon-name-part-type="species" reg="elfina">elfina</tp:taxon-name-part></tp:taxon-name></italic> sp. n. is further different from calls of <italic><tp:taxon-name><tp:taxon-name-part taxon-name-part-type="genus" reg="Ophryophryne">O.</tp:taxon-name-part> <tp:taxon-name-part taxon-name-part-type="species" reg="synoria">synoria</tp:taxon-name-part></tp:taxon-name></italic> in the frequency of maximum amplitude (4645.94 ± 4.39 Hz, <italic>N</italic> = 1797, versus 3798.9 ± 4.87 Hz, <italic>N</italic> = 200; differences significant, H<sub>2.2530</sub> = 1030.2, p &lt; 0.001 (U = 0), Kruskal-Wallis ANOVA).</p><p>Finally, the new species is markedly distinct from all other congeners for which comparable sequences are available, including it closest relatives <italic><tp:taxon-name><tp:taxon-name-part taxon-name-part-type="genus" reg="Ophryophryne">O.</tp:taxon-name-part> <tp:taxon-name-part taxon-name-part-type="species" reg="gerti">gerti</tp:taxon-name-part></tp:taxon-name></italic> and <italic><tp:taxon-name><tp:taxon-name-part taxon-name-part-type="genus" reg="Ophryophryne">O.</tp:taxon-name-part> <tp:taxon-name-part taxon-name-part-type="species" reg="synoria">synoria</tp:taxon-name-part></tp:taxon-name></italic>, by relatively large genetic distances in 16S rRNA mtDNA gene fragment (<italic>p</italic> ≥ 8.2%).</p></tp:treatment-sec><tp:treatment-sec><!--Section generated to contain objects referenced in tp:taxon-treatment.--><fig id="F6" position="float" orientation="portrait"><label>Figure 6.</label><caption><p>
              <italic><tp:taxon-name><tp:taxon-name-part taxon-name-part-type="genus" reg="Ophryophryne">Ophryophryne</tp:taxon-name-part></tp:taxon-name></italic> species of the Langbian Plateau (Vietnam): <bold>A</bold> <italic><tp:taxon-name><tp:taxon-name-part taxon-name-part-type="genus" reg="Ophryophryne">O.</tp:taxon-name-part> <tp:taxon-name-part taxon-name-part-type="species" reg="gerti">gerti</tp:taxon-name-part></tp:taxon-name></italic>, female, Chu Yang Sin N.P., Dak Lak Prov., 1000 m a.s.l. <bold>B</bold> <italic><tp:taxon-name><tp:taxon-name-part taxon-name-part-type="genus" reg="Ophryophryne">O.</tp:taxon-name-part> <tp:taxon-name-part taxon-name-part-type="species" reg="gerti">gerti</tp:taxon-name-part></tp:taxon-name></italic>, male, Chu Yang Sin N.P., Dak Lak Prov., 1000 m a.s.l. <bold>C</bold> <italic><tp:taxon-name><tp:taxon-name-part taxon-name-part-type="genus" reg="Ophryophryne">O.</tp:taxon-name-part> <tp:taxon-name-part taxon-name-part-type="species" reg="gerti">gerti</tp:taxon-name-part></tp:taxon-name></italic>, male, Bidoup–Nui Ba N.P., Lam Dong Prov., 1550 m a.s.l. <bold>D</bold> <italic><tp:taxon-name><tp:taxon-name-part taxon-name-part-type="genus" reg="Ophryophryne">O.</tp:taxon-name-part> <tp:taxon-name-part taxon-name-part-type="species" reg="synoria">synoria</tp:taxon-name-part></tp:taxon-name></italic>, female, Bu Gia Map N.P., Binh Phuoc Prov., 400 m a.s.l. <bold>E</bold> <italic><tp:taxon-name><tp:taxon-name-part taxon-name-part-type="genus" reg="Ophryophryne">O.</tp:taxon-name-part> <tp:taxon-name-part taxon-name-part-type="species" reg="synoria">synoria</tp:taxon-name-part></tp:taxon-name></italic>, male, Chu Yang Sin Mt., Chu Yang Sin N.P., Dak Lak Prov., 1000 m a.s.l. <bold>F</bold> <italic><tp:taxon-name><tp:taxon-name-part taxon-name-part-type="genus" reg="Ophryophryne">O.</tp:taxon-name-part> <tp:taxon-name-part taxon-name-part-type="species" reg="synoria">synoria</tp:taxon-name-part></tp:taxon-name></italic>, male, Bidoup–Nui Ba N.P., Lam Dong Prov., 1550 m a.s.l. <bold>G</bold> <italic><tp:taxon-name><tp:taxon-name-part taxon-name-part-type="genus" reg="Ophryophryne">Ophryophryne</tp:taxon-name-part> <tp:taxon-name-part taxon-name-part-type="species" reg="elfina">elfina</tp:taxon-name-part></tp:taxon-name></italic> sp. n., male, Chu Yang Sin Mt., Chu Yang Sin N.P., Dak Lak Prov., 2000 m a.s.l. <bold>H</bold> <italic><tp:taxon-name><tp:taxon-name-part taxon-name-part-type="genus" reg="Ophryophryne">Ophryophryne</tp:taxon-name-part> <tp:taxon-name-part taxon-name-part-type="species" reg="elfina">elfina</tp:taxon-name-part></tp:taxon-name></italic> sp. n., male, Hon Giao Mt., Bidoup–Nui Ba N.P., Lam Dong and Khanh Hoa provincial border, 2000 m a.s.l. Photos by N.A. Poyarkov and N.L. Orlov.</p></caption><graphic xmlns:xlink="http://www.w3.org/1999/xlink" xlink:href="zookeys-672-049-g006.jpg" position="float" orientation="portrait" xlink:type="simple" id="oo_134587.jpg"/></fig><app id="App1"><title>Appendix 1</title><p>Examined material, museum IDs given in bold.</p><p>
          <italic><tp:taxon-name><tp:taxon-name-part taxon-name-part-type="genus" reg="Ophryophryne">Ophryophryne</tp:taxon-name-part> <tp:taxon-name-part taxon-name-part-type="species" reg="elfina">elfina</tp:taxon-name-part></tp:taxon-name></italic> sp. n.: <bold><named-content xmlns:xlink="http://www.w3.org/1999/xlink" content-type="dwc:institutional_code" xlink:type="simple">ZMMU</named-content> A-5669</bold> (Vietnam, Dak Lak Prov., Chu Yang Sin N.P.; NAP-02658; 1 adult male; holotype); <bold><named-content xmlns:xlink="http://www.w3.org/1999/xlink" content-type="dwc:institutional_code" xlink:type="simple">ZMMU</named-content> A-5170</bold> (Vietnam, Lam Dong Prov., Bidoup–Nui Ba N.P., Bidoup Mt.; ABV-00455; ABV-00454; ABV-00472; ABV-00471; 4 adults; paratypes); <bold><named-content xmlns:xlink="http://www.w3.org/1999/xlink" content-type="dwc:institutional_code" xlink:type="simple">ZMMU</named-content> A-4788</bold> (Vietnam, Lam Dong Prov., Bidoup–Nui Ba N.P., Hon Giao Mt., Bidoup Mt.; NAP-01455; NAP-01449; NAP-01450; NAP-01460; 4 adults; paratypes); <bold><named-content xmlns:xlink="http://www.w3.org/1999/xlink" content-type="dwc:institutional_code" xlink:type="simple">ZMMU</named-content> A-5674</bold> (Vietnam, Lam Dong Prov., Bidoup–Nui Ba N.P., Hon Giao Mt.; NAP-01451; NAP-01452; 2 adults; paratypes); <bold><named-content xmlns:xlink="http://www.w3.org/1999/xlink" content-type="dwc:institutional_code" xlink:type="simple">ZMMU</named-content> A-5675</bold> (Vietnam, Lam Dong Prov., Bidoup–Nui Ba N.P., Bidoup Mt.; NAP-01456; NAP-01459; 2 adults; paratypes); <bold><named-content xmlns:xlink="http://www.w3.org/1999/xlink" content-type="dwc:institutional_code" xlink:type="simple">ZMMU</named-content> A-5691</bold> (Vietnam, Dak Lak Prov., Chu Yang Sin N.P.; ABV-00580, ABV-00581; 2 juveniles; paratypes); <bold><named-content xmlns:xlink="http://www.w3.org/1999/xlink" content-type="dwc:institutional_code" xlink:type="simple">ZMMU</named-content> A-5650</bold> (Vietnam, Dak Lak Prov., Chu Yang Sin N.P.; 10 adults); <bold><named-content xmlns:xlink="http://www.w3.org/1999/xlink" content-type="dwc:institutional_code" xlink:type="simple">ZISP</named-content> 12836</bold>–<bold>12879</bold> (Vietnam, Dak Lak Prov., Chu Yang Sin N.P.; 44 adults; tentative identification); <bold><named-content xmlns:xlink="http://www.w3.org/1999/xlink" content-type="dwc:institutional_code" xlink:type="simple">ZMMU</named-content> A-5665</bold> (Vietnam, Dak Lak, Chu Yang Sin N.P.; ROM 36348; ROM 36289; ROM 36554; ROM 36470; 4 adults); <bold><named-content xmlns:xlink="http://www.w3.org/1999/xlink" content-type="dwc:institutional_code" xlink:type="simple">ZISP</named-content> 12880</bold>–<bold>12884</bold> (Vietnam, Dak Lak Prov., Chu Yang Sin N.P.; ROM 36471; ROM 36472; ROM 36469; ROM 36366; ROM 36349; 5 adults); <bold><named-content xmlns:xlink="http://www.w3.org/1999/xlink" content-type="dwc:institutional_code" xlink:type="simple">ZMMU</named-content> A-3937</bold> (Vietnam, Khanh Hoa Prov., Hon Ba N.R.; 1 adult); <bold><named-content xmlns:xlink="http://www.w3.org/1999/xlink" content-type="dwc:institutional_code" xlink:type="simple">ZMMU</named-content> A-4935</bold> (Vietnam, Khanh Hoa Prov., Hon Ba N.R.; ABV-00316; 1 adult); <bold><named-content xmlns:xlink="http://www.w3.org/1999/xlink" content-type="dwc:institutional_code" xlink:type="simple">ZMMU</named-content> A-4716</bold> (Vietnam, Lam Dong Prov., Bidoup–Nui Ba N.P., Hon Giao Mt., Bidoup Mt.; NAP-01871; NAP-01782; NAP-01758; NAP-01757; NAP-01783; 5 adults); <bold><named-content xmlns:xlink="http://www.w3.org/1999/xlink" content-type="dwc:institutional_code" xlink:type="simple">ITBCZ</named-content> 2786, 2788, 2792, 2828, 2908</bold>–<bold>09, 2918</bold>–<bold>19, 3502</bold> (Vietnam, Khanh Hoa Prov., Hon Ba N.R.; 9 adults); <bold><named-content xmlns:xlink="http://www.w3.org/1999/xlink" content-type="dwc:institutional_code" xlink:type="simple">ZMMU</named-content> A-5679</bold> (Vietnam, Lam Dong Prov., Bidoup–Nui Ba N.P., Bidoup Mt.; NAP-01169; 7 larvae); <bold><named-content xmlns:xlink="http://www.w3.org/1999/xlink" content-type="dwc:institutional_code" xlink:type="simple">ZMMU</named-content> A-5684</bold> (Vietnam, Dak Lak Prov., Chu Yang Sin N.P., Chu Pan Fan Mt.; NAP-02673; 4 larvae).</p><p>
          <italic><tp:taxon-name><tp:taxon-name-part taxon-name-part-type="genus" reg="Ophryophryne">Ophryophryne</tp:taxon-name-part> <tp:taxon-name-part taxon-name-part-type="species" reg="gerti">gerti</tp:taxon-name-part></tp:taxon-name></italic>: <bold><named-content xmlns:xlink="http://www.w3.org/1999/xlink" content-type="dwc:institutional_code" xlink:type="simple">BMNH</named-content> 1921.4.1.324</bold> (Vietnam, Lam Dong Prov., sout-east of Da Lat, Cam Ly river; 1 adult male; holotype); <bold><named-content xmlns:xlink="http://www.w3.org/1999/xlink" content-type="dwc:institutional_code" xlink:type="simple">BMNH</named-content> 1921.4.1.323</bold> (Vietnam, Lam Dong Prov., Dran; 1 immature female; paratype); <bold><named-content xmlns:xlink="http://www.w3.org/1999/xlink" content-type="dwc:institutional_code" xlink:type="simple">ZMMU</named-content> A-4714</bold> (Vietnam, Lam Dong Prov., Bidoup–Nui Ba N.P., Giang Ly; NAP-01878; 1 adult); <bold><named-content xmlns:xlink="http://www.w3.org/1999/xlink" content-type="dwc:institutional_code" xlink:type="simple">ZMMU</named-content> A-4715</bold> (Vietnam, Lam Dong Prov., Bidoup–Nui Ba N.P., Giang Ly; NAP-01790; NAP-01788; 2 adults); <bold><named-content xmlns:xlink="http://www.w3.org/1999/xlink" content-type="dwc:institutional_code" xlink:type="simple">ZMMU</named-content> A-4718</bold> (Vietnam, Lam Dong Prov., Bidoup–Nui Ba N.P., Giang Ly; NAP-01789; 1 adult); <bold><named-content xmlns:xlink="http://www.w3.org/1999/xlink" content-type="dwc:institutional_code" xlink:type="simple">ZMMU</named-content> A-4843</bold> (Vietnam, Dak Lak Prov., Chu Yang Sin N.P.; ABV-00067; 1 adult); <bold><named-content xmlns:xlink="http://www.w3.org/1999/xlink" content-type="dwc:institutional_code" xlink:type="simple">ZMMU</named-content> A-5670</bold> (Vietnam, Dak Lak Prov., Chu Yang Sin N.P.; NAP-02758; NAP-02759; NAP-02760; NAP-02761; 4 adults); <bold><named-content xmlns:xlink="http://www.w3.org/1999/xlink" content-type="dwc:institutional_code" xlink:type="simple">ZMMU</named-content> A-5673</bold> (Vietnam, Dak Lak Prov., Chu Yang Sin N.P.; ABV-00530; ABV-00577; 2 adults); <bold><named-content xmlns:xlink="http://www.w3.org/1999/xlink" content-type="dwc:institutional_code" xlink:type="simple">ZISP</named-content> 12740–12747</bold> (Vietnam, Dak Lak Prov., Chu Yang Sin N.P.; ROM 36522–36529; 8 adults).</p><p>
          <italic><tp:taxon-name><tp:taxon-name-part taxon-name-part-type="genus" reg="Ophryophryne">Ophryophryne</tp:taxon-name-part> <tp:taxon-name-part taxon-name-part-type="species" reg="hansi">hansi</tp:taxon-name-part></tp:taxon-name></italic>: <bold><named-content xmlns:xlink="http://www.w3.org/1999/xlink" content-type="dwc:institutional_code" xlink:type="simple">FMNH</named-content> 252879, <named-content xmlns:xlink="http://www.w3.org/1999/xlink" content-type="dwc:institutional_code" xlink:type="simple">FMNH</named-content> 252880, <named-content xmlns:xlink="http://www.w3.org/1999/xlink" content-type="dwc:institutional_code" xlink:type="simple">FMNH</named-content> 252882, <named-content xmlns:xlink="http://www.w3.org/1999/xlink" content-type="dwc:institutional_code" xlink:type="simple">FMNH</named-content> 252884</bold> (Vietnam, Gia-Lai Prov., Ankhe Dist., 60 km to the northwest from Kannack; 1 adult male; holotype; 2 adult males and 1 adult female; paratypes); <bold><named-content xmlns:xlink="http://www.w3.org/1999/xlink" content-type="dwc:institutional_code" xlink:type="simple">FMNH</named-content> 252873</bold> (Vietnam, Gia-Lai Prov., Ankhe Dist., 20 km to the northwest from Kannack; 1 adult male); <bold>AMNH 163680</bold> (Vietnam, Quang Nam Prov., Tra My Dist., Tra Don Commune; 1 adult male); <bold>AMNH 169284</bold> (Vietnam, Thua Tien Hue Prov., A Luoi Dist., Tram Tra Ve (Forestry station of Huong Giang State Forestry Enterprise); 1 adult male); <bold>AMNH 169286</bold> (Vietnam, Thua Tien Hue Prov., Huong Thuy Dist., Khe Dau Station; 1 adult male); <bold>AMNH 161353</bold> (Vietnam, Ha Tinh Prov., Huong Son, Huong Son Reserve; 1 adult male); <bold><named-content xmlns:xlink="http://www.w3.org/1999/xlink" content-type="dwc:institutional_code" xlink:type="simple">FMNH</named-content> 258008–258009, <named-content xmlns:xlink="http://www.w3.org/1999/xlink" content-type="dwc:institutional_code" xlink:type="simple">FMNH</named-content> 258046–258051</bold> (Lao P.D.R., Xe Kong Prov., Kaleum Dist., Xe Sap National Biodiversity Conservation Area; 5 adult males and 4 adult females).</p><p>
          <italic><tp:taxon-name><tp:taxon-name-part taxon-name-part-type="genus" reg="Ophryophryne">Ophryophryne</tp:taxon-name-part> <tp:taxon-name-part taxon-name-part-type="species" reg="miscrostoma">miscrostoma</tp:taxon-name-part></tp:taxon-name></italic>: <bold><named-content xmlns:xlink="http://www.w3.org/1999/xlink" content-type="dwc:institutional_code" xlink:type="simple">BMNH</named-content> 1947.2.22.50, <named-content xmlns:xlink="http://www.w3.org/1999/xlink" content-type="dwc:institutional_code" xlink:type="simple">BMNH</named-content> 1947.2.22.52</bold> (Vietnam, Mau Son Mts.; 2 adult females; lectotype &amp; paralectotype); <bold>AMNH 168682</bold> (Vietnam, Lao Cai Prov., Van Ban Dist., Nam Tha Commune; 1 adult male).</p><p>
          <italic><tp:taxon-name><tp:taxon-name-part taxon-name-part-type="genus" reg="Ophryophryne">Ophryophryne</tp:taxon-name-part> <tp:taxon-name-part taxon-name-part-type="species" reg="pachyproctus">pachyproctus</tp:taxon-name-part></tp:taxon-name></italic>: <bold><named-content xmlns:xlink="http://www.w3.org/1999/xlink" content-type="dwc:institutional_code" xlink:type="simple">YU</named-content> A8311032</bold> (China, Yunnan Prov., Xishuangbanna Pref., Mengla Co., Yiwu, Zhoushihe river; 1 adult male; holotype); <bold><named-content xmlns:xlink="http://www.w3.org/1999/xlink" content-type="dwc:institutional_code" xlink:type="simple">YU</named-content> A8311033–A8311037, <named-content xmlns:xlink="http://www.w3.org/1999/xlink" content-type="dwc:institutional_code" xlink:type="simple">YU</named-content> A845099–A845100</bold> (China, Yunnan Prov., Xishuangbanna Pref., Mengla Co., Yiwu, Zhoushihe river; 8 adult males; paratypes).</p><p>
          <tp:taxon-name><tp:taxon-name-part taxon-name-part-type="genus" reg="Ophryophryne">Ophryophryne</tp:taxon-name-part> <tp:taxon-name-part taxon-name-part-type="uncertainty-rank">cf.</tp:taxon-name-part> <tp:taxon-name-part taxon-name-part-type="species" reg="poilani">poilani</tp:taxon-name-part></tp:taxon-name>: <bold>AMNH 169287</bold> (Vietnam, Thua Tien Hue Prov., A Luoi Dist., A Pat Forestry Protection Department Range Station; 1 adult female); <bold>AMNH 163668</bold> (Vietnam, Quang Nam Prov., Tra My Dist., Tra Don Commune; 1 adult female).</p><p>
          <italic><tp:taxon-name><tp:taxon-name-part taxon-name-part-type="genus" reg="Ophryophryne">Ophryophryne</tp:taxon-name-part> <tp:taxon-name-part taxon-name-part-type="species" reg="synoria">synoria</tp:taxon-name-part></tp:taxon-name></italic>: <bold><named-content xmlns:xlink="http://www.w3.org/1999/xlink" content-type="dwc:institutional_code" xlink:type="simple">FMNH</named-content> 262779</bold> (Cambodia, Mondolkiri Prov., O’Rang Dist., O Chung Chry stream; 1 adult male; holotype); <bold><named-content xmlns:xlink="http://www.w3.org/1999/xlink" content-type="dwc:institutional_code" xlink:type="simple">FMNH</named-content> 262778</bold> (Cambodia, Mondolkiri Prov., O’Rang Dist., O Chung Chry stream; 1 adult male; paratype); <bold><named-content xmlns:xlink="http://www.w3.org/1999/xlink" content-type="dwc:institutional_code" xlink:type="simple">ZMMU</named-content> A-5003</bold> (Vietnam, Binh Phuoc Prov., Bu Gia Map N.P.; ABV-00379; ABV-00380; ABV-00376; ABV-00381; ABV-00377; 5 adults); <bold><named-content xmlns:xlink="http://www.w3.org/1999/xlink" content-type="dwc:institutional_code" xlink:type="simple">ZMMU</named-content> A-4516</bold> (Vietnam, Binh Phuoc Prov., Bu Gia Map N.P.; NAP-00729; NAP-00727; NAP-00728; NAP-00730; NAP-00731; 5 adults); <bold><named-content xmlns:xlink="http://www.w3.org/1999/xlink" content-type="dwc:institutional_code" xlink:type="simple">ZMMU</named-content> A-4864</bold> (Vietnam, Lam Dong Prov., Loc Bac forestry; ABV-00159; ABV-00209; 2 adults); <bold><named-content xmlns:xlink="http://www.w3.org/1999/xlink" content-type="dwc:institutional_code" xlink:type="simple">ZMMU</named-content> A-5676</bold> (Vietnam, Lam Dong Prov., Bidoup–Nui Ba N.P., Giang Ly; NAP-01438; NAP-01437; 2 adults).</p><p>
          <italic><tp:taxon-name><tp:taxon-name-part taxon-name-part-type="genus" reg="Ophryophryne">Ophryophryne</tp:taxon-name-part></tp:taxon-name></italic> sp.: <bold><named-content xmlns:xlink="http://www.w3.org/1999/xlink" content-type="dwc:institutional_code" xlink:type="simple">BMNH</named-content> 1972.1524</bold> (Lao P.D.R., “Pak Maat”; 1 adult male; paratype of <italic><tp:taxon-name><tp:taxon-name-part taxon-name-part-type="genus" reg="Ophryophryne">O.</tp:taxon-name-part> <tp:taxon-name-part taxon-name-part-type="species" reg="gerti">gerti</tp:taxon-name-part></tp:taxon-name></italic>).</p></app><table-wrap id="T1" position="float" orientation="portrait"><label>Table 1.</label><caption><p>Specimens and GenBank sequences of <italic><tp:taxon-name><tp:taxon-name-part taxon-name-part-type="genus" reg="Ophryophryne">Ophryophryne</tp:taxon-name-part></tp:taxon-name></italic> and outgroup <tp:taxon-name><tp:taxon-name-part taxon-name-part-type="family">Megophryidae</tp:taxon-name-part></tp:taxon-name> representatives used in molecular analyses. <abbrev xmlns:xlink="http://www.w3.org/1999/xlink" xlink:title="accession number" id="ABBRID0EAMAG" xlink:type="simple">AN</abbrev> – Accession number. Numbers of localities (No. 1–12) correspond to those in Figures <xref ref-type="fig" rid="F1">1</xref> and <xref ref-type="fig" rid="F2">2</xref>. For detailed specimen information see Appendix <xref ref-type="app" rid="App1">1</xref>. Asterisk marks holotype specimen, double asterisk marks topotype specimens (continues on next two pages). Museum abbreviations for the specimens from which sequences were generated in this study are explained in the Materials and methods section.</p></caption><table id="TID0E5GAE" rules="all"><tbody><tr><th rowspan="1" colspan="1">GenBank <abbrev xmlns:xlink="http://www.w3.org/1999/xlink" xlink:title="accession number" id="ABBRID0EZMAG" xlink:type="simple">AN</abbrev></th><th rowspan="1" colspan="1">Voucher ID</th><th rowspan="1" colspan="1">Species</th><th rowspan="1" colspan="1">Locality</th><th rowspan="1" colspan="1">Elevation (m a.s.l.)</th><th rowspan="1" colspan="1">Reference</th></tr><tr><td rowspan="1" colspan="1"><ext-link xmlns:xlink="http://www.w3.org/1999/xlink" ext-link-type="gen" xlink:href="KY022198" xlink:type="simple">KY022198</ext-link></td><td rowspan="1" colspan="1">
                <named-content xmlns:xlink="http://www.w3.org/1999/xlink" content-type="dwc:institutional_code" xlink:type="simple">FMNH</named-content> 262778*</td><td rowspan="1" colspan="1">
                <italic><tp:taxon-name><tp:taxon-name-part taxon-name-part-type="genus" reg="Ophryophryne">O.</tp:taxon-name-part> <tp:taxon-name-part taxon-name-part-type="species" reg="synoria">synoria</tp:taxon-name-part></tp:taxon-name></italic>
              </td><td rowspan="1" colspan="1">
                <bold>1</bold> – Cambodia, Mondolkiri Prov., O’Reang</td><td rowspan="1" colspan="1">500</td><td rowspan="1" colspan="1">
                <xref ref-type="bibr" rid="B53">Mahony et al. 2017</xref>
              </td></tr><tr><td rowspan="1" colspan="1"><ext-link xmlns:xlink="http://www.w3.org/1999/xlink" ext-link-type="gen" xlink:href="KY425353" xlink:type="simple">KY425353</ext-link></td><td rowspan="1" colspan="1">
                <named-content xmlns:xlink="http://www.w3.org/1999/xlink" content-type="dwc:institutional_code" xlink:type="simple">ZMMU</named-content> ABV-00379</td><td rowspan="1" colspan="1">
                <italic><tp:taxon-name><tp:taxon-name-part taxon-name-part-type="genus" reg="Ophryophryne">O.</tp:taxon-name-part> <tp:taxon-name-part taxon-name-part-type="species" reg="synoria">synoria</tp:taxon-name-part></tp:taxon-name></italic>
              </td><td rowspan="1" colspan="1">
                <bold>2</bold> – Vietnam, Binh Phuoc Prov., Bu Gia Map N.P., Dac Ca River</td><td rowspan="1" colspan="1">400</td><td rowspan="1" colspan="1">this paper</td></tr><tr><td rowspan="1" colspan="1"><ext-link xmlns:xlink="http://www.w3.org/1999/xlink" ext-link-type="gen" xlink:href="KY425354" xlink:type="simple">KY425354</ext-link></td><td rowspan="1" colspan="1">
                <named-content xmlns:xlink="http://www.w3.org/1999/xlink" content-type="dwc:institutional_code" xlink:type="simple">ZMMU</named-content> NAP-00731</td><td rowspan="1" colspan="1">
                <italic><tp:taxon-name><tp:taxon-name-part taxon-name-part-type="genus" reg="Ophryophryne">O.</tp:taxon-name-part> <tp:taxon-name-part taxon-name-part-type="species" reg="synoria">synoria</tp:taxon-name-part></tp:taxon-name></italic>
              </td><td rowspan="1" colspan="1">
                <bold>2</bold> – Vietnam, Binh Phuoc Prov., Bu Gia Map N.P., Dac Ca River</td><td rowspan="1" colspan="1">400</td><td rowspan="1" colspan="1">this paper</td></tr><tr><td rowspan="1" colspan="1"><ext-link xmlns:xlink="http://www.w3.org/1999/xlink" ext-link-type="gen" xlink:href="KY425355" xlink:type="simple">KY425355</ext-link></td><td rowspan="1" colspan="1">
                <named-content xmlns:xlink="http://www.w3.org/1999/xlink" content-type="dwc:institutional_code" xlink:type="simple">ZMMU</named-content> ABV-00380</td><td rowspan="1" colspan="1">
                <italic><tp:taxon-name><tp:taxon-name-part taxon-name-part-type="genus" reg="Ophryophryne">O.</tp:taxon-name-part> <tp:taxon-name-part taxon-name-part-type="species" reg="synoria">synoria</tp:taxon-name-part></tp:taxon-name></italic>
              </td><td rowspan="1" colspan="1">
                <bold>2</bold> – Vietnam, Binh Phuoc Prov., Bu Gia Map N.P., Dac Ca River</td><td rowspan="1" colspan="1">400</td><td rowspan="1" colspan="1">this paper</td></tr><tr><td rowspan="1" colspan="1"><ext-link xmlns:xlink="http://www.w3.org/1999/xlink" ext-link-type="gen" xlink:href="KY425356" xlink:type="simple">KY425356</ext-link></td><td rowspan="1" colspan="1">
                <named-content xmlns:xlink="http://www.w3.org/1999/xlink" content-type="dwc:institutional_code" xlink:type="simple">ZMMU</named-content> ABV-00376</td><td rowspan="1" colspan="1">
                <italic><tp:taxon-name><tp:taxon-name-part taxon-name-part-type="genus" reg="Ophryophryne">O.</tp:taxon-name-part> <tp:taxon-name-part taxon-name-part-type="species" reg="synoria">synoria</tp:taxon-name-part></tp:taxon-name></italic>
              </td><td rowspan="1" colspan="1">
                <bold>2</bold> – Vietnam, Binh Phuoc Prov., Bu Gia Map N.P., Dac Ca River</td><td rowspan="1" colspan="1">400</td><td rowspan="1" colspan="1">this paper</td></tr><tr><td rowspan="1" colspan="1"><ext-link xmlns:xlink="http://www.w3.org/1999/xlink" ext-link-type="gen" xlink:href="KY425357" xlink:type="simple">KY425357</ext-link></td><td rowspan="1" colspan="1">
                <named-content xmlns:xlink="http://www.w3.org/1999/xlink" content-type="dwc:institutional_code" xlink:type="simple">ZMMU</named-content> NAP-00834</td><td rowspan="1" colspan="1">
                <italic><tp:taxon-name><tp:taxon-name-part taxon-name-part-type="genus" reg="Ophryophryne">O.</tp:taxon-name-part> <tp:taxon-name-part taxon-name-part-type="species" reg="synoria">synoria</tp:taxon-name-part></tp:taxon-name></italic>
              </td><td rowspan="1" colspan="1">
                <bold>3</bold> – Vietnam, Dong Nai Prov., Nam Cat Tien N.P., Da Ta Po River</td><td rowspan="1" colspan="1">200</td><td rowspan="1" colspan="1">this paper</td></tr><tr><td rowspan="1" colspan="1"><ext-link xmlns:xlink="http://www.w3.org/1999/xlink" ext-link-type="gen" xlink:href="KY425358" xlink:type="simple">KY425358</ext-link></td><td rowspan="1" colspan="1">
                <named-content xmlns:xlink="http://www.w3.org/1999/xlink" content-type="dwc:institutional_code" xlink:type="simple">ZMMU</named-content> ABV-00209</td><td rowspan="1" colspan="1">
                <italic><tp:taxon-name><tp:taxon-name-part taxon-name-part-type="genus" reg="Ophryophryne">O.</tp:taxon-name-part> <tp:taxon-name-part taxon-name-part-type="species" reg="synoria">synoria</tp:taxon-name-part></tp:taxon-name></italic>
              </td><td rowspan="1" colspan="1">
                <bold>4</bold> – Vietnam, Lam Dong Prov., Bao Loc, Loc Bac forestry</td><td rowspan="1" colspan="1">830</td><td rowspan="1" colspan="1">this paper</td></tr><tr><td rowspan="1" colspan="1"><ext-link xmlns:xlink="http://www.w3.org/1999/xlink" ext-link-type="gen" xlink:href="KY425359" xlink:type="simple">KY425359</ext-link></td><td rowspan="1" colspan="1">
                <named-content xmlns:xlink="http://www.w3.org/1999/xlink" content-type="dwc:institutional_code" xlink:type="simple">ZMMU</named-content> ABV-00159</td><td rowspan="1" colspan="1">
                <italic><tp:taxon-name><tp:taxon-name-part taxon-name-part-type="genus" reg="Ophryophryne">O.</tp:taxon-name-part> <tp:taxon-name-part taxon-name-part-type="species" reg="synoria">synoria</tp:taxon-name-part></tp:taxon-name></italic>
              </td><td rowspan="1" colspan="1">
                <bold>4</bold> – Vietnam, Lam Dong Prov., Bao Loc, Loc Bac forestry</td><td rowspan="1" colspan="1">830</td><td rowspan="1" colspan="1">this paper</td></tr><tr><td rowspan="1" colspan="1"><ext-link xmlns:xlink="http://www.w3.org/1999/xlink" ext-link-type="gen" xlink:href="KY425360" xlink:type="simple">KY425360</ext-link></td><td rowspan="1" colspan="1">
                <named-content xmlns:xlink="http://www.w3.org/1999/xlink" content-type="dwc:institutional_code" xlink:type="simple">ZMMU</named-content> NAP-01756</td><td rowspan="1" colspan="1">
                <italic><tp:taxon-name><tp:taxon-name-part taxon-name-part-type="genus" reg="Ophryophryne">O.</tp:taxon-name-part> <tp:taxon-name-part taxon-name-part-type="species" reg="synoria">synoria</tp:taxon-name-part></tp:taxon-name></italic>
              </td><td rowspan="1" colspan="1">
                <bold>6</bold> – Vietnam, Lam Dong Prov., Bidoup–Nui Ba N.P., Giang Ly</td><td rowspan="1" colspan="1">1500</td><td rowspan="1" colspan="1">this paper</td></tr><tr><td rowspan="1" colspan="1"><ext-link xmlns:xlink="http://www.w3.org/1999/xlink" ext-link-type="gen" xlink:href="KY425361" xlink:type="simple">KY425361</ext-link></td><td rowspan="1" colspan="1">
                <named-content xmlns:xlink="http://www.w3.org/1999/xlink" content-type="dwc:institutional_code" xlink:type="simple">ZMMU</named-content> NAP-01787</td><td rowspan="1" colspan="1">
                <italic><tp:taxon-name><tp:taxon-name-part taxon-name-part-type="genus" reg="Ophryophryne">O.</tp:taxon-name-part> <tp:taxon-name-part taxon-name-part-type="species" reg="synoria">synoria</tp:taxon-name-part></tp:taxon-name></italic>
              </td><td rowspan="1" colspan="1">
                <bold>6</bold> – Vietnam, Lam Dong Prov., Bidoup–Nui Ba N.P., Giang Ly</td><td rowspan="1" colspan="1">1500</td><td rowspan="1" colspan="1">this paper</td></tr><tr><td rowspan="1" colspan="1"><ext-link xmlns:xlink="http://www.w3.org/1999/xlink" ext-link-type="gen" xlink:href="KY425362" xlink:type="simple">KY425362</ext-link></td><td rowspan="1" colspan="1">
                <named-content xmlns:xlink="http://www.w3.org/1999/xlink" content-type="dwc:institutional_code" xlink:type="simple">ZMMU</named-content> NAP-01835</td><td rowspan="1" colspan="1">
                <italic><tp:taxon-name><tp:taxon-name-part taxon-name-part-type="genus" reg="Ophryophryne">O.</tp:taxon-name-part> <tp:taxon-name-part taxon-name-part-type="species" reg="synoria">synoria</tp:taxon-name-part></tp:taxon-name></italic>
              </td><td rowspan="1" colspan="1">
                <bold>6</bold> – Vietnam, Lam Dong Prov., Bidoup–Nui Ba N.P., Giang Ly</td><td rowspan="1" colspan="1">1500</td><td rowspan="1" colspan="1">this paper</td></tr><tr><td rowspan="1" colspan="1"><ext-link xmlns:xlink="http://www.w3.org/1999/xlink" ext-link-type="gen" xlink:href="KY425363" xlink:type="simple">KY425363</ext-link></td><td rowspan="1" colspan="1">
                <named-content xmlns:xlink="http://www.w3.org/1999/xlink" content-type="dwc:institutional_code" xlink:type="simple">ZISP</named-content> NLO-36349</td><td rowspan="1" colspan="1">
                <italic><tp:taxon-name><tp:taxon-name-part taxon-name-part-type="genus" reg="Ophryophryne">O.</tp:taxon-name-part> <tp:taxon-name-part taxon-name-part-type="species" reg="synoria">synoria</tp:taxon-name-part></tp:taxon-name></italic>
              </td><td rowspan="1" colspan="1">
                <bold>11</bold> – Vietnam, Dak Lak Prov., Chu Yang Sin N.P., Chu Yang Sin Mt.</td><td rowspan="1" colspan="1">1000</td><td rowspan="1" colspan="1">this paper</td></tr><tr><td rowspan="1" colspan="1"><ext-link xmlns:xlink="http://www.w3.org/1999/xlink" ext-link-type="gen" xlink:href="KY425364" xlink:type="simple">KY425364</ext-link></td><td rowspan="1" colspan="1">
                <named-content xmlns:xlink="http://www.w3.org/1999/xlink" content-type="dwc:institutional_code" xlink:type="simple">ZISP</named-content> NLO-36554</td><td rowspan="1" colspan="1">
                <italic><tp:taxon-name><tp:taxon-name-part taxon-name-part-type="genus" reg="Ophryophryne">O.</tp:taxon-name-part> <tp:taxon-name-part taxon-name-part-type="species" reg="synoria">synoria</tp:taxon-name-part></tp:taxon-name></italic>
              </td><td rowspan="1" colspan="1">
                <bold>11</bold> – Vietnam, Dak Lak Prov., Chu Yang Sin N.P., Chu Yang Sin Mt.</td><td rowspan="1" colspan="1">1000</td><td rowspan="1" colspan="1">this paper</td></tr><tr><td rowspan="1" colspan="1"><ext-link xmlns:xlink="http://www.w3.org/1999/xlink" ext-link-type="gen" xlink:href="KY425365" xlink:type="simple">KY425365</ext-link></td><td rowspan="1" colspan="1">KIZ-013663**</td><td rowspan="1" colspan="1">
                <italic><tp:taxon-name><tp:taxon-name-part taxon-name-part-type="genus" reg="Ophryophryne">O.</tp:taxon-name-part> <tp:taxon-name-part taxon-name-part-type="species" reg="gerti">gerti</tp:taxon-name-part></tp:taxon-name></italic>
              </td><td rowspan="1" colspan="1">
                <bold>5</bold> – Vietnam, Lam Dong Prov., Bidoup–Nui Ba N.P., Langbian Mt.</td><td rowspan="1" colspan="1">1800</td><td rowspan="1" colspan="1">this paper</td></tr><tr><td rowspan="1" colspan="1"><ext-link xmlns:xlink="http://www.w3.org/1999/xlink" ext-link-type="gen" xlink:href="KY425366" xlink:type="simple">KY425366</ext-link></td><td rowspan="1" colspan="1">KIZ-013664**</td><td rowspan="1" colspan="1">
                <italic><tp:taxon-name><tp:taxon-name-part taxon-name-part-type="genus" reg="Ophryophryne">O.</tp:taxon-name-part> <tp:taxon-name-part taxon-name-part-type="species" reg="gerti">gerti</tp:taxon-name-part></tp:taxon-name></italic>
              </td><td rowspan="1" colspan="1">
                <bold>5</bold> – Vietnam, Lam Dong Prov., Bidoup–Nui Ba N.P., Langbian Mt.</td><td rowspan="1" colspan="1">1800</td><td rowspan="1" colspan="1">this paper</td></tr><tr><td rowspan="1" colspan="1"><ext-link xmlns:xlink="http://www.w3.org/1999/xlink" ext-link-type="gen" xlink:href="KY425367" xlink:type="simple">KY425367</ext-link></td><td rowspan="1" colspan="1">KIZ-013662**</td><td rowspan="1" colspan="1">
                <italic><tp:taxon-name><tp:taxon-name-part taxon-name-part-type="genus" reg="Ophryophryne">O.</tp:taxon-name-part> <tp:taxon-name-part taxon-name-part-type="species" reg="gerti">gerti</tp:taxon-name-part></tp:taxon-name></italic>
              </td><td rowspan="1" colspan="1">
                <bold>5</bold> – Vietnam, Lam Dong Prov., Bidoup–Nui Ba N.P., Langbian Mt.</td><td rowspan="1" colspan="1">1800</td><td rowspan="1" colspan="1">this paper</td></tr><tr><td rowspan="1" colspan="1"><ext-link xmlns:xlink="http://www.w3.org/1999/xlink" ext-link-type="gen" xlink:href="KY425368" xlink:type="simple">KY425368</ext-link></td><td rowspan="1" colspan="1">
                <named-content xmlns:xlink="http://www.w3.org/1999/xlink" content-type="dwc:institutional_code" xlink:type="simple">ZMMU</named-content> NAP-01878</td><td rowspan="1" colspan="1">
                <italic><tp:taxon-name><tp:taxon-name-part taxon-name-part-type="genus" reg="Ophryophryne">O.</tp:taxon-name-part> <tp:taxon-name-part taxon-name-part-type="species" reg="gerti">gerti</tp:taxon-name-part></tp:taxon-name></italic>
              </td><td rowspan="1" colspan="1">
                <bold>6</bold> – Vietnam, Lam Dong Prov., Bidoup–Nui Ba N.P., Giang Ly</td><td rowspan="1" colspan="1">1500</td><td rowspan="1" colspan="1">this paper</td></tr><tr><td rowspan="1" colspan="1"><ext-link xmlns:xlink="http://www.w3.org/1999/xlink" ext-link-type="gen" xlink:href="KY425369" xlink:type="simple">KY425369</ext-link></td><td rowspan="1" colspan="1">
                <named-content xmlns:xlink="http://www.w3.org/1999/xlink" content-type="dwc:institutional_code" xlink:type="simple">ZMMU</named-content> NAP-01789</td><td rowspan="1" colspan="1">
                <italic><tp:taxon-name><tp:taxon-name-part taxon-name-part-type="genus" reg="Ophryophryne">O.</tp:taxon-name-part> <tp:taxon-name-part taxon-name-part-type="species" reg="gerti">gerti</tp:taxon-name-part></tp:taxon-name></italic>
              </td><td rowspan="1" colspan="1">
                <bold>6</bold> – Vietnam, Lam Dong Prov., Bidoup–Nui Ba N.P., Giang Ly</td><td rowspan="1" colspan="1">1500</td><td rowspan="1" colspan="1">this paper</td></tr><tr><td rowspan="1" colspan="1"><ext-link xmlns:xlink="http://www.w3.org/1999/xlink" ext-link-type="gen" xlink:href="KY425370" xlink:type="simple">KY425370</ext-link></td><td rowspan="1" colspan="1">
                <named-content xmlns:xlink="http://www.w3.org/1999/xlink" content-type="dwc:institutional_code" xlink:type="simple">ZMMU</named-content> NAP-02471</td><td rowspan="1" colspan="1">
                <italic><tp:taxon-name><tp:taxon-name-part taxon-name-part-type="genus" reg="Ophryophryne">O.</tp:taxon-name-part> <tp:taxon-name-part taxon-name-part-type="species" reg="gerti">gerti</tp:taxon-name-part></tp:taxon-name></italic>
              </td><td rowspan="1" colspan="1">
                <bold>6</bold> – Vietnam, Lam Dong Prov., Bidoup–Nui Ba N.P., Giang Ly</td><td rowspan="1" colspan="1">1500</td><td rowspan="1" colspan="1">this paper</td></tr><tr><td rowspan="1" colspan="1"><ext-link xmlns:xlink="http://www.w3.org/1999/xlink" ext-link-type="gen" xlink:href="KY425371" xlink:type="simple">KY425371</ext-link></td><td rowspan="1" colspan="1">
                <named-content xmlns:xlink="http://www.w3.org/1999/xlink" content-type="dwc:institutional_code" xlink:type="simple">ZMMU</named-content> NAP-01790</td><td rowspan="1" colspan="1">
                <italic><tp:taxon-name><tp:taxon-name-part taxon-name-part-type="genus" reg="Ophryophryne">O.</tp:taxon-name-part> <tp:taxon-name-part taxon-name-part-type="species" reg="gerti">gerti</tp:taxon-name-part></tp:taxon-name></italic>
              </td><td rowspan="1" colspan="1">
                <bold>6</bold> – Vietnam, Lam Dong Prov., Bidoup–Nui Ba N.P., Giang Ly</td><td rowspan="1" colspan="1">1500</td><td rowspan="1" colspan="1">this paper</td></tr><tr><td rowspan="1" colspan="1"><ext-link xmlns:xlink="http://www.w3.org/1999/xlink" ext-link-type="gen" xlink:href="KY425372" xlink:type="simple">KY425372</ext-link></td><td rowspan="1" colspan="1">
                <named-content xmlns:xlink="http://www.w3.org/1999/xlink" content-type="dwc:institutional_code" xlink:type="simple">ZMMU</named-content> NAP-01788</td><td rowspan="1" colspan="1">
                <italic><tp:taxon-name><tp:taxon-name-part taxon-name-part-type="genus" reg="Ophryophryne">O.</tp:taxon-name-part> <tp:taxon-name-part taxon-name-part-type="species" reg="gerti">gerti</tp:taxon-name-part></tp:taxon-name></italic>
              </td><td rowspan="1" colspan="1">
                <bold>6</bold> – Vietnam, Lam Dong Prov., Bidoup–Nui Ba N.P., Giang Ly</td><td rowspan="1" colspan="1">1500</td><td rowspan="1" colspan="1">this paper</td></tr><tr><td rowspan="1" colspan="1"><ext-link xmlns:xlink="http://www.w3.org/1999/xlink" ext-link-type="gen" xlink:href="KY425373" xlink:type="simple">KY425373</ext-link></td><td rowspan="1" colspan="1">
                <named-content xmlns:xlink="http://www.w3.org/1999/xlink" content-type="dwc:institutional_code" xlink:type="simple">ZMMU</named-content> NAP-02758</td><td rowspan="1" colspan="1">
                <italic><tp:taxon-name><tp:taxon-name-part taxon-name-part-type="genus" reg="Ophryophryne">O.</tp:taxon-name-part> <tp:taxon-name-part taxon-name-part-type="species" reg="gerti">gerti</tp:taxon-name-part></tp:taxon-name></italic>
              </td><td rowspan="1" colspan="1">
                <bold>11</bold> – Vietnam, Dak Lak Prov., Chu Yang Sin N.P.</td><td rowspan="1" colspan="1">1000</td><td rowspan="1" colspan="1">this paper</td></tr><tr><td rowspan="1" colspan="1"><ext-link xmlns:xlink="http://www.w3.org/1999/xlink" ext-link-type="gen" xlink:href="KY425374" xlink:type="simple">KY425374</ext-link></td><td rowspan="1" colspan="1">
                <named-content xmlns:xlink="http://www.w3.org/1999/xlink" content-type="dwc:institutional_code" xlink:type="simple">ZMMU</named-content> ABV-00530</td><td rowspan="1" colspan="1">
                <italic><tp:taxon-name><tp:taxon-name-part taxon-name-part-type="genus" reg="Ophryophryne">O.</tp:taxon-name-part> <tp:taxon-name-part taxon-name-part-type="species" reg="gerti">gerti</tp:taxon-name-part></tp:taxon-name></italic>
              </td><td rowspan="1" colspan="1">
                <bold>11</bold> – Vietnam, Dak Lak Prov., Chu Yang Sin N.P.</td><td rowspan="1" colspan="1">1000</td><td rowspan="1" colspan="1">this paper</td></tr><tr><td rowspan="1" colspan="1"><ext-link xmlns:xlink="http://www.w3.org/1999/xlink" ext-link-type="gen" xlink:href="KY425375" xlink:type="simple">KY425375</ext-link></td><td rowspan="1" colspan="1">
                <named-content xmlns:xlink="http://www.w3.org/1999/xlink" content-type="dwc:institutional_code" xlink:type="simple">ZMMU</named-content> NAP-02759</td><td rowspan="1" colspan="1">
                <italic><tp:taxon-name><tp:taxon-name-part taxon-name-part-type="genus" reg="Ophryophryne">O.</tp:taxon-name-part> <tp:taxon-name-part taxon-name-part-type="species" reg="gerti">gerti</tp:taxon-name-part></tp:taxon-name></italic>
              </td><td rowspan="1" colspan="1">
                <bold>11</bold> – Vietnam, Dak Lak Prov., Chu Yang Sin N.P.</td><td rowspan="1" colspan="1">1000</td><td rowspan="1" colspan="1">this paper</td></tr><tr><td rowspan="1" colspan="1"><ext-link xmlns:xlink="http://www.w3.org/1999/xlink" ext-link-type="gen" xlink:href="KY425376" xlink:type="simple">KY425376</ext-link></td><td rowspan="1" colspan="1">
                <named-content xmlns:xlink="http://www.w3.org/1999/xlink" content-type="dwc:institutional_code" xlink:type="simple">ZMMU</named-content> ABV-00577</td><td rowspan="1" colspan="1">
                <italic><tp:taxon-name><tp:taxon-name-part taxon-name-part-type="genus" reg="Ophryophryne">O.</tp:taxon-name-part> <tp:taxon-name-part taxon-name-part-type="species" reg="gerti">gerti</tp:taxon-name-part></tp:taxon-name></italic>
              </td><td rowspan="1" colspan="1">
                <bold>11</bold> – Vietnam, Dak Lak Prov., Chu Yang Sin N.P.</td><td rowspan="1" colspan="1">1000</td><td rowspan="1" colspan="1">this paper</td></tr><tr><td rowspan="1" colspan="1"><ext-link xmlns:xlink="http://www.w3.org/1999/xlink" ext-link-type="gen" xlink:href="KY425377" xlink:type="simple">KY425377</ext-link></td><td rowspan="1" colspan="1">
                <named-content xmlns:xlink="http://www.w3.org/1999/xlink" content-type="dwc:institutional_code" xlink:type="simple">ZMMU</named-content> NAP-02760</td><td rowspan="1" colspan="1">
                <italic><tp:taxon-name><tp:taxon-name-part taxon-name-part-type="genus" reg="Ophryophryne">O.</tp:taxon-name-part> <tp:taxon-name-part taxon-name-part-type="species" reg="gerti">gerti</tp:taxon-name-part></tp:taxon-name></italic>
              </td><td rowspan="1" colspan="1">
                <bold>11</bold> – Vietnam, Dak Lak Prov., Chu Yang Sin N.P.</td><td rowspan="1" colspan="1">1000</td><td rowspan="1" colspan="1">this paper</td></tr><tr><td rowspan="1" colspan="1"><ext-link xmlns:xlink="http://www.w3.org/1999/xlink" ext-link-type="gen" xlink:href="KY425378" xlink:type="simple">KY425378</ext-link></td><td rowspan="1" colspan="1">
                <named-content xmlns:xlink="http://www.w3.org/1999/xlink" content-type="dwc:institutional_code" xlink:type="simple">ZISP</named-content> NLO-36510</td><td rowspan="1" colspan="1">
                <italic><tp:taxon-name><tp:taxon-name-part taxon-name-part-type="genus" reg="Ophryophryne">O.</tp:taxon-name-part> <tp:taxon-name-part taxon-name-part-type="species" reg="gerti">gerti</tp:taxon-name-part></tp:taxon-name></italic>
              </td><td rowspan="1" colspan="1">
                <bold>11</bold> – Vietnam, Dak Lak Prov., Chu Yang Sin N.P.</td><td rowspan="1" colspan="1">1000</td><td rowspan="1" colspan="1">this paper</td></tr><tr><td rowspan="1" colspan="1"><ext-link xmlns:xlink="http://www.w3.org/1999/xlink" ext-link-type="gen" xlink:href="KY425379" xlink:type="simple">KY425379</ext-link></td><td rowspan="1" colspan="1">
                <named-content xmlns:xlink="http://www.w3.org/1999/xlink" content-type="dwc:institutional_code" xlink:type="simple">ZMMU</named-content> ABV-00454</td><td rowspan="1" colspan="1">
                <italic><tp:taxon-name><tp:taxon-name-part taxon-name-part-type="genus" reg="Ophryophryne">O.</tp:taxon-name-part> <tp:taxon-name-part taxon-name-part-type="species" reg="elfina">elfina</tp:taxon-name-part></tp:taxon-name></italic> sp. n.</td><td rowspan="1" colspan="1">
                <bold>6</bold> – Vietnam, Lam Dong Prov., Bidoup–Nui Ba N.P., Bidoup Mt.</td><td rowspan="1" colspan="1">2000</td><td rowspan="1" colspan="1">this paper</td></tr><tr><td rowspan="1" colspan="1"><ext-link xmlns:xlink="http://www.w3.org/1999/xlink" ext-link-type="gen" xlink:href="KY425380" xlink:type="simple">KY425380</ext-link></td><td rowspan="1" colspan="1">
                <named-content xmlns:xlink="http://www.w3.org/1999/xlink" content-type="dwc:institutional_code" xlink:type="simple">ZMMU</named-content> ABV-00455</td><td rowspan="1" colspan="1">
                <italic><tp:taxon-name><tp:taxon-name-part taxon-name-part-type="genus" reg="Ophryophryne">O.</tp:taxon-name-part> <tp:taxon-name-part taxon-name-part-type="species" reg="elfina">elfina</tp:taxon-name-part></tp:taxon-name></italic> sp. n.</td><td rowspan="1" colspan="1">
                <bold>6</bold> – Vietnam, Lam Dong Prov., Bidoup–Nui Ba N.P., Bidoup Mt.</td><td rowspan="1" colspan="1">2000</td><td rowspan="1" colspan="1">this paper</td></tr><tr><td rowspan="1" colspan="1"><ext-link xmlns:xlink="http://www.w3.org/1999/xlink" ext-link-type="gen" xlink:href="KY515233" xlink:type="simple">KY515233</ext-link></td><td rowspan="1" colspan="1">
                <named-content xmlns:xlink="http://www.w3.org/1999/xlink" content-type="dwc:institutional_code" xlink:type="simple">ZMMU</named-content> NAP-01169</td><td rowspan="1" colspan="1">
                <italic><tp:taxon-name><tp:taxon-name-part taxon-name-part-type="genus" reg="Ophryophryne">O.</tp:taxon-name-part> <tp:taxon-name-part taxon-name-part-type="species" reg="elfina">elfina</tp:taxon-name-part></tp:taxon-name></italic> sp. n. (larva)</td><td rowspan="1" colspan="1">
                <bold>6</bold> – Vietnam, Lam Dong Prov., Bidoup–Nui Ba N.P., Bidoup Mt.</td><td rowspan="1" colspan="1">2000</td><td rowspan="1" colspan="1">this paper</td></tr><tr><td rowspan="1" colspan="1"><ext-link xmlns:xlink="http://www.w3.org/1999/xlink" ext-link-type="gen" xlink:href="KY425381" xlink:type="simple">KY425381</ext-link></td><td rowspan="1" colspan="1">
                <named-content xmlns:xlink="http://www.w3.org/1999/xlink" content-type="dwc:institutional_code" xlink:type="simple">ZMMU</named-content> NAP-01782</td><td rowspan="1" colspan="1">
                <italic><tp:taxon-name><tp:taxon-name-part taxon-name-part-type="genus" reg="Ophryophryne">O.</tp:taxon-name-part> <tp:taxon-name-part taxon-name-part-type="species" reg="elfina">elfina</tp:taxon-name-part></tp:taxon-name></italic> sp. n.</td><td rowspan="1" colspan="1">
                <bold>7</bold> – Vietnam, Lam Dong Prov., Bidoup–Nui Ba N.P., Hon Giao Mt.</td><td rowspan="1" colspan="1">2000</td><td rowspan="1" colspan="1">this paper</td></tr><tr><td rowspan="1" colspan="1"><ext-link xmlns:xlink="http://www.w3.org/1999/xlink" ext-link-type="gen" xlink:href="KY425382" xlink:type="simple">KY425382</ext-link></td><td rowspan="1" colspan="1">
                <named-content xmlns:xlink="http://www.w3.org/1999/xlink" content-type="dwc:institutional_code" xlink:type="simple">ZMMU</named-content> NAP-01783</td><td rowspan="1" colspan="1">
                <italic><tp:taxon-name><tp:taxon-name-part taxon-name-part-type="genus" reg="Ophryophryne">O.</tp:taxon-name-part> <tp:taxon-name-part taxon-name-part-type="species" reg="elfina">elfina</tp:taxon-name-part></tp:taxon-name></italic> sp. n.</td><td rowspan="1" colspan="1">
                <bold>7</bold> – Vietnam, Lam Dong Prov., Bidoup–Nui Ba N.P., Hon Giao Mt.</td><td rowspan="1" colspan="1">2000</td><td rowspan="1" colspan="1">this paper</td></tr><tr><td rowspan="1" colspan="1"><ext-link xmlns:xlink="http://www.w3.org/1999/xlink" ext-link-type="gen" xlink:href="KY425383" xlink:type="simple">KY425383</ext-link></td><td rowspan="1" colspan="1">
                <named-content xmlns:xlink="http://www.w3.org/1999/xlink" content-type="dwc:institutional_code" xlink:type="simple">ZMMU</named-content> NAP-01757</td><td rowspan="1" colspan="1">
                <italic><tp:taxon-name><tp:taxon-name-part taxon-name-part-type="genus" reg="Ophryophryne">O.</tp:taxon-name-part> <tp:taxon-name-part taxon-name-part-type="species" reg="elfina">elfina</tp:taxon-name-part></tp:taxon-name></italic> sp. n.</td><td rowspan="1" colspan="1">
                <bold>7</bold> – Vietnam, Lam Dong Prov., Bidoup–Nui Ba N.P., Hon Giao Mt.</td><td rowspan="1" colspan="1">2000</td><td rowspan="1" colspan="1">this paper</td></tr><tr><td rowspan="1" colspan="1"><ext-link xmlns:xlink="http://www.w3.org/1999/xlink" ext-link-type="gen" xlink:href="KY425384" xlink:type="simple">KY425384</ext-link></td><td rowspan="1" colspan="1">
                <named-content xmlns:xlink="http://www.w3.org/1999/xlink" content-type="dwc:institutional_code" xlink:type="simple">ZMMU</named-content> NAP-01758</td><td rowspan="1" colspan="1">
                <italic><tp:taxon-name><tp:taxon-name-part taxon-name-part-type="genus" reg="Ophryophryne">O.</tp:taxon-name-part> <tp:taxon-name-part taxon-name-part-type="species" reg="elfina">elfina</tp:taxon-name-part></tp:taxon-name></italic> sp. n.</td><td rowspan="1" colspan="1">
                <bold>7</bold> – Vietnam, Lam Dong Prov., Bidoup–Nui Ba N.P., Hon Giao Mt.</td><td rowspan="1" colspan="1">2000</td><td rowspan="1" colspan="1">this paper</td></tr><tr><td rowspan="1" colspan="1"><ext-link xmlns:xlink="http://www.w3.org/1999/xlink" ext-link-type="gen" xlink:href="KY425385" xlink:type="simple">KY425385</ext-link></td><td rowspan="1" colspan="1">
                <named-content xmlns:xlink="http://www.w3.org/1999/xlink" content-type="dwc:institutional_code" xlink:type="simple">ZMMU</named-content> ABV-00316</td><td rowspan="1" colspan="1">
                <italic><tp:taxon-name><tp:taxon-name-part taxon-name-part-type="genus" reg="Ophryophryne">O.</tp:taxon-name-part> <tp:taxon-name-part taxon-name-part-type="species" reg="elfina">elfina</tp:taxon-name-part></tp:taxon-name></italic> sp. n.</td><td rowspan="1" colspan="1">
                <bold>8</bold> – Vietnam, Khanh Hoa Prov., Hon Ba N.R., Hon Ba Mt.</td><td rowspan="1" colspan="1">1500</td><td rowspan="1" colspan="1">this paper</td></tr><tr><td rowspan="1" colspan="1"><ext-link xmlns:xlink="http://www.w3.org/1999/xlink" ext-link-type="gen" xlink:href="KY425386" xlink:type="simple">KY425386</ext-link></td><td rowspan="1" colspan="1">KIZ YPX-05429</td><td rowspan="1" colspan="1">
                <italic><tp:taxon-name><tp:taxon-name-part taxon-name-part-type="genus" reg="Ophryophryne">O.</tp:taxon-name-part> <tp:taxon-name-part taxon-name-part-type="species" reg="elfina">elfina</tp:taxon-name-part></tp:taxon-name></italic> sp. n.</td><td rowspan="1" colspan="1">
                <bold>9</bold> – Vietnam, Ninh Thuan Prov., Nui Chua N.P.</td><td rowspan="1" colspan="1">780</td><td rowspan="1" colspan="1">this paper</td></tr><tr><td rowspan="1" colspan="1"><ext-link xmlns:xlink="http://www.w3.org/1999/xlink" ext-link-type="gen" xlink:href="KY425387" xlink:type="simple">KY425387</ext-link></td><td rowspan="1" colspan="1">KIZ YPX-05457</td><td rowspan="1" colspan="1">
                <italic><tp:taxon-name><tp:taxon-name-part taxon-name-part-type="genus" reg="Ophryophryne">O.</tp:taxon-name-part> <tp:taxon-name-part taxon-name-part-type="species" reg="elfina">elfina</tp:taxon-name-part></tp:taxon-name></italic> sp. n.</td><td rowspan="1" colspan="1">
                <bold>9</bold> – Vietnam, Ninh Thuan Prov., Nui Chua N.P.</td><td rowspan="1" colspan="1">780</td><td rowspan="1" colspan="1">this paper</td></tr><tr><td rowspan="1" colspan="1"><ext-link xmlns:xlink="http://www.w3.org/1999/xlink" ext-link-type="gen" xlink:href="KY425388" xlink:type="simple">KY425388</ext-link></td><td rowspan="1" colspan="1">KIZ YPX-05428</td><td rowspan="1" colspan="1">
                <italic><tp:taxon-name><tp:taxon-name-part taxon-name-part-type="genus" reg="Ophryophryne">O.</tp:taxon-name-part> <tp:taxon-name-part taxon-name-part-type="species" reg="elfina">elfina</tp:taxon-name-part></tp:taxon-name></italic> sp. n.</td><td rowspan="1" colspan="1">
                <bold>9</bold> – Vietnam, Ninh Thuan Prov., Nui Chua N.P.</td><td rowspan="1" colspan="1">780</td><td rowspan="1" colspan="1">this paper</td></tr><tr><td rowspan="1" colspan="1"><ext-link xmlns:xlink="http://www.w3.org/1999/xlink" ext-link-type="gen" xlink:href="KY425389" xlink:type="simple">KY425389</ext-link></td><td rowspan="1" colspan="1">
                <named-content xmlns:xlink="http://www.w3.org/1999/xlink" content-type="dwc:institutional_code" xlink:type="simple">ZMMU</named-content> NAP-02658*</td><td rowspan="1" colspan="1">
                <italic><tp:taxon-name><tp:taxon-name-part taxon-name-part-type="genus" reg="Ophryophryne">O.</tp:taxon-name-part> <tp:taxon-name-part taxon-name-part-type="species" reg="elfina">elfina</tp:taxon-name-part></tp:taxon-name></italic> sp. n.</td><td rowspan="1" colspan="1">
                <bold>10</bold> – Vietnam, Dak Lak Prov., Chu Yang Sin N.P., Chu Pan Fan Mt.</td><td rowspan="1" colspan="1">1900</td><td rowspan="1" colspan="1">this paper</td></tr><tr><td rowspan="1" colspan="1"><ext-link xmlns:xlink="http://www.w3.org/1999/xlink" ext-link-type="gen" xlink:href="KY515232" xlink:type="simple">KY515232</ext-link></td><td rowspan="1" colspan="1">
                <named-content xmlns:xlink="http://www.w3.org/1999/xlink" content-type="dwc:institutional_code" xlink:type="simple">ZMMU</named-content> NAP-02673**</td><td rowspan="1" colspan="1">
                <italic><tp:taxon-name><tp:taxon-name-part taxon-name-part-type="genus" reg="Ophryophryne">O.</tp:taxon-name-part> <tp:taxon-name-part taxon-name-part-type="species" reg="elfina">elfina</tp:taxon-name-part></tp:taxon-name></italic> sp. n. (larva)</td><td rowspan="1" colspan="1">
                <bold>10</bold> – Vietnam, Dak Lak Prov., Chu Yang Sin N.P., Chu Pan Fan Mt.</td><td rowspan="1" colspan="1">1900</td><td rowspan="1" colspan="1">this paper</td></tr><tr><td rowspan="1" colspan="1"><ext-link xmlns:xlink="http://www.w3.org/1999/xlink" ext-link-type="gen" xlink:href="KY425390" xlink:type="simple">KY425390</ext-link></td><td rowspan="1" colspan="1">
                <named-content xmlns:xlink="http://www.w3.org/1999/xlink" content-type="dwc:institutional_code" xlink:type="simple">ZISP</named-content> NLO-36522</td><td rowspan="1" colspan="1">
                <italic><tp:taxon-name><tp:taxon-name-part taxon-name-part-type="genus" reg="Ophryophryne">O.</tp:taxon-name-part> <tp:taxon-name-part taxon-name-part-type="species" reg="elfina">elfina</tp:taxon-name-part></tp:taxon-name></italic> sp. n.</td><td rowspan="1" colspan="1">
                <bold>11</bold> – Vietnam, Dak Lak Prov., Chu Yang Sin N.P., Chu Yang Sin Mt.</td><td rowspan="1" colspan="1">2000</td><td rowspan="1" colspan="1">this paper</td></tr><tr><td rowspan="1" colspan="1"><ext-link xmlns:xlink="http://www.w3.org/1999/xlink" ext-link-type="gen" xlink:href="KY425391" xlink:type="simple">KY425391</ext-link></td><td rowspan="1" colspan="1">
                <named-content xmlns:xlink="http://www.w3.org/1999/xlink" content-type="dwc:institutional_code" xlink:type="simple">ZMMU</named-content> ABV-00581</td><td rowspan="1" colspan="1">
                <italic><tp:taxon-name><tp:taxon-name-part taxon-name-part-type="genus" reg="Ophryophryne">O.</tp:taxon-name-part> <tp:taxon-name-part taxon-name-part-type="species" reg="elfina">elfina</tp:taxon-name-part></tp:taxon-name></italic> sp. n.</td><td rowspan="1" colspan="1">
                <bold>11</bold> – Vietnam, Dak Lak Prov., Chu Yang Sin N.P., Chu Yang Sin Mt.</td><td rowspan="1" colspan="1">1800</td><td rowspan="1" colspan="1">this paper</td></tr><tr><td rowspan="1" colspan="1"><ext-link xmlns:xlink="http://www.w3.org/1999/xlink" ext-link-type="gen" xlink:href="KY425392" xlink:type="simple">KY425392</ext-link></td><td rowspan="1" colspan="1">
                <named-content xmlns:xlink="http://www.w3.org/1999/xlink" content-type="dwc:institutional_code" xlink:type="simple">ZMMU</named-content> ABV-00580</td><td rowspan="1" colspan="1">
                <italic><tp:taxon-name><tp:taxon-name-part taxon-name-part-type="genus" reg="Ophryophryne">O.</tp:taxon-name-part> <tp:taxon-name-part taxon-name-part-type="species" reg="elfina">elfina</tp:taxon-name-part></tp:taxon-name></italic> sp. n.</td><td rowspan="1" colspan="1">
                <bold>11</bold> – Vietnam, Dak Lak Prov., Chu Yang Sin N.P., Chu Yang Sin Mt.</td><td rowspan="1" colspan="1">1975</td><td rowspan="1" colspan="1">this paper</td></tr><tr><td rowspan="1" colspan="1"><ext-link xmlns:xlink="http://www.w3.org/1999/xlink" ext-link-type="gen" xlink:href="KY425393" xlink:type="simple">KY425393</ext-link></td><td rowspan="1" colspan="1">DVT-00393</td><td rowspan="1" colspan="1">
                <italic><tp:taxon-name><tp:taxon-name-part taxon-name-part-type="genus" reg="Ophryophryne">O.</tp:taxon-name-part> <tp:taxon-name-part taxon-name-part-type="species" reg="elfina">elfina</tp:taxon-name-part></tp:taxon-name></italic> sp. n.</td><td rowspan="1" colspan="1">
                <bold>12</bold> – Vietnam, Phu Yen Prov., Tay Hoa</td><td rowspan="1" colspan="1">700</td><td rowspan="1" colspan="1">this paper</td></tr><tr><td rowspan="1" colspan="1"><ext-link xmlns:xlink="http://www.w3.org/1999/xlink" ext-link-type="gen" xlink:href="KY022203" xlink:type="simple">KY022203</ext-link></td><td rowspan="1" colspan="1">AMNH A163680</td><td rowspan="1" colspan="1">
                <italic><tp:taxon-name><tp:taxon-name-part taxon-name-part-type="genus" reg="Ophryophryne">O.</tp:taxon-name-part> <tp:taxon-name-part taxon-name-part-type="species" reg="hansi">hansi</tp:taxon-name-part></tp:taxon-name></italic>
              </td><td rowspan="1" colspan="1">Vietnam, Quang Nam Prov., Tra My, Tra Don</td><td rowspan="1" colspan="1">930</td><td rowspan="1" colspan="1">
                <xref ref-type="bibr" rid="B53">Mahony et al. 2017</xref>
              </td></tr><tr><td rowspan="1" colspan="1"><ext-link xmlns:xlink="http://www.w3.org/1999/xlink" ext-link-type="gen" xlink:href="DQ283377" xlink:type="simple">DQ283377</ext-link></td><td rowspan="1" colspan="1">AMNH A163669</td><td rowspan="1" colspan="1">
                <italic><tp:taxon-name><tp:taxon-name-part taxon-name-part-type="genus" reg="Ophryophryne">O.</tp:taxon-name-part> <tp:taxon-name-part taxon-name-part-type="species" reg="hansi">hansi</tp:taxon-name-part></tp:taxon-name></italic>
              </td><td rowspan="1" colspan="1">Vietnam, Quang Nam Prov., Tra My, Tra Don</td><td rowspan="1" colspan="1">970</td><td rowspan="1" colspan="1">
                <xref ref-type="bibr" rid="B20">Frost et al. 2006</xref>
              </td></tr><tr><td rowspan="1" colspan="1"><ext-link xmlns:xlink="http://www.w3.org/1999/xlink" ext-link-type="gen" xlink:href="KY425395" xlink:type="simple">KY425395</ext-link></td><td rowspan="1" colspan="1">
                <named-content xmlns:xlink="http://www.w3.org/1999/xlink" content-type="dwc:institutional_code" xlink:type="simple">ZMMU</named-content> NAP-06485</td><td rowspan="1" colspan="1">
                <italic><tp:taxon-name><tp:taxon-name-part taxon-name-part-type="genus" reg="Ophryophryne">O.</tp:taxon-name-part> <tp:taxon-name-part taxon-name-part-type="species" reg="hansi">hansi</tp:taxon-name-part></tp:taxon-name></italic>
              </td><td rowspan="1" colspan="1">Vietnam, Kon Tum Prov., Thac Nham forest</td><td rowspan="1" colspan="1">1100</td><td rowspan="1" colspan="1">this paper</td></tr><tr><td rowspan="1" colspan="1"><ext-link xmlns:xlink="http://www.w3.org/1999/xlink" ext-link-type="gen" xlink:href="KY425396" xlink:type="simple">KY425396</ext-link></td><td rowspan="1" colspan="1">
                <named-content xmlns:xlink="http://www.w3.org/1999/xlink" content-type="dwc:institutional_code" xlink:type="simple">ZMMU</named-content> NAP-06501</td><td rowspan="1" colspan="1">
                <italic><tp:taxon-name><tp:taxon-name-part taxon-name-part-type="genus" reg="Ophryophryne">O.</tp:taxon-name-part> <tp:taxon-name-part taxon-name-part-type="species" reg="hansi">hansi</tp:taxon-name-part></tp:taxon-name></italic>
              </td><td rowspan="1" colspan="1">Vietnam, Gia Lai Prov., Kon Chu Rang N.R.</td><td rowspan="1" colspan="1">1000</td><td rowspan="1" colspan="1">this paper</td></tr><tr><td rowspan="1" colspan="1"><ext-link xmlns:xlink="http://www.w3.org/1999/xlink" ext-link-type="gen" xlink:href="KY425397" xlink:type="simple">KY425397</ext-link></td><td rowspan="1" colspan="1">
                <named-content xmlns:xlink="http://www.w3.org/1999/xlink" content-type="dwc:institutional_code" xlink:type="simple">ZMMU</named-content> NAP-06524</td><td rowspan="1" colspan="1">
                <italic><tp:taxon-name><tp:taxon-name-part taxon-name-part-type="genus" reg="Ophryophryne">O.</tp:taxon-name-part> <tp:taxon-name-part taxon-name-part-type="species" reg="hansi">hansi</tp:taxon-name-part></tp:taxon-name></italic>
              </td><td rowspan="1" colspan="1">Vietnam, Gia Lai Prov., Kon Chu Rang N.R.</td><td rowspan="1" colspan="1">1000</td><td rowspan="1" colspan="1">this paper</td></tr><tr><td rowspan="1" colspan="1"><ext-link xmlns:xlink="http://www.w3.org/1999/xlink" ext-link-type="gen" xlink:href="KY425398" xlink:type="simple">KY425398</ext-link></td><td rowspan="1" colspan="1">
                <named-content xmlns:xlink="http://www.w3.org/1999/xlink" content-type="dwc:institutional_code" xlink:type="simple">ZMMU</named-content> NAP-06502</td><td rowspan="1" colspan="1">
                <italic><tp:taxon-name><tp:taxon-name-part taxon-name-part-type="genus" reg="Ophryophryne">O.</tp:taxon-name-part> <tp:taxon-name-part taxon-name-part-type="species" reg="hansi">hansi</tp:taxon-name-part></tp:taxon-name></italic>
              </td><td rowspan="1" colspan="1">Vietnam, Gia Lai Prov., Kon Chu Rang N.R.</td><td rowspan="1" colspan="1">1000</td><td rowspan="1" colspan="1">this paper</td></tr><tr><td rowspan="1" colspan="1"><ext-link xmlns:xlink="http://www.w3.org/1999/xlink" ext-link-type="gen" xlink:href="KY425399" xlink:type="simple">KY425399</ext-link></td><td rowspan="1" colspan="1">
                <named-content xmlns:xlink="http://www.w3.org/1999/xlink" content-type="dwc:institutional_code" xlink:type="simple">ZMMU</named-content> NAP-06525</td><td rowspan="1" colspan="1">
                <italic><tp:taxon-name><tp:taxon-name-part taxon-name-part-type="genus" reg="Ophryophryne">O.</tp:taxon-name-part> <tp:taxon-name-part taxon-name-part-type="species" reg="hansi">hansi</tp:taxon-name-part></tp:taxon-name></italic>
              </td><td rowspan="1" colspan="1">Vietnam, Gia Lai Prov., Kon Chu Rang N.R.</td><td rowspan="1" colspan="1">1000</td><td rowspan="1" colspan="1">this paper</td></tr><tr><td rowspan="1" colspan="1"><ext-link xmlns:xlink="http://www.w3.org/1999/xlink" ext-link-type="gen" xlink:href="KY022200" xlink:type="simple">KY022200</ext-link></td><td rowspan="1" colspan="1">KUH 311601</td><td rowspan="1" colspan="1">
                <italic><tp:taxon-name><tp:taxon-name-part taxon-name-part-type="genus" reg="Ophryophryne">O.</tp:taxon-name-part> <tp:taxon-name-part taxon-name-part-type="species" reg="microstoma">microstoma</tp:taxon-name-part></tp:taxon-name></italic>
              </td><td rowspan="1" colspan="1">China, Guangxi Prov., Shiwan Dashang N.R., Fulong</td><td rowspan="1" colspan="1">500</td><td rowspan="1" colspan="1">
                <xref ref-type="bibr" rid="B53">Mahony et al. 2017</xref>
              </td></tr><tr><td rowspan="1" colspan="1"><ext-link xmlns:xlink="http://www.w3.org/1999/xlink" ext-link-type="gen" xlink:href="KY022199" xlink:type="simple">KY022199</ext-link></td><td rowspan="1" colspan="1">AMNH A168682</td><td rowspan="1" colspan="1">
                <italic><tp:taxon-name><tp:taxon-name-part taxon-name-part-type="genus" reg="Ophryophryne">O.</tp:taxon-name-part> <tp:taxon-name-part taxon-name-part-type="species" reg="microstoma">microstoma</tp:taxon-name-part></tp:taxon-name></italic>
              </td><td rowspan="1" colspan="1">Vietnam, Lao Cai Prov., Van Ban Dist., Nam Tha</td><td rowspan="1" colspan="1">330</td><td rowspan="1" colspan="1">
                <xref ref-type="bibr" rid="B53">Mahony et al. 2017</xref>
              </td></tr><tr><td rowspan="1" colspan="1"><ext-link xmlns:xlink="http://www.w3.org/1999/xlink" ext-link-type="gen" xlink:href="KY022201" xlink:type="simple">KY022201</ext-link></td><td rowspan="1" colspan="1">AMNH A163668</td><td rowspan="1" colspan="1">
                <tp:taxon-name><tp:taxon-name-part taxon-name-part-type="genus" reg="Ophryophryne">O.</tp:taxon-name-part> <tp:taxon-name-part taxon-name-part-type="uncertainty-rank">cf.</tp:taxon-name-part> <tp:taxon-name-part taxon-name-part-type="species" reg="poilani">poilani</tp:taxon-name-part></tp:taxon-name></td><td rowspan="1" colspan="1">Vietnam, Quang Nam Prov., Tra My, Tra Don</td><td rowspan="1" colspan="1">980</td><td rowspan="1" colspan="1">
                <xref ref-type="bibr" rid="B53">Mahony et al. 2017</xref>
              </td></tr><tr><td rowspan="1" colspan="1"><ext-link xmlns:xlink="http://www.w3.org/1999/xlink" ext-link-type="gen" xlink:href="KY022202" xlink:type="simple">KY022202</ext-link></td><td rowspan="1" colspan="1">AMNH <ext-link xmlns:xlink="http://www.w3.org/1999/xlink" ext-link-type="gen" xlink:href="A169287" xlink:type="simple">A169287</ext-link></td><td rowspan="1" colspan="1">
                <tp:taxon-name><tp:taxon-name-part taxon-name-part-type="genus" reg="Ophryophryne">O.</tp:taxon-name-part> <tp:taxon-name-part taxon-name-part-type="uncertainty-rank">cf.</tp:taxon-name-part> <tp:taxon-name-part taxon-name-part-type="species" reg="poilani">poilani</tp:taxon-name-part></tp:taxon-name></td><td rowspan="1" colspan="1">Vietnam, Thua Thien–Hue Prov., A Luoi Dist., A Roang</td><td rowspan="1" colspan="1">680</td><td rowspan="1" colspan="1">
                <xref ref-type="bibr" rid="B53">Mahony et al. 2017</xref>
              </td></tr><tr><td rowspan="1" colspan="1"><ext-link xmlns:xlink="http://www.w3.org/1999/xlink" ext-link-type="gen" xlink:href="JX564854" xlink:type="simple">JX564854</ext-link></td><td rowspan="1" colspan="1">ZP-AM 44</td><td rowspan="1" colspan="1">
                <italic><tp:taxon-name><tp:taxon-name-part taxon-name-part-type="genus" reg="Brachytarsophrys">Brachytarsophrys</tp:taxon-name-part> <tp:taxon-name-part taxon-name-part-type="species" reg="carinense">carinense</tp:taxon-name-part></tp:taxon-name></italic>
              </td><td rowspan="1" colspan="1">–</td><td rowspan="1" colspan="1">–</td><td rowspan="1" colspan="1">
                <xref ref-type="bibr" rid="B123">Zhang et al. 2013</xref>
              </td></tr><tr><td rowspan="1" colspan="1"><ext-link xmlns:xlink="http://www.w3.org/1999/xlink" ext-link-type="gen" xlink:href="KY425404" xlink:type="simple">KY425404</ext-link></td><td rowspan="1" colspan="1">
                <named-content xmlns:xlink="http://www.w3.org/1999/xlink" content-type="dwc:institutional_code" xlink:type="simple">ZMMU</named-content> NAP-06324</td><td rowspan="1" colspan="1">
                <italic><tp:taxon-name><tp:taxon-name-part taxon-name-part-type="genus" reg="Brachytarsophrys">Brachytarsophrys</tp:taxon-name-part> <tp:taxon-name-part taxon-name-part-type="species" reg="feae">feae</tp:taxon-name-part></tp:taxon-name></italic>
              </td><td rowspan="1" colspan="1">Vietnam, Vinh Phuc Prov., Tam Dao</td><td rowspan="1" colspan="1">–</td><td rowspan="1" colspan="1">this paper</td></tr><tr><td rowspan="1" colspan="1"><ext-link xmlns:xlink="http://www.w3.org/1999/xlink" ext-link-type="gen" xlink:href="KY425405" xlink:type="simple">KY425405</ext-link></td><td rowspan="1" colspan="1">
                <named-content xmlns:xlink="http://www.w3.org/1999/xlink" content-type="dwc:institutional_code" xlink:type="simple">ZMMU</named-content> NAP-03994</td><td rowspan="1" colspan="1">
                <tp:taxon-name><tp:taxon-name-part taxon-name-part-type="genus" reg="Xenophrys">Xenophrys</tp:taxon-name-part> <tp:taxon-name-part taxon-name-part-type="uncertainty-rank">cf.</tp:taxon-name-part> <tp:taxon-name-part taxon-name-part-type="species" reg="aceras">aceras</tp:taxon-name-part></tp:taxon-name></td><td rowspan="1" colspan="1">Thailand, Satun Prov.</td><td rowspan="1" colspan="1">–</td><td rowspan="1" colspan="1">this paper</td></tr><tr><td rowspan="1" colspan="1"><ext-link xmlns:xlink="http://www.w3.org/1999/xlink" ext-link-type="gen" xlink:href="KY425406" xlink:type="simple">KY425406</ext-link></td><td rowspan="1" colspan="1">
                <named-content xmlns:xlink="http://www.w3.org/1999/xlink" content-type="dwc:institutional_code" xlink:type="simple">ZMMU</named-content> NAP-05005</td><td rowspan="1" colspan="1">
                <tp:taxon-name><tp:taxon-name-part taxon-name-part-type="genus" reg="Xenophrys">Xenophrys</tp:taxon-name-part> <tp:taxon-name-part taxon-name-part-type="uncertainty-rank">cf.</tp:taxon-name-part> <tp:taxon-name-part taxon-name-part-type="species" reg="daweimontis">daweimontis</tp:taxon-name-part></tp:taxon-name></td><td rowspan="1" colspan="1">Vietnam, Dien Bien Prov., Muong Nhe, Muong Nhe N.R.</td><td rowspan="1" colspan="1">–</td><td rowspan="1" colspan="1">this paper</td></tr><tr><td rowspan="1" colspan="1"><ext-link xmlns:xlink="http://www.w3.org/1999/xlink" ext-link-type="gen" xlink:href="KY425407" xlink:type="simple">KY425407</ext-link></td><td rowspan="1" colspan="1">
                <named-content xmlns:xlink="http://www.w3.org/1999/xlink" content-type="dwc:institutional_code" xlink:type="simple">ZMMU</named-content> NAP-04137</td><td rowspan="1" colspan="1">
                <tp:taxon-name><tp:taxon-name-part taxon-name-part-type="genus" reg="Xenophrys">Xenophrys</tp:taxon-name-part> <tp:taxon-name-part taxon-name-part-type="uncertainty-rank">cf.</tp:taxon-name-part> <tp:taxon-name-part taxon-name-part-type="species" reg="parva">parva</tp:taxon-name-part></tp:taxon-name></td><td rowspan="1" colspan="1">Thailand, Suratthani Prov.</td><td rowspan="1" colspan="1">–</td><td rowspan="1" colspan="1">this paper</td></tr><tr><td rowspan="1" colspan="1"><ext-link xmlns:xlink="http://www.w3.org/1999/xlink" ext-link-type="gen" xlink:href="KY425408" xlink:type="simple">KY425408</ext-link></td><td rowspan="1" colspan="1">
                <named-content xmlns:xlink="http://www.w3.org/1999/xlink" content-type="dwc:institutional_code" xlink:type="simple">ZMMU</named-content> NAP-04423</td><td rowspan="1" colspan="1">
                <tp:taxon-name><tp:taxon-name-part taxon-name-part-type="genus" reg="Xenophrys">Xenophrys</tp:taxon-name-part> <tp:taxon-name-part taxon-name-part-type="uncertainty-rank">cf.</tp:taxon-name-part> <tp:taxon-name-part taxon-name-part-type="species" reg="maosonensis">maosonensis</tp:taxon-name-part></tp:taxon-name></td><td rowspan="1" colspan="1">Vietnam, Dien Bien Prov., Muong Nhe, Muong Nhe N.R.</td><td rowspan="1" colspan="1">–</td><td rowspan="1" colspan="1">this paper</td></tr><tr><td rowspan="1" colspan="1"><ext-link xmlns:xlink="http://www.w3.org/1999/xlink" ext-link-type="gen" xlink:href="AY561308" xlink:type="simple">AY561308</ext-link></td><td rowspan="1" colspan="1">ZYC1500</td><td rowspan="1" colspan="1">
                <italic><tp:taxon-name><tp:taxon-name-part taxon-name-part-type="genus" reg="Xenophrys">Xenophrys</tp:taxon-name-part> <tp:taxon-name-part taxon-name-part-type="species" reg="minor">minor</tp:taxon-name-part></tp:taxon-name></italic>
              </td><td rowspan="1" colspan="1">China</td><td rowspan="1" colspan="1">–</td><td rowspan="1" colspan="1">
                <xref ref-type="bibr" rid="B126">Zheng et al. 2004</xref>
              </td></tr><tr><td rowspan="1" colspan="1"><ext-link xmlns:xlink="http://www.w3.org/1999/xlink" ext-link-type="gen" xlink:href="AY561307" xlink:type="simple">AY561307</ext-link></td><td rowspan="1" colspan="1">ZYC1513</td><td rowspan="1" colspan="1">
                <italic><tp:taxon-name><tp:taxon-name-part taxon-name-part-type="genus" reg="Xenophrys">Xenophrys</tp:taxon-name-part> <tp:taxon-name-part taxon-name-part-type="species" reg="omeimontis">omeimontis</tp:taxon-name-part></tp:taxon-name></italic>
              </td><td rowspan="1" colspan="1">China, Sichuan</td><td rowspan="1" colspan="1">–</td><td rowspan="1" colspan="1">
                <xref ref-type="bibr" rid="B126">Zheng et al. 2004</xref>
              </td></tr><tr><td rowspan="1" colspan="1"><ext-link xmlns:xlink="http://www.w3.org/1999/xlink" ext-link-type="gen" xlink:href="KY425409" xlink:type="simple">KY425409</ext-link></td><td rowspan="1" colspan="1">DVT-04135</td><td rowspan="1" colspan="1">
                <italic><tp:taxon-name><tp:taxon-name-part taxon-name-part-type="genus" reg="Xenophrys">Xenophrys</tp:taxon-name-part></tp:taxon-name></italic> sp.</td><td rowspan="1" colspan="1">Vietnam, Lao Cai Prov.</td><td rowspan="1" colspan="1">–</td><td rowspan="1" colspan="1">this paper</td></tr><tr><td rowspan="1" colspan="1"><ext-link xmlns:xlink="http://www.w3.org/1999/xlink" ext-link-type="gen" xlink:href="KY425410" xlink:type="simple">KY425410</ext-link></td><td rowspan="1" colspan="1">
                <named-content xmlns:xlink="http://www.w3.org/1999/xlink" content-type="dwc:institutional_code" xlink:type="simple">ZMMU</named-content> NAP-05095</td><td rowspan="1" colspan="1">
                <italic><tp:taxon-name><tp:taxon-name-part taxon-name-part-type="genus" reg="Megophrys">Megophrys</tp:taxon-name-part> <tp:taxon-name-part taxon-name-part-type="species" reg="nasuta">nasuta</tp:taxon-name-part></tp:taxon-name></italic>
              </td><td rowspan="1" colspan="1">Malaysia, Sarawak</td><td rowspan="1" colspan="1">–</td><td rowspan="1" colspan="1">this paper</td></tr><tr><td rowspan="1" colspan="1"><ext-link xmlns:xlink="http://www.w3.org/1999/xlink" ext-link-type="gen" xlink:href="KJ630505" xlink:type="simple">KJ630505</ext-link></td><td rowspan="1" colspan="1">SCUM120630</td><td rowspan="1" colspan="1">
                <italic><tp:taxon-name><tp:taxon-name-part taxon-name-part-type="genus" reg="Leptobrachium">Leptobrachium</tp:taxon-name-part> <tp:taxon-name-part taxon-name-part-type="species" reg="boringii">boringii</tp:taxon-name-part></tp:taxon-name></italic>
              </td><td rowspan="1" colspan="1">China, Sichuan Prov., Emei Shan Mt.</td><td rowspan="1" colspan="1">–</td><td rowspan="1" colspan="1">
                <xref ref-type="bibr" rid="B118">Xu et al. 2014</xref>
              </td></tr><tr><td rowspan="1" colspan="1"><ext-link xmlns:xlink="http://www.w3.org/1999/xlink" ext-link-type="gen" xlink:href="KY425411" xlink:type="simple">KY425411</ext-link></td><td rowspan="1" colspan="1">DVT-00298</td><td rowspan="1" colspan="1">
                <italic><tp:taxon-name><tp:taxon-name-part taxon-name-part-type="genus" reg="Leptobrachium">Leptobrachium</tp:taxon-name-part> <tp:taxon-name-part taxon-name-part-type="species" reg="banae">banae</tp:taxon-name-part></tp:taxon-name></italic>
              </td><td rowspan="1" colspan="1">Vietnam, Phu Yen Prov., Tay Hoa</td><td rowspan="1" colspan="1">–</td><td rowspan="1" colspan="1">this paper</td></tr><tr><td rowspan="1" colspan="1"><ext-link xmlns:xlink="http://www.w3.org/1999/xlink" ext-link-type="gen" xlink:href="JX564874" xlink:type="simple">JX564874</ext-link></td><td rowspan="1" colspan="1">MVZ-Herp-223642</td><td rowspan="1" colspan="1">
                <tp:taxon-name><tp:taxon-name-part taxon-name-part-type="genus" reg="Leptolalax">Leptolalax</tp:taxon-name-part> <tp:taxon-name-part taxon-name-part-type="uncertainty-rank">cf.</tp:taxon-name-part> <tp:taxon-name-part taxon-name-part-type="species" reg="pelodytoides">pelodytoides</tp:taxon-name-part></tp:taxon-name></td><td rowspan="1" colspan="1">–</td><td rowspan="1" colspan="1">–</td><td rowspan="1" colspan="1">
                <xref ref-type="bibr" rid="B123">Zhang et al. 2013</xref>
              </td></tr></tbody></table></table-wrap><fig id="F1" position="float" orientation="portrait"><label>Figure 1.</label><caption><p>Distribution of <italic><tp:taxon-name><tp:taxon-name-part taxon-name-part-type="genus" reg="Ophryophryne">Ophryophryne</tp:taxon-name-part></tp:taxon-name></italic> species in southern Indochina (Langbian Plateau in Vietnam, and adjacent regions of Camodia), indicating localities sampled in this study. Black dot in the center of an icon indicates the type locality of the new species. Locality information. <bold>1</bold> O Chung Chry stream, Samling Logging Concession, O’Rang Dist., Mondolkiri Prov., Cambodia (500 m a.s.l.) (<xref ref-type="bibr" rid="B101">Stuart et al. 2006</xref>; type locality of <italic><tp:taxon-name><tp:taxon-name-part taxon-name-part-type="genus" reg="Ophryophryne">O.</tp:taxon-name-part> <tp:taxon-name-part taxon-name-part-type="species" reg="synoria">synoria</tp:taxon-name-part></tp:taxon-name></italic>; <xref ref-type="bibr" rid="B53">Mahony et al. 2017</xref>) <bold>2</bold> Bu Gia Map N.P., Binh Phuoc Prov., Vietnam (400 m a.s.l.) (<xref ref-type="bibr" rid="B110">Vassilieva et al. 2016</xref>; this study) <bold>3</bold> Nam Cat Tien sector of Dong Nai Biosphere Reserve, Dong Nai Prov., Vietnam (200 m a.s.l.) (<xref ref-type="bibr" rid="B110">Vassilieva et al. 2016</xref>; this study) <bold>4</bold> Loc Bac forest, Bao Loc Dist., Lam Dong Prov., Vietnam (830 m a.s.l.) (this study) <bold>5</bold> Cam Ly River (<xref ref-type="bibr" rid="B67">Ohler 2003</xref>: type locality of <italic><tp:taxon-name><tp:taxon-name-part taxon-name-part-type="genus" reg="Ophryophryne">O.</tp:taxon-name-part> <tp:taxon-name-part taxon-name-part-type="species" reg="gerti">gerti</tp:taxon-name-part></tp:taxon-name></italic>) and Nui Ba Mt. in environs of Dalat city, Lam Dong Prov., Vietnam (ca. 1000–1800 m a.s.l.) (this study) <bold>6</bold> Environs of Bidoup Mt. (2000 m a.s.l.), and Giang Ly Ranger Station (1500 m a.s.l.), Bidoup–Nui Ba N.P., Lam Dong Prov., Vietnam (<xref ref-type="bibr" rid="B82">Poyarkov [Paiarkov] and Vassilieva 2011</xref>; this study) <bold>7</bold> Hon Giao Mt., Bidoup–Nui Ba N.P., Lam Dong and Khanh Hoa provincial border, Vietnam (1900–2000 m a.s.l.) (this study) <bold>8</bold> Hon Ba Mt., Hon Ba N.R., Dien Khanh Dist., Khanh Hoa Prov., Vietnam (950–1510 m a.s.l.) (<xref ref-type="bibr" rid="B62">Nguyen et al. 2014</xref>; this study) <bold>9</bold> Nui Chua Mt., Nui Chua N.P., Ninh Hai Dist., Ninh Thuan Prov., Vietnam (780 m a.s.l.) (this study) <bold>10</bold> Chu Pan Fan Mt., Chu Yang Sin N.P., Lak Dist., Dak Lak Prov., Vietnam (1900 m a.s.l.) (type locality of <italic><tp:taxon-name><tp:taxon-name-part taxon-name-part-type="genus" reg="Ophryophryne">Ophryophryne</tp:taxon-name-part> <tp:taxon-name-part taxon-name-part-type="species" reg="elfina">elfina</tp:taxon-name-part></tp:taxon-name></italic> sp. n.; this study) <bold>11</bold> Chu Yang Sin Mt. environs, Krong Kmar Commune, Krong Bong Dist., Dak Lak Prov., Vietnam (700–2000 m a.s.l.) (<xref ref-type="bibr" rid="B72">Orlov et al. 2008</xref>; this study) <bold>12</bold> Tay Hoa Dist., Phu Yen Prov., Vietnam (700 m a.s.l.) (this study).</p></caption><graphic xmlns:xlink="http://www.w3.org/1999/xlink" xlink:href="zookeys-672-049-g001.jpg" position="float" orientation="portrait" xlink:type="simple" id="oo_134581.jpg"/></fig><fig id="F3" position="float" orientation="portrait"><label>Figure 3.</label><caption><p>Boxplots of <abbrev xmlns:xlink="http://www.w3.org/1999/xlink" xlink:title="snout to vent length" id="ABBRID0EPXDI" xlink:type="simple">SVL</abbrev> showing body size variation among adult <italic><tp:taxon-name><tp:taxon-name-part taxon-name-part-type="genus" reg="Ophryophryne">Ophryophryne</tp:taxon-name-part></tp:taxon-name></italic> males and females from the Langbian Plateau. Horizontal lines within each box represent the median, and boxes encompass the 75<sup>th</sup> and 25<sup>th</sup> quartiles. Color of boxes/<italic><tp:taxon-name><tp:taxon-name-part taxon-name-part-type="genus" reg="Ophryophryne">Ophryophryne</tp:taxon-name-part></tp:taxon-name></italic> species corresponds to icon colors on Figs <xref ref-type="fig" rid="F1">1</xref>, <xref ref-type="fig" rid="F2">2</xref>.</p></caption><graphic xmlns:xlink="http://www.w3.org/1999/xlink" xlink:href="zookeys-672-049-g003.jpg" position="float" orientation="portrait" xlink:type="simple" id="oo_134584.jpg"/></fig><fig id="F2" position="float" orientation="portrait"><label>Figure 2.</label><caption><p>Bayesian inference dendrogram of <italic><tp:taxon-name><tp:taxon-name-part taxon-name-part-type="genus" reg="Ophryophryne">Ophryophryne</tp:taxon-name-part></tp:taxon-name></italic> (including other megophryid outgroups) derived from the analysis of a 2077 bp DNA sequences of the 12S rRNA–16S rRNA mtDNA gene. Voucher specimen IDs and GenBank accession numbers are given in Table <xref ref-type="table" rid="T1">1</xref>. Numbers near branches represent <abbrev xmlns:xlink="http://www.w3.org/1999/xlink" xlink:title="posterior probabilities" id="ABBRID0EDJBI" xlink:type="simple">BPP</abbrev>/<abbrev xmlns:xlink="http://www.w3.org/1999/xlink" xlink:title="bootstrap" id="ABBRID0EHJBI" xlink:type="simple">BS</abbrev> support values for <abbrev xmlns:xlink="http://www.w3.org/1999/xlink" xlink:title="Bayesian inference" xlink:type="simple">BI</abbrev>/<abbrev xmlns:xlink="http://www.w3.org/1999/xlink" xlink:title="Maximum Likelihood" xlink:type="simple">ML</abbrev> inferences respectively. Color of clade labels for <italic><tp:taxon-name><tp:taxon-name-part taxon-name-part-type="genus" reg="Ophryophryne">Ophryophryne</tp:taxon-name-part></tp:taxon-name></italic> corresponds to icon colors on Fig. <xref ref-type="fig" rid="F1">1</xref>. <bold>I</bold> and <bold>II</bold> represent Group I and Group II defined in the results section; numbers <bold>1</bold>, <bold>2</bold> and <bold>3</bold> next to nodes in Group II represent species level clades; <bold>A–E</bold> represent subclades within species level clades.</p></caption><graphic xmlns:xlink="http://www.w3.org/1999/xlink" xlink:href="zookeys-672-049-g002.jpg" position="float" orientation="portrait" xlink:type="simple" id="oo_134582.jpg"/></fig><table-wrap id="T5" position="float" orientation="portrait"><label>Table 4.</label><caption><p>Measurements of advertisement call parameters for three species of <italic><tp:taxon-name><tp:taxon-name-part taxon-name-part-type="genus" reg="Ophryophryne">Ophryophryne</tp:taxon-name-part></tp:taxon-name></italic> from the Langbian Plateau, and one-way ANOVA/Kruskal-Wallis results for comparison (*p &lt; 0.001) between <italic><tp:taxon-name><tp:taxon-name-part taxon-name-part-type="genus" reg="Ophryophryne">Ophryophryne</tp:taxon-name-part> <tp:taxon-name-part taxon-name-part-type="species" reg="elfina">elfina</tp:taxon-name-part></tp:taxon-name></italic> sp. n., <italic><tp:taxon-name><tp:taxon-name-part taxon-name-part-type="genus" reg="Ophryophryne">O.</tp:taxon-name-part> <tp:taxon-name-part taxon-name-part-type="species" reg="gerti">gerti</tp:taxon-name-part></tp:taxon-name></italic> and <italic><tp:taxon-name><tp:taxon-name-part taxon-name-part-type="genus" reg="Ophryophryne">O.</tp:taxon-name-part> <tp:taxon-name-part taxon-name-part-type="species" reg="synoria">synoria</tp:taxon-name-part></tp:taxon-name></italic>. Parameter values are given as means ± SE (min–max). Abbreviations: <italic><abbrev xmlns:xlink="http://www.w3.org/1999/xlink" xlink:title="number of recordings/series/calls" id="ABBRID0ETGBK" xlink:type="simple">N</abbrev></italic> — number of recordings/series/calls, <abbrev xmlns:xlink="http://www.w3.org/1999/xlink" xlink:title="frequency" id="ABBRID0EXGBK" xlink:type="simple">F</abbrev> — frequency, <abbrev xmlns:xlink="http://www.w3.org/1999/xlink" xlink:title="seconds" id="ABBRID0E2GBK" xlink:type="simple">s</abbrev> — seconds, <abbrev xmlns:xlink="http://www.w3.org/1999/xlink" xlink:title="milliseconds" id="ABBRID0E6GBK" xlink:type="simple">ms</abbrev> — milliseconds, <abbrev xmlns:xlink="http://www.w3.org/1999/xlink" xlink:title="hertz" id="ABBRID0EDHBK" xlink:type="simple">Hz</abbrev> — hertz.</p></caption><table id="TID0E6EDI" rules="all"><tbody><tr><th rowspan="1" colspan="1">Parameters</th><th rowspan="1" colspan="1">
                  <italic><tp:taxon-name><tp:taxon-name-part taxon-name-part-type="genus" reg="Ophryophryne">O.</tp:taxon-name-part> <tp:taxon-name-part taxon-name-part-type="species" reg="elfina">elfina</tp:taxon-name-part></tp:taxon-name></italic> sp. n.</th><th rowspan="1" colspan="1">
                  <italic><tp:taxon-name><tp:taxon-name-part taxon-name-part-type="genus" reg="Ophryophryne">O.</tp:taxon-name-part> <tp:taxon-name-part taxon-name-part-type="species" reg="gerti">gerti</tp:taxon-name-part></tp:taxon-name></italic>
                </th><th rowspan="1" colspan="1">Tukey/<break/> Mann-Whitney U post hoc tests</th><th rowspan="1" colspan="1">
                  <italic><tp:taxon-name><tp:taxon-name-part taxon-name-part-type="genus" reg="Ophryophryne">O.</tp:taxon-name-part> <tp:taxon-name-part taxon-name-part-type="species" reg="synoria">synoria</tp:taxon-name-part></tp:taxon-name></italic>
                </th><th rowspan="1" colspan="1">Tukey/<break/> Mann-Whitney U post hoc tests</th><th rowspan="1" colspan="1">ANOVA/<break/> Kruskal-Wallis results</th></tr><tr><td rowspan="1" colspan="1">Number of males</td><td rowspan="1" colspan="1">3</td><td rowspan="1" colspan="1">3</td><td rowspan="1" colspan="1">–</td><td rowspan="1" colspan="1">3</td><td rowspan="1" colspan="1">–</td><td rowspan="1" colspan="1">–</td></tr><tr><td rowspan="1" colspan="1">Number of recordings</td><td rowspan="1" colspan="1">5</td><td rowspan="1" colspan="1">3</td><td rowspan="1" colspan="1">–</td><td rowspan="1" colspan="1">3</td><td rowspan="1" colspan="1">–</td><td rowspan="1" colspan="1">–</td></tr><tr><td rowspan="1" colspan="1">Number of series</td><td rowspan="1" colspan="1">140</td><td rowspan="1" colspan="1">115</td><td rowspan="1" colspan="1">–</td><td rowspan="1" colspan="1">15</td><td rowspan="1" colspan="1">–</td><td rowspan="1" colspan="1">–</td></tr><tr><td rowspan="1" colspan="1">Number of calls</td><td rowspan="1" colspan="1">1797</td><td rowspan="1" colspan="1">533</td><td rowspan="1" colspan="1">–</td><td rowspan="1" colspan="1">200</td><td rowspan="1" colspan="1">–</td><td rowspan="1" colspan="1">–</td></tr><tr><td rowspan="1" colspan="1">Call repetition rate per recording (calls/<abbrev xmlns:xlink="http://www.w3.org/1999/xlink" xlink:title="seconds" id="ABBRID0ELMBK" xlink:type="simple">s</abbrev>)</td><td rowspan="1" colspan="1">1.18 ± 0.2<break/> (0.77–1.95)<break/> <italic><abbrev xmlns:xlink="http://www.w3.org/1999/xlink" xlink:title="number of recordings/series/calls" id="ABBRID0EYMBK" xlink:type="simple">N</abbrev></italic> = 5</td><td rowspan="1" colspan="1">0.35 ± 0.14<break/> (0.11–0.59)<break/> <italic><abbrev xmlns:xlink="http://www.w3.org/1999/xlink" xlink:title="number of recordings/series/calls" id="ABBRID0EGNBK" xlink:type="simple">N</abbrev></italic> = 3</td><td rowspan="1" colspan="1">p &lt; 0.05</td><td rowspan="1" colspan="1">3.07 ± 0.13<break/> (2.82–3.24)<break/> <italic><abbrev xmlns:xlink="http://www.w3.org/1999/xlink" xlink:title="number of recordings/series/calls" id="ABBRID0EWNBK" xlink:type="simple">N</abbrev></italic> = 3</td><td rowspan="1" colspan="1">p &lt; 0.001</td><td rowspan="1" colspan="1">
                  <abbrev xmlns:xlink="http://www.w3.org/1999/xlink" xlink:title="frequency" id="ABBRID0EBOBK" xlink:type="simple">F</abbrev>
                  <sub>2.8</sub> = 46.7*</td></tr><tr><td rowspan="1" colspan="1">Number of calls per series</td><td rowspan="1" colspan="1">12.84 ± 0.41<break/> (2–22)<break/> <italic><abbrev xmlns:xlink="http://www.w3.org/1999/xlink" xlink:title="number of recordings/series/calls" id="ABBRID0EUOBK" xlink:type="simple">N</abbrev></italic> = 140</td><td rowspan="1" colspan="1">4.64 ± 0.16<break/> (1–8)<break/> <italic><abbrev xmlns:xlink="http://www.w3.org/1999/xlink" xlink:title="number of recordings/series/calls" id="ABBRID0EBPBK" xlink:type="simple">N</abbrev></italic> = 115</td><td rowspan="1" colspan="1">p <italic>&lt;</italic> 0.001</td><td rowspan="1" colspan="1">13.33 ± 1.4<break/> (3–24)<break/> <italic><abbrev xmlns:xlink="http://www.w3.org/1999/xlink" xlink:title="number of recordings/series/calls" id="ABBRID0EUPBK" xlink:type="simple">N</abbrev></italic> = 15</td><td rowspan="1" colspan="1">p &lt; 0.05</td><td rowspan="1" colspan="1">
                  <abbrev xmlns:xlink="http://www.w3.org/1999/xlink" xlink:title="frequency" id="ABBRID0E6PBK" xlink:type="simple">F</abbrev>
                  <sub>2.267</sub> = 151.4*</td></tr><tr><td rowspan="1" colspan="1">Series duration (<abbrev xmlns:xlink="http://www.w3.org/1999/xlink" xlink:title="seconds" id="ABBRID0EKQBK" xlink:type="simple">s</abbrev>)</td><td rowspan="1" colspan="1">3.42 ± 0.11<break/> (0.43–9.00)<break/> <italic><abbrev xmlns:xlink="http://www.w3.org/1999/xlink" xlink:title="number of recordings/series/calls" id="ABBRID0EXQBK" xlink:type="simple">N</abbrev></italic> = 140</td><td rowspan="1" colspan="1">2.18 ± 0.09<break/> (0.57–8.31)<break/> <italic><abbrev xmlns:xlink="http://www.w3.org/1999/xlink" xlink:title="number of recordings/series/calls" id="ABBRID0EFRBK" xlink:type="simple">N</abbrev></italic> = 108</td><td rowspan="1" colspan="1">p &lt; 0.001</td><td rowspan="1" colspan="1">2.59 ± 0.33<break/> (0.62–5.21)<break/> <italic><abbrev xmlns:xlink="http://www.w3.org/1999/xlink" xlink:title="number of recordings/series/calls" id="ABBRID0EVRBK" xlink:type="simple">N</abbrev></italic> = 15</td><td rowspan="1" colspan="1">p = 0.88</td><td rowspan="1" colspan="1">
                  <abbrev xmlns:xlink="http://www.w3.org/1999/xlink" xlink:title="frequency" id="ABBRID0EASBK" xlink:type="simple">F</abbrev>
                  <sub>2.267</sub> = 40.4*</td></tr><tr><td rowspan="1" colspan="1">Call repetition rate per series (calls/<abbrev xmlns:xlink="http://www.w3.org/1999/xlink" xlink:title="seconds" id="ABBRID0ELSBK" xlink:type="simple">s</abbrev>)</td><td rowspan="1" colspan="1">3.87 ± 0.07<break/> (1.33–5.49)<break/> <italic><abbrev xmlns:xlink="http://www.w3.org/1999/xlink" xlink:title="number of recordings/series/calls" id="ABBRID0EYSBK" xlink:type="simple">N</abbrev></italic> = 140</td><td rowspan="1" colspan="1">2.33 ± 0.03<break/> (0.96–3.53)<break/> <italic><abbrev xmlns:xlink="http://www.w3.org/1999/xlink" xlink:title="number of recordings/series/calls" id="ABBRID0EFTBK" xlink:type="simple">N</abbrev></italic> = 108</td><td rowspan="1" colspan="1">p &lt; 0.001</td><td rowspan="1" colspan="1">5.34 ± 0.15<break/> (4.4–6.59)<break/> <italic><abbrev xmlns:xlink="http://www.w3.org/1999/xlink" xlink:title="number of recordings/series/calls" id="ABBRID0EVTBK" xlink:type="simple">N</abbrev></italic> = 15</td><td rowspan="1" colspan="1">p &lt; 0.001</td><td rowspan="1" colspan="1">
                  <abbrev xmlns:xlink="http://www.w3.org/1999/xlink" xlink:title="frequency" id="ABBRID0EAUBK" xlink:type="simple">F</abbrev>
                  <sub>2.260</sub> = 220.7*</td></tr><tr><td rowspan="1" colspan="1">Call duration (<abbrev xmlns:xlink="http://www.w3.org/1999/xlink" xlink:title="milliseconds" id="ABBRID0ELUBK" xlink:type="simple">ms</abbrev>)</td><td rowspan="1" colspan="1">73 ± 0.23<break/> (25–112)<break/> <italic><abbrev xmlns:xlink="http://www.w3.org/1999/xlink" xlink:title="number of recordings/series/calls" id="ABBRID0EYUBK" xlink:type="simple">N</abbrev></italic> = 1797</td><td rowspan="1" colspan="1">104 ± 0.56<break/> (75–152)<break/> <italic><abbrev xmlns:xlink="http://www.w3.org/1999/xlink" xlink:title="number of recordings/series/calls" id="ABBRID0EFVBK" xlink:type="simple">N</abbrev></italic> = 533</td><td rowspan="1" colspan="1">p &lt; 0.001<break/> (U = 12535.5)</td><td rowspan="1" colspan="1">62 ± 0.46<break/> (37–85)<break/> <italic><abbrev xmlns:xlink="http://www.w3.org/1999/xlink" xlink:title="number of recordings/series/calls" id="ABBRID0EYVBK" xlink:type="simple">N</abbrev></italic> = 200</td><td rowspan="1" colspan="1">p &lt; 0.001<break/> (U = 64227.5)</td><td rowspan="1" colspan="1">H<sub>2.2530</sub> = 1345.1*</td></tr><tr><td rowspan="1" colspan="1">Inter-calls interval (<abbrev xmlns:xlink="http://www.w3.org/1999/xlink" xlink:title="milliseconds" id="ABBRID0ENWBK" xlink:type="simple">ms</abbrev>)</td><td rowspan="1" colspan="1">207 ± 2.06<break/> (96–942)<break/> <italic><abbrev xmlns:xlink="http://www.w3.org/1999/xlink" xlink:title="number of recordings/series/calls" id="ABBRID0E1WBK" xlink:type="simple">N</abbrev></italic> = 1657</td><td rowspan="1" colspan="1">421.54 ± 4.17<break/> (275–813)<break/> <italic><abbrev xmlns:xlink="http://www.w3.org/1999/xlink" xlink:title="number of recordings/series/calls" id="ABBRID0EHXBK" xlink:type="simple">N</abbrev></italic> = 418</td><td rowspan="1" colspan="1">p &lt; 0.001<break/> (U = 24725.5)</td><td rowspan="1" colspan="1">143 ± 3.32<break/> (56–528)<break/> <italic><abbrev xmlns:xlink="http://www.w3.org/1999/xlink" xlink:title="number of recordings/series/calls" id="ABBRID0E1XBK" xlink:type="simple">N</abbrev></italic> = 185</td><td rowspan="1" colspan="1">p &lt; 0.001<break/> (U = 64860)</td><td rowspan="1" colspan="1">H<sub>2.2260</sub> = 1008.5*</td></tr><tr><td rowspan="1" colspan="1">Inter-series interval (<abbrev xmlns:xlink="http://www.w3.org/1999/xlink" xlink:title="seconds" id="ABBRID0EPYBK" xlink:type="simple">s</abbrev>)</td><td rowspan="1" colspan="1">6.51 ± 0.41<break/> (1.26–31.65)<break/> <italic><abbrev xmlns:xlink="http://www.w3.org/1999/xlink" xlink:title="number of recordings/series/calls" id="ABBRID0E3YBK" xlink:type="simple">N</abbrev></italic> = 135</td><td rowspan="1" colspan="1">7.98 ± 0.55<break/> (0.65–39.76)<break/> <italic><abbrev xmlns:xlink="http://www.w3.org/1999/xlink" xlink:title="number of recordings/series/calls" id="ABBRID0EJZBK" xlink:type="simple">N</abbrev></italic> = 112</td><td rowspan="1" colspan="1">p &lt; 0.001<break/> (U = 5593.5)</td><td rowspan="1" colspan="1">1.64 ± 0.19<break/> (0.88–2.83)<break/> <italic><abbrev xmlns:xlink="http://www.w3.org/1999/xlink" xlink:title="number of recordings/series/calls" id="ABBRID0E3ZBK" xlink:type="simple">N</abbrev></italic> = 12</td><td rowspan="1" colspan="1">p &lt; 0.001<break/> (U = 51)</td><td rowspan="1" colspan="1">H<sub>2.259</sub> = 42.7*</td></tr><tr><td rowspan="1" colspan="1">
                  <abbrev xmlns:xlink="http://www.w3.org/1999/xlink" xlink:title="frequency" id="ABBRID0ER1BK" xlink:type="simple">F</abbrev> initial (<abbrev xmlns:xlink="http://www.w3.org/1999/xlink" xlink:title="hertz" id="ABBRID0EV1BK" xlink:type="simple">Hz</abbrev>)</td><td rowspan="1" colspan="1">4348.02 ± 2.96<break/> (3980–4680)<break/> <italic><abbrev xmlns:xlink="http://www.w3.org/1999/xlink" xlink:title="number of recordings/series/calls" id="ABBRID0EC2BK" xlink:type="simple">N</abbrev></italic> = 1797</td><td rowspan="1" colspan="1">4414.17 ± 5.12<break/> (4070–4640)<break/> <italic><abbrev xmlns:xlink="http://www.w3.org/1999/xlink" xlink:title="number of recordings/series/calls" id="ABBRID0EP2BK" xlink:type="simple">N</abbrev></italic> = 533</td><td rowspan="1" colspan="1">p &lt; 0.001<break/> (U = 332858)</td><td rowspan="1" colspan="1">3449.55 ± 6.41<break/> (3230–3700)<break/> <italic><abbrev xmlns:xlink="http://www.w3.org/1999/xlink" xlink:title="number of recordings/series/calls" id="ABBRID0EC3BK" xlink:type="simple">N</abbrev></italic> = 200</td><td rowspan="1" colspan="1">p &lt; 0.001<break/> (U = 0)</td><td rowspan="1" colspan="1">H<sub>2.2530</sub> = 655.7*</td></tr><tr><td rowspan="1" colspan="1">
                  <abbrev xmlns:xlink="http://www.w3.org/1999/xlink" xlink:title="frequency" id="ABBRID0EX3BK" xlink:type="simple">F</abbrev> final (<abbrev xmlns:xlink="http://www.w3.org/1999/xlink" xlink:title="hertz" id="ABBRID0E23BK" xlink:type="simple">Hz</abbrev>)</td><td rowspan="1" colspan="1">4715.3 ± 3.29<break/> (4260–5010)<break/> <italic><abbrev xmlns:xlink="http://www.w3.org/1999/xlink" xlink:title="number of recordings/series/calls" id="ABBRID0EI4BK" xlink:type="simple">N</abbrev></italic> = 1797</td><td rowspan="1" colspan="1">4888.76 ± 3.82<break/> (4640–5150)<break/> <italic><abbrev xmlns:xlink="http://www.w3.org/1999/xlink" xlink:title="number of recordings/series/calls" id="ABBRID0EV4BK" xlink:type="simple">N</abbrev></italic> = 533</td><td rowspan="1" colspan="1">p &lt; 0.001<break/> (U = 142738)</td><td rowspan="1" colspan="1">3708.9 ± 9.28<break/> (3420–3980)<break/> <italic><abbrev xmlns:xlink="http://www.w3.org/1999/xlink" xlink:title="number of recordings/series/calls" id="ABBRID0EI5BK" xlink:type="simple">N</abbrev></italic> = 200</td><td rowspan="1" colspan="1">p &lt; 0.001<break/> (U = 0)</td><td rowspan="1" colspan="1">H<sub>2.2530</sub> = 1075.9*</td></tr><tr><td rowspan="1" colspan="1">
                  <abbrev xmlns:xlink="http://www.w3.org/1999/xlink" xlink:title="frequency" id="ABBRID0E45BK" xlink:type="simple">F</abbrev> maximum (<abbrev xmlns:xlink="http://www.w3.org/1999/xlink" xlink:title="hertz" id="ABBRID0EB6BK" xlink:type="simple">Hz</abbrev>)</td><td rowspan="1" colspan="1">4807.74 ± 3.46<break/> (4260–5060)<break/> <italic><abbrev xmlns:xlink="http://www.w3.org/1999/xlink" xlink:title="number of recordings/series/calls" id="ABBRID0EO6BK" xlink:type="simple">N</abbrev></italic> = 1797</td><td rowspan="1" colspan="1">4998.74 ± 4.27<break/> (4780–5250)<break/> <italic><abbrev xmlns:xlink="http://www.w3.org/1999/xlink" xlink:title="number of recordings/series/calls" id="ABBRID0E26BK" xlink:type="simple">N</abbrev></italic> = 533</td><td rowspan="1" colspan="1">p &lt; 0.001<break/> (U = 138045)</td><td rowspan="1" colspan="1">3907.05 ± 4.22<break/> (3750–4070)<break/> <italic><abbrev xmlns:xlink="http://www.w3.org/1999/xlink" xlink:title="number of recordings/series/calls" id="ABBRID0EOACK" xlink:type="simple">N</abbrev></italic> = 200</td><td rowspan="1" colspan="1">p &lt; 0.001<break/> (U = 0)</td><td rowspan="1" colspan="1">H<sub>2.2530</sub> = 1094.2*</td></tr><tr><td rowspan="1" colspan="1">
                  <abbrev xmlns:xlink="http://www.w3.org/1999/xlink" xlink:title="frequency" id="ABBRID0EDBCK" xlink:type="simple">F</abbrev> minimum (<abbrev xmlns:xlink="http://www.w3.org/1999/xlink" xlink:title="hertz" id="ABBRID0EHBCK" xlink:type="simple">Hz</abbrev>)</td><td rowspan="1" colspan="1">4348.02 ± 2.96<break/> (3980–4680)<break/> <italic><abbrev xmlns:xlink="http://www.w3.org/1999/xlink" xlink:title="number of recordings/series/calls" id="ABBRID0EUBCK" xlink:type="simple">N</abbrev></italic> = 1797</td><td rowspan="1" colspan="1">4414.17 ± 5.12<break/> (4070–4640)<break/> <italic><abbrev xmlns:xlink="http://www.w3.org/1999/xlink" xlink:title="number of recordings/series/calls" id="ABBRID0EBCCK" xlink:type="simple">N</abbrev></italic> = 533</td><td rowspan="1" colspan="1">p &lt; 0.001<break/> (U = 309752.5)</td><td rowspan="1" colspan="1">3449.55 ± 6.41<break/> (3230–3700)<break/> <italic><abbrev xmlns:xlink="http://www.w3.org/1999/xlink" xlink:title="number of recordings/series/calls" id="ABBRID0EUCCK" xlink:type="simple">N</abbrev></italic> = 200</td><td rowspan="1" colspan="1">p &lt; 0.001<break/> (U = 0)</td><td rowspan="1" colspan="1">H<sub>2.2530</sub> = 689.5*</td></tr><tr><td rowspan="1" colspan="1">
                  <abbrev xmlns:xlink="http://www.w3.org/1999/xlink" xlink:title="frequency" id="ABBRID0EJDCK" xlink:type="simple">F</abbrev> range (<abbrev xmlns:xlink="http://www.w3.org/1999/xlink" xlink:title="hertz" id="ABBRID0ENDCK" xlink:type="simple">Hz</abbrev>)</td><td rowspan="1" colspan="1">459.71 ± 3.27<break/> (40–840)<break/> <italic><abbrev xmlns:xlink="http://www.w3.org/1999/xlink" xlink:title="number of recordings/series/calls" id="ABBRID0E1DCK" xlink:type="simple">N</abbrev></italic> = 1797</td><td rowspan="1" colspan="1">584.58 ± 3.87<break/> (370–890)<break/> <italic><abbrev xmlns:xlink="http://www.w3.org/1999/xlink" xlink:title="number of recordings/series/calls" id="ABBRID0EHECK" xlink:type="simple">N</abbrev></italic> = 533</td><td rowspan="1" colspan="1">p &lt; 0.001<break/> (U = 229934)</td><td rowspan="1" colspan="1">457.5 ± 5.86<break/> (230–650)<break/> <italic><abbrev xmlns:xlink="http://www.w3.org/1999/xlink" xlink:title="number of recordings/series/calls" id="ABBRID0E1ECK" xlink:type="simple">N</abbrev></italic> = 200</td><td rowspan="1" colspan="1">p = 0.61<break/> (U = 175721)</td><td rowspan="1" colspan="1">H<sub>2.2530</sub> = 367.1*</td></tr><tr><td rowspan="1" colspan="1">
                  <abbrev xmlns:xlink="http://www.w3.org/1999/xlink" xlink:title="frequency" id="ABBRID0EPFCK" xlink:type="simple">F</abbrev> peak (<abbrev xmlns:xlink="http://www.w3.org/1999/xlink" xlink:title="hertz" id="ABBRID0ETFCK" xlink:type="simple">Hz</abbrev>)</td><td rowspan="1" colspan="1">4645.94 ± 4.39<break/> (4030–4920)<break/> <italic><abbrev xmlns:xlink="http://www.w3.org/1999/xlink" xlink:title="number of recordings/series/calls" id="ABBRID0EAGCK" xlink:type="simple">N</abbrev></italic> = 1797</td><td rowspan="1" colspan="1">4845.99 ± 4.22<break/> (4450–5100)<break/> <italic><abbrev xmlns:xlink="http://www.w3.org/1999/xlink" xlink:title="number of recordings/series/calls" id="ABBRID0ENGCK" xlink:type="simple">N</abbrev></italic> = 533</td><td rowspan="1" colspan="1">p &lt; 0.001<break/> (U = 157981.5)</td><td rowspan="1" colspan="1">3798.9 ± 4.87<break/> (3600–3890)<break/> <italic><abbrev xmlns:xlink="http://www.w3.org/1999/xlink" xlink:title="number of recordings/series/calls" id="ABBRID0EAHCK" xlink:type="simple">N</abbrev></italic> = 200</td><td rowspan="1" colspan="1">p &lt; 0.001<break/> (U = 0)</td><td rowspan="1" colspan="1">H<sub>2.2530</sub> = 1030.2*</td></tr></tbody></table></table-wrap><fig id="F5" position="float" orientation="portrait"><label>Figure 5.</label><caption><p>Oscillograms (top) and sonograms (bottom) of male advertisement calls of <bold>A</bold> <italic><tp:taxon-name><tp:taxon-name-part taxon-name-part-type="genus" reg="Ophryophryne">Ophryophryne</tp:taxon-name-part> <tp:taxon-name-part taxon-name-part-type="species" reg="elfina">elfina</tp:taxon-name-part></tp:taxon-name></italic> sp. n. (Lam Dong Prov., Bidoup-Nui Ba N.P., 1935 m a.s.l., 17°C) <bold>B</bold> <italic><tp:taxon-name><tp:taxon-name-part taxon-name-part-type="genus" reg="Ophryophryne">O.</tp:taxon-name-part> <tp:taxon-name-part taxon-name-part-type="species" reg="gerti">gerti</tp:taxon-name-part></tp:taxon-name></italic> (Dak Lak Prov., Chu Yang Sin N.P., 1020 m a.s.l., 22°C) <bold>C</bold> <italic><tp:taxon-name><tp:taxon-name-part taxon-name-part-type="genus" reg="Ophryophryne">O.</tp:taxon-name-part> <tp:taxon-name-part taxon-name-part-type="species" reg="synoria">synoria</tp:taxon-name-part></tp:taxon-name></italic> (Dak Lak Prov., Chu Yang Sin N.P., 750 m a.s.l., 21°C). The sampling rate lowered to 22.05 kHz.</p></caption><graphic xmlns:xlink="http://www.w3.org/1999/xlink" xlink:href="zookeys-672-049-g005.jpg" position="float" orientation="portrait" xlink:type="simple" id="oo_134586.jpg"/></fig><app id="App3"><title>Appendix 3</title><table-wrap id="T8" position="float" orientation="portrait"><caption><p>Measurements of advertisement call temporal parameters and one-way ANOVA/Kruskal-Wallis results for comparison (*p &lt; 0.001) between April and February sets of call recordings for <italic><tp:taxon-name><tp:taxon-name-part taxon-name-part-type="genus" reg="Ophryophryne">Ophryophryne</tp:taxon-name-part> <tp:taxon-name-part taxon-name-part-type="species" reg="elfina">elfina</tp:taxon-name-part></tp:taxon-name></italic> sp. n. Seconds (s), milliseconds (ms).</p></caption><table id="TID0EJEEM" rules="all"><tbody><tr><th rowspan="1" colspan="1">Parameters</th><th rowspan="1" colspan="1">
                  <italic><tp:taxon-name><tp:taxon-name-part taxon-name-part-type="genus" reg="Ophryophryne">O.</tp:taxon-name-part> <tp:taxon-name-part taxon-name-part-type="species" reg="elfina">elfina</tp:taxon-name-part></tp:taxon-name></italic> sp. n.<break/> 10–15 April 2014</th><th rowspan="1" colspan="1">
                  <italic><tp:taxon-name><tp:taxon-name-part taxon-name-part-type="genus" reg="Ophryophryne">O.</tp:taxon-name-part> <tp:taxon-name-part taxon-name-part-type="species" reg="elfina">elfina</tp:taxon-name-part></tp:taxon-name></italic> sp. n.<break/> 10 February 2015</th><th rowspan="1" colspan="1">Tukey/<break/> Mann-Whitney U post hoc tests</th><th rowspan="1" colspan="1">ANOVA/<break/> Kruskal-Wallis<break/> results</th></tr><tr><td rowspan="1" colspan="1">Temperature of recording</td><td rowspan="1" colspan="1">11.3–11.4°C</td><td rowspan="1" colspan="1">17.0–17.5°C</td><td rowspan="1" colspan="1">–</td><td rowspan="1" colspan="1">–</td></tr><tr><td rowspan="1" colspan="1">Number of males</td><td rowspan="1" colspan="1">2</td><td rowspan="1" colspan="1">1</td><td rowspan="1" colspan="1">–</td><td rowspan="1" colspan="1">–</td></tr><tr><td rowspan="1" colspan="1">Number of recordings</td><td rowspan="1" colspan="1">3</td><td rowspan="1" colspan="1">2</td><td rowspan="1" colspan="1">–</td><td rowspan="1" colspan="1">–</td></tr><tr><td rowspan="1" colspan="1">Number of series</td><td rowspan="1" colspan="1">93</td><td rowspan="1" colspan="1">47</td><td rowspan="1" colspan="1">–</td><td rowspan="1" colspan="1">–</td></tr><tr><td rowspan="1" colspan="1">Number of calls</td><td rowspan="1" colspan="1">1301</td><td rowspan="1" colspan="1">496</td><td rowspan="1" colspan="1">–</td><td rowspan="1" colspan="1">–</td></tr><tr><td rowspan="1" colspan="1">Call repetition rate per recording (calls/s)</td><td rowspan="1" colspan="1">1.25 ± 0.35<break/> (0.77–1.95)<break/> <italic>N</italic> = 3</td><td rowspan="1" colspan="1">1.07 ± 0.06<break/> (1.01–1.12)<break/> <italic>N</italic> = 2</td><td rowspan="1" colspan="1">p = 0.71</td><td rowspan="1" colspan="1">F<sub>1.3</sub> = 0.2</td></tr><tr><td rowspan="1" colspan="1">Number of calls per series</td><td rowspan="1" colspan="1">14 ± 0.45<break/> (2–22)<break/> <italic>N</italic> = 93</td><td rowspan="1" colspan="1">10.53 ± 0.72<break/> (3–21)<break/> <italic>N</italic> = 47</td><td rowspan="1" colspan="1">p &lt; 0.001</td><td rowspan="1" colspan="1">F<sub>1.138</sub> = 18.2*</td></tr><tr><td rowspan="1" colspan="1">Series duration (s)</td><td rowspan="1" colspan="1">3.37 ± 0.1<break/> (0.43– 5.05)<break/> <italic>N</italic> = 93</td><td rowspan="1" colspan="1">3.52 ± 0.27<break/> (0.61–9)<break/> <italic>N</italic> = 47</td><td rowspan="1" colspan="1">p = 0.52</td><td rowspan="1" colspan="1">F<sub>1.138</sub> = 0.4</td></tr><tr><td rowspan="1" colspan="1">Call repetition rate per series (calls/s)</td><td rowspan="1" colspan="1">4.22 ± 0.08<break/> (2.92–5.49)<break/> <italic>N</italic> = 93</td><td rowspan="1" colspan="1">3.18 ± 0.1<break/> (1.33–4.91)<break/> <italic>N</italic> = 47</td><td rowspan="1" colspan="1">p &lt; 0.001</td><td rowspan="1" colspan="1">F<sub>1.138</sub> = 63.9*</td></tr><tr><td rowspan="1" colspan="1">Call duration (ms)</td><td rowspan="1" colspan="1">70 ± 0.27<break/> (25–112)<break/> <italic>N</italic> = 1301</td><td rowspan="1" colspan="1">79 ± 0.32<break/> (48–102)<break/> <italic>N</italic> = 496</td><td rowspan="1" colspan="1">p &lt; 0.001<break/> (U = 131097)</td><td rowspan="1" colspan="1">H<sub>1.1798</sub> = 380.2*</td></tr><tr><td rowspan="1" colspan="1">Inter-calls interval (ms)</td><td rowspan="1" colspan="1">184 ± 1.72<break/> (96–621)<break/> <italic>N</italic> = 1209</td><td rowspan="1" colspan="1">271.17 ± 4.92<break/> (102–942)<break/> <italic>N</italic> = 448</td><td rowspan="1" colspan="1">p &lt; 0.001<break/> (U = 109162)</td><td rowspan="1" colspan="1">H<sub>1.1657</sub> = 349.2*</td></tr><tr><td rowspan="1" colspan="1">Inter-series interval (s)</td><td rowspan="1" colspan="1">6.72 ± 0.54<break/> (1.26–31.65)<break/> <italic>N</italic> = 90</td><td rowspan="1" colspan="1">6.09 ± 0.56<break/> (1.42–22.14)<break/> <italic>N</italic> = 45</td><td rowspan="1" colspan="1">p = 0.83<break/> (U = 2022)</td><td rowspan="1" colspan="1">H<sub>1.136</sub> = 0.05</td></tr></tbody></table></table-wrap></app><table-wrap id="T2" position="float" orientation="portrait"><label>Table 2.</label><caption><p>Uncorrected <italic>p</italic>-distance (percentage) between 16S rRNA sequences of <italic><tp:taxon-name><tp:taxon-name-part taxon-name-part-type="genus" reg="Ophryophryne">Ophryophryne</tp:taxon-name-part></tp:taxon-name></italic> species and outgroup species included in phylogenetic analyses (below the diagonal), and standard error estimates (above the diagonal). The ingroup mean uncorrected <italic>p</italic>-distances are shown on the diagonal and shaded with grey.</p></caption><table id="TID0EWSBG" rules="all"><tbody><tr><th rowspan="1" colspan="1"/><th rowspan="1" colspan="1">Species</th><th rowspan="1" colspan="1">1</th><th rowspan="1" colspan="1">2</th><th rowspan="1" colspan="1">3</th><th rowspan="1" colspan="1">4</th><th rowspan="1" colspan="1">5</th><th rowspan="1" colspan="1">6</th><th rowspan="1" colspan="1">7</th><th rowspan="1" colspan="1">8</th><th rowspan="1" colspan="1">9</th><th rowspan="1" colspan="1">10</th><th rowspan="1" colspan="1">11</th><th rowspan="1" colspan="1">12</th><th rowspan="1" colspan="1">13</th><th rowspan="1" colspan="1">14</th><th rowspan="1" colspan="1">15</th><th rowspan="1" colspan="1">16</th><th rowspan="1" colspan="1">17</th><th rowspan="1" colspan="1">18</th><th rowspan="1" colspan="1">19</th><th rowspan="1" colspan="1">20</th></tr><tr><td rowspan="1" colspan="1">
                  <bold>1</bold>
                </td><td rowspan="1" colspan="1">
                  <italic><tp:taxon-name><tp:taxon-name-part taxon-name-part-type="genus" reg="Ophryophryne">O.</tp:taxon-name-part> <tp:taxon-name-part taxon-name-part-type="species" reg="gerti">gerti</tp:taxon-name-part></tp:taxon-name></italic> (Subclade A)</td><td rowspan="1" colspan="1" style="background-color:#a7a9ac">
                  <bold>0.5</bold>
                </td><td rowspan="1" colspan="1">1.1</td><td rowspan="1" colspan="1">1.1</td><td rowspan="1" colspan="1">1.7</td><td rowspan="1" colspan="1">1.6</td><td rowspan="1" colspan="1">1.9</td><td rowspan="1" colspan="1">1.8</td><td rowspan="1" colspan="1">1.7</td><td rowspan="1" colspan="1">2.0</td><td rowspan="1" colspan="1">1.9</td><td rowspan="1" colspan="1">1.9</td><td rowspan="1" colspan="1">2.1</td><td rowspan="1" colspan="1">2.2</td><td rowspan="1" colspan="1">2.1</td><td rowspan="1" colspan="1">2.2</td><td rowspan="1" colspan="1">2.2</td><td rowspan="1" colspan="1">2.1</td><td rowspan="1" colspan="1">1.9</td><td rowspan="1" colspan="1">2.2</td><td rowspan="1" colspan="1">2.4</td></tr><tr><td rowspan="1" colspan="1">
                  <bold>2</bold>
                </td><td rowspan="1" colspan="1">
                  <italic><tp:taxon-name><tp:taxon-name-part taxon-name-part-type="genus" reg="Ophryophryne">O.</tp:taxon-name-part> <tp:taxon-name-part taxon-name-part-type="species" reg="synoria">synoria</tp:taxon-name-part></tp:taxon-name></italic> (Subclade B)</td><td rowspan="1" colspan="1">4.1</td><td rowspan="1" colspan="1" style="background-color:#a7a9ac">
                  <bold>0.4</bold>
                </td><td rowspan="1" colspan="1">0.9</td><td rowspan="1" colspan="1">1.6</td><td rowspan="1" colspan="1">1.6</td><td rowspan="1" colspan="1">1.9</td><td rowspan="1" colspan="1">1.8</td><td rowspan="1" colspan="1">1.8</td><td rowspan="1" colspan="1">1.8</td><td rowspan="1" colspan="1">1.8</td><td rowspan="1" colspan="1">1.7</td><td rowspan="1" colspan="1">2.0</td><td rowspan="1" colspan="1">2.1</td><td rowspan="1" colspan="1">2.1</td><td rowspan="1" colspan="1">2.2</td><td rowspan="1" colspan="1">2.2</td><td rowspan="1" colspan="1">2.0</td><td rowspan="1" colspan="1">1.9</td><td rowspan="1" colspan="1">2.2</td><td rowspan="1" colspan="1">2.3</td></tr><tr><td rowspan="1" colspan="1">
                  <bold>3</bold>
                </td><td rowspan="1" colspan="1">
                  <italic><tp:taxon-name><tp:taxon-name-part taxon-name-part-type="genus" reg="Ophryophryne">O.</tp:taxon-name-part> <tp:taxon-name-part taxon-name-part-type="species" reg="synoria">synoria</tp:taxon-name-part></tp:taxon-name></italic> (Subclade C)</td><td rowspan="1" colspan="1">5.0</td><td rowspan="1" colspan="1">2.6</td><td rowspan="1" colspan="1" style="background-color:#a7a9ac">
                  <bold>0.9</bold>
                </td><td rowspan="1" colspan="1">1.7</td><td rowspan="1" colspan="1">1.6</td><td rowspan="1" colspan="1">1.8</td><td rowspan="1" colspan="1">1.9</td><td rowspan="1" colspan="1">1.7</td><td rowspan="1" colspan="1">1.8</td><td rowspan="1" colspan="1">1.8</td><td rowspan="1" colspan="1">1.6</td><td rowspan="1" colspan="1">2.0</td><td rowspan="1" colspan="1">2.1</td><td rowspan="1" colspan="1">2.1</td><td rowspan="1" colspan="1">2.1</td><td rowspan="1" colspan="1">2.1</td><td rowspan="1" colspan="1">2.0</td><td rowspan="1" colspan="1">1.9</td><td rowspan="1" colspan="1">2.2</td><td rowspan="1" colspan="1">2.2</td></tr><tr><td rowspan="1" colspan="1">
                  <bold>4</bold>
                </td><td rowspan="1" colspan="1">
                  <italic><tp:taxon-name><tp:taxon-name-part taxon-name-part-type="genus" reg="Ophryophryne">O.</tp:taxon-name-part> <tp:taxon-name-part taxon-name-part-type="species" reg="elfina">elfina</tp:taxon-name-part></tp:taxon-name></italic> sp. n. (Subclade D)</td><td rowspan="1" colspan="1">9.1</td><td rowspan="1" colspan="1">9.3</td><td rowspan="1" colspan="1">10.0</td><td rowspan="1" colspan="1" style="background-color:#a7a9ac">
                  <bold>0.0</bold>
                </td><td rowspan="1" colspan="1">0.9</td><td rowspan="1" colspan="1">1.8</td><td rowspan="1" colspan="1">1.6</td><td rowspan="1" colspan="1">1.7</td><td rowspan="1" colspan="1">2.1</td><td rowspan="1" colspan="1">1.8</td><td rowspan="1" colspan="1">1.9</td><td rowspan="1" colspan="1">2.2</td><td rowspan="1" colspan="1">2.0</td><td rowspan="1" colspan="1">2.2</td><td rowspan="1" colspan="1">2.2</td><td rowspan="1" colspan="1">2.3</td><td rowspan="1" colspan="1">2.1</td><td rowspan="1" colspan="1">2.1</td><td rowspan="1" colspan="1">2.3</td><td rowspan="1" colspan="1">2.2</td></tr><tr><td rowspan="1" colspan="1">
                  <bold>5</bold>
                </td><td rowspan="1" colspan="1">
                  <italic><tp:taxon-name><tp:taxon-name-part taxon-name-part-type="genus" reg="Ophryophryne">O.</tp:taxon-name-part> <tp:taxon-name-part taxon-name-part-type="species" reg="elfina">elfina</tp:taxon-name-part></tp:taxon-name></italic> sp. n. (Subclade E)</td><td rowspan="1" colspan="1">8.2</td><td rowspan="1" colspan="1">8.9</td><td rowspan="1" colspan="1">8.7</td><td rowspan="1" colspan="1">3.1</td><td rowspan="1" colspan="1" style="background-color:#a7a9ac">
                  <bold>0.8</bold>
                </td><td rowspan="1" colspan="1">1.8</td><td rowspan="1" colspan="1">1.6</td><td rowspan="1" colspan="1">1.6</td><td rowspan="1" colspan="1">2.1</td><td rowspan="1" colspan="1">2.0</td><td rowspan="1" colspan="1">2.1</td><td rowspan="1" colspan="1">2.2</td><td rowspan="1" colspan="1">1.8</td><td rowspan="1" colspan="1">2.3</td><td rowspan="1" colspan="1">2.2</td><td rowspan="1" colspan="1">2.1</td><td rowspan="1" colspan="1">2.1</td><td rowspan="1" colspan="1">2.0</td><td rowspan="1" colspan="1">2.3</td><td rowspan="1" colspan="1">2.3</td></tr><tr><td rowspan="1" colspan="1">
                  <bold>6</bold>
                </td><td rowspan="1" colspan="1">
                  <italic><tp:taxon-name><tp:taxon-name-part taxon-name-part-type="genus" reg="Ophryophryne">O.</tp:taxon-name-part> <tp:taxon-name-part taxon-name-part-type="species" reg="microstoma">microstoma</tp:taxon-name-part></tp:taxon-name></italic>
                </td><td rowspan="1" colspan="1">10.9</td><td rowspan="1" colspan="1">11.8</td><td rowspan="1" colspan="1">11.6</td><td rowspan="1" colspan="1">9.7</td><td rowspan="1" colspan="1">9.5</td><td rowspan="1" colspan="1" style="background-color:#a7a9ac">
                  <bold>3.7</bold>
                </td><td rowspan="1" colspan="1">1.3</td><td rowspan="1" colspan="1">1.5</td><td rowspan="1" colspan="1">1.6</td><td rowspan="1" colspan="1">1.9</td><td rowspan="1" colspan="1">1.7</td><td rowspan="1" colspan="1">1.7</td><td rowspan="1" colspan="1">1.8</td><td rowspan="1" colspan="1">1.9</td><td rowspan="1" colspan="1">2.1</td><td rowspan="1" colspan="1">2.2</td><td rowspan="1" colspan="1">2.0</td><td rowspan="1" colspan="1">1.9</td><td rowspan="1" colspan="1">2.4</td><td rowspan="1" colspan="1">2.4</td></tr><tr><td rowspan="1" colspan="1">
                  <bold>7</bold>
                </td><td rowspan="1" colspan="1">
                  <italic><tp:taxon-name><tp:taxon-name-part taxon-name-part-type="genus" reg="Ophryophryne">O.</tp:taxon-name-part> <tp:taxon-name-part taxon-name-part-type="species" reg="hansi">hansi</tp:taxon-name-part></tp:taxon-name></italic>
                </td><td rowspan="1" colspan="1">10.9</td><td rowspan="1" colspan="1">12.6</td><td rowspan="1" colspan="1">13.0</td><td rowspan="1" colspan="1">9.7</td><td rowspan="1" colspan="1">10.0</td><td rowspan="1" colspan="1">7.6</td><td rowspan="1" colspan="1" style="background-color:#a7a9ac">
                  <bold>0.0</bold>
                </td><td rowspan="1" colspan="1">1.3</td><td rowspan="1" colspan="1">1.7</td><td rowspan="1" colspan="1">1.8</td><td rowspan="1" colspan="1">1.7</td><td rowspan="1" colspan="1">1.9</td><td rowspan="1" colspan="1">1.8</td><td rowspan="1" colspan="1">2.1</td><td rowspan="1" colspan="1">2.2</td><td rowspan="1" colspan="1">2.3</td><td rowspan="1" colspan="1">1.9</td><td rowspan="1" colspan="1">1.8</td><td rowspan="1" colspan="1">2.4</td><td rowspan="1" colspan="1">2.5</td></tr><tr><td rowspan="1" colspan="1">
                  <bold>8</bold>
                </td><td rowspan="1" colspan="1">
                  <tp:taxon-name><tp:taxon-name-part taxon-name-part-type="genus" reg="Ophryophryne">O.</tp:taxon-name-part> <tp:taxon-name-part taxon-name-part-type="uncertainty-rank">cf.</tp:taxon-name-part> <tp:taxon-name-part taxon-name-part-type="species" reg="poilani">poilani</tp:taxon-name-part></tp:taxon-name></td><td rowspan="1" colspan="1">9.1</td><td rowspan="1" colspan="1">10.5</td><td rowspan="1" colspan="1">10.6</td><td rowspan="1" colspan="1">8.6</td><td rowspan="1" colspan="1">9.4</td><td rowspan="1" colspan="1">7.8</td><td rowspan="1" colspan="1">7.3</td><td rowspan="1" colspan="1" style="background-color:#a7a9ac">
                  <bold>3.3</bold>
                </td><td rowspan="1" colspan="1">1.8</td><td rowspan="1" colspan="1">1.7</td><td rowspan="1" colspan="1">1.7</td><td rowspan="1" colspan="1">1.8</td><td rowspan="1" colspan="1">1.7</td><td rowspan="1" colspan="1">2.0</td><td rowspan="1" colspan="1">2.1</td><td rowspan="1" colspan="1">2.5</td><td rowspan="1" colspan="1">1.9</td><td rowspan="1" colspan="1">1.7</td><td rowspan="1" colspan="1">2.2</td><td rowspan="1" colspan="1">2.2</td></tr><tr><td rowspan="1" colspan="1">
                  <bold>9</bold>
                </td><td rowspan="1" colspan="1">
                  <italic><tp:taxon-name><tp:taxon-name-part taxon-name-part-type="genus" reg="Xenophrys">Xenophrys</tp:taxon-name-part> <tp:taxon-name-part taxon-name-part-type="species" reg="minor">minor</tp:taxon-name-part></tp:taxon-name></italic>
                </td><td rowspan="1" colspan="1">12.8</td><td rowspan="1" colspan="1">13.0</td><td rowspan="1" colspan="1">12.7</td><td rowspan="1" colspan="1">10.3</td><td rowspan="1" colspan="1">10.9</td><td rowspan="1" colspan="1">8.0</td><td rowspan="1" colspan="1">10.8</td><td rowspan="1" colspan="1">8.8</td><td rowspan="1" colspan="1" style="background-color:#a7a9ac">–</td><td rowspan="1" colspan="1">1.8</td><td rowspan="1" colspan="1">1.4</td><td rowspan="1" colspan="1">1.9</td><td rowspan="1" colspan="1">2.0</td><td rowspan="1" colspan="1">2.0</td><td rowspan="1" colspan="1">2.2</td><td rowspan="1" colspan="1">2.1</td><td rowspan="1" colspan="1">1.5</td><td rowspan="1" colspan="1">1.7</td><td rowspan="1" colspan="1">2.3</td><td rowspan="1" colspan="1">2.4</td></tr><tr><td rowspan="1" colspan="1">
                  <bold>10</bold>
                </td><td rowspan="1" colspan="1">
                  <italic><tp:taxon-name><tp:taxon-name-part taxon-name-part-type="genus" reg="Xenophrys">Xenophrys</tp:taxon-name-part></tp:taxon-name></italic> sp.</td><td rowspan="1" colspan="1">11.6</td><td rowspan="1" colspan="1">12.2</td><td rowspan="1" colspan="1">11.9</td><td rowspan="1" colspan="1">11.1</td><td rowspan="1" colspan="1">11.7</td><td rowspan="1" colspan="1">10.3</td><td rowspan="1" colspan="1">9.5</td><td rowspan="1" colspan="1">8.8</td><td rowspan="1" colspan="1">7.8</td><td rowspan="1" colspan="1" style="background-color:#a7a9ac">–</td><td rowspan="1" colspan="1">1.3</td><td rowspan="1" colspan="1">1.8</td><td rowspan="1" colspan="1">1.8</td><td rowspan="1" colspan="1">1.8</td><td rowspan="1" colspan="1">2.2</td><td rowspan="1" colspan="1">2.4</td><td rowspan="1" colspan="1">1.7</td><td rowspan="1" colspan="1">1.7</td><td rowspan="1" colspan="1">2.2</td><td rowspan="1" colspan="1">2.2</td></tr><tr><td rowspan="1" colspan="1">
                  <bold>11</bold>
                </td><td rowspan="1" colspan="1">
                  <italic><tp:taxon-name><tp:taxon-name-part taxon-name-part-type="genus" reg="Xenophrys">Xenophrys</tp:taxon-name-part> <tp:taxon-name-part taxon-name-part-type="species" reg="omeimontis">omeimontis</tp:taxon-name-part></tp:taxon-name></italic>
                </td><td rowspan="1" colspan="1">10.8</td><td rowspan="1" colspan="1">11.4</td><td rowspan="1" colspan="1">11.0</td><td rowspan="1" colspan="1">9.9</td><td rowspan="1" colspan="1">10.2</td><td rowspan="1" colspan="1">8.8</td><td rowspan="1" colspan="1">9.6</td><td rowspan="1" colspan="1">8.4</td><td rowspan="1" colspan="1">5.3</td><td rowspan="1" colspan="1">3.7</td><td rowspan="1" colspan="1" style="background-color:#a7a9ac">–</td><td rowspan="1" colspan="1">1.7</td><td rowspan="1" colspan="1">1.8</td><td rowspan="1" colspan="1">1.8</td><td rowspan="1" colspan="1">2.1</td><td rowspan="1" colspan="1">2.1</td><td rowspan="1" colspan="1">1.2</td><td rowspan="1" colspan="1">1.6</td><td rowspan="1" colspan="1">2.2</td><td rowspan="1" colspan="1">2.2</td></tr><tr><td rowspan="1" colspan="1">
                  <bold>12</bold>
                </td><td rowspan="1" colspan="1">
                  <tp:taxon-name><tp:taxon-name-part taxon-name-part-type="genus" reg="Xenophrys">Xenophrys</tp:taxon-name-part> <tp:taxon-name-part taxon-name-part-type="uncertainty-rank">cf.</tp:taxon-name-part> <tp:taxon-name-part taxon-name-part-type="species" reg="maosonensis">maosonensis</tp:taxon-name-part></tp:taxon-name></td><td rowspan="1" colspan="1">13.6</td><td rowspan="1" colspan="1">14.7</td><td rowspan="1" colspan="1">15.1</td><td rowspan="1" colspan="1">14.4</td><td rowspan="1" colspan="1">15.2</td><td rowspan="1" colspan="1">10.5</td><td rowspan="1" colspan="1">12.8</td><td rowspan="1" colspan="1">9.7</td><td rowspan="1" colspan="1">11.1</td><td rowspan="1" colspan="1">10.3</td><td rowspan="1" colspan="1">9.9</td><td rowspan="1" colspan="1" style="background-color:#a7a9ac">–</td><td rowspan="1" colspan="1">1.4</td><td rowspan="1" colspan="1">1.4</td><td rowspan="1" colspan="1">1.9</td><td rowspan="1" colspan="1">2.2</td><td rowspan="1" colspan="1">1.8</td><td rowspan="1" colspan="1">1.7</td><td rowspan="1" colspan="1">2.4</td><td rowspan="1" colspan="1">2.4</td></tr><tr><td rowspan="1" colspan="1">
                  <bold>13</bold>
                </td><td rowspan="1" colspan="1">
                  <tp:taxon-name><tp:taxon-name-part taxon-name-part-type="genus" reg="Xenophrys">Xenophrys</tp:taxon-name-part> <tp:taxon-name-part taxon-name-part-type="uncertainty-rank">cf.</tp:taxon-name-part> <tp:taxon-name-part taxon-name-part-type="species" reg="parva">parva</tp:taxon-name-part></tp:taxon-name></td><td rowspan="1" colspan="1">13.6</td><td rowspan="1" colspan="1">14.2</td><td rowspan="1" colspan="1">14.3</td><td rowspan="1" colspan="1">11.1</td><td rowspan="1" colspan="1">10.7</td><td rowspan="1" colspan="1">10.1</td><td rowspan="1" colspan="1">11.4</td><td rowspan="1" colspan="1">9.7</td><td rowspan="1" colspan="1">9.5</td><td rowspan="1" colspan="1">9.1</td><td rowspan="1" colspan="1">9.1</td><td rowspan="1" colspan="1">7.4</td><td rowspan="1" colspan="1" style="background-color:#a7a9ac">–</td><td rowspan="1" colspan="1">1.6</td><td rowspan="1" colspan="1">1.9</td><td rowspan="1" colspan="1">2.3</td><td rowspan="1" colspan="1">1.7</td><td rowspan="1" colspan="1">1.8</td><td rowspan="1" colspan="1">2.5</td><td rowspan="1" colspan="1">2.4</td></tr><tr><td rowspan="1" colspan="1">
                  <bold>14</bold>
                </td><td rowspan="1" colspan="1">
                  <tp:taxon-name><tp:taxon-name-part taxon-name-part-type="genus" reg="Xenophrys">Xenophrys</tp:taxon-name-part> <tp:taxon-name-part taxon-name-part-type="uncertainty-rank">cf.</tp:taxon-name-part> <tp:taxon-name-part taxon-name-part-type="species" reg="daweimontis">daweimontis</tp:taxon-name-part></tp:taxon-name></td><td rowspan="1" colspan="1">12.8</td><td rowspan="1" colspan="1">13.4</td><td rowspan="1" colspan="1">14.3</td><td rowspan="1" colspan="1">14.8</td><td rowspan="1" colspan="1">14.5</td><td rowspan="1" colspan="1">11.3</td><td rowspan="1" colspan="1">14.0</td><td rowspan="1" colspan="1">11.5</td><td rowspan="1" colspan="1">11.1</td><td rowspan="1" colspan="1">9.5</td><td rowspan="1" colspan="1">9.1</td><td rowspan="1" colspan="1">6.6</td><td rowspan="1" colspan="1">6.2</td><td rowspan="1" colspan="1" style="background-color:#a7a9ac">–</td><td rowspan="1" colspan="1">2.0</td><td rowspan="1" colspan="1">2.3</td><td rowspan="1" colspan="1">2.0</td><td rowspan="1" colspan="1">2.1</td><td rowspan="1" colspan="1">2.6</td><td rowspan="1" colspan="1">2.3</td></tr><tr><td rowspan="1" colspan="1">
                  <bold>15</bold>
                </td><td rowspan="1" colspan="1">
                  <tp:taxon-name><tp:taxon-name-part taxon-name-part-type="genus" reg="Xenophrys">Xenophrys</tp:taxon-name-part> <tp:taxon-name-part taxon-name-part-type="uncertainty-rank">cf.</tp:taxon-name-part> <tp:taxon-name-part taxon-name-part-type="species" reg="aceras">aceras</tp:taxon-name-part></tp:taxon-name></td><td rowspan="1" colspan="1">16.5</td><td rowspan="1" colspan="1">16.3</td><td rowspan="1" colspan="1">16.0</td><td rowspan="1" colspan="1">18.1</td><td rowspan="1" colspan="1">18.3</td><td rowspan="1" colspan="1">16.9</td><td rowspan="1" colspan="1">18.9</td><td rowspan="1" colspan="1">14.8</td><td rowspan="1" colspan="1">14.8</td><td rowspan="1" colspan="1">14.0</td><td rowspan="1" colspan="1">12.8</td><td rowspan="1" colspan="1">13.6</td><td rowspan="1" colspan="1">14.4</td><td rowspan="1" colspan="1">13.6</td><td rowspan="1" colspan="1" style="background-color:#a7a9ac">–</td><td rowspan="1" colspan="1">2.5</td><td rowspan="1" colspan="1">2.0</td><td rowspan="1" colspan="1">1.9</td><td rowspan="1" colspan="1">2.3</td><td rowspan="1" colspan="1">2.4</td></tr><tr><td rowspan="1" colspan="1">
                  <bold>16</bold>
                </td><td rowspan="1" colspan="1">
                  <italic><tp:taxon-name><tp:taxon-name-part taxon-name-part-type="genus" reg="Megophrys">Megophrys</tp:taxon-name-part> <tp:taxon-name-part taxon-name-part-type="species" reg="nasuta">nasuta</tp:taxon-name-part></tp:taxon-name></italic>
                </td><td rowspan="1" colspan="1">14.5</td><td rowspan="1" colspan="1">16.0</td><td rowspan="1" colspan="1">16.4</td><td rowspan="1" colspan="1">16.0</td><td rowspan="1" colspan="1">14.5</td><td rowspan="1" colspan="1">15.8</td><td rowspan="1" colspan="1">17.8</td><td rowspan="1" colspan="1">15.8</td><td rowspan="1" colspan="1">14.0</td><td rowspan="1" colspan="1">14.4</td><td rowspan="1" colspan="1">13.6</td><td rowspan="1" colspan="1">13.6</td><td rowspan="1" colspan="1">13.2</td><td rowspan="1" colspan="1">14.8</td><td rowspan="1" colspan="1">16.5</td><td rowspan="1" colspan="1" style="background-color:#a7a9ac">–</td><td rowspan="1" colspan="1">2.0</td><td rowspan="1" colspan="1">2.2</td><td rowspan="1" colspan="1">2.6</td><td rowspan="1" colspan="1">2.4</td></tr><tr><td rowspan="1" colspan="1">
                  <bold>17</bold>
                </td><td rowspan="1" colspan="1">
                  <italic><tp:taxon-name><tp:taxon-name-part taxon-name-part-type="genus" reg="Brachytarsophrys">Brachytarsophrys</tp:taxon-name-part> <tp:taxon-name-part taxon-name-part-type="species" reg="feae">feae</tp:taxon-name-part></tp:taxon-name></italic>
                </td><td rowspan="1" colspan="1">12.8</td><td rowspan="1" colspan="1">13.0</td><td rowspan="1" colspan="1">13.7</td><td rowspan="1" colspan="1">10.7</td><td rowspan="1" colspan="1">11.5</td><td rowspan="1" colspan="1">11.5</td><td rowspan="1" colspan="1">11.7</td><td rowspan="1" colspan="1">10.9</td><td rowspan="1" colspan="1">7.0</td><td rowspan="1" colspan="1">7.4</td><td rowspan="1" colspan="1">5.3</td><td rowspan="1" colspan="1">11.1</td><td rowspan="1" colspan="1">9.1</td><td rowspan="1" colspan="1">11.1</td><td rowspan="1" colspan="1">12.3</td><td rowspan="1" colspan="1">14.4</td><td rowspan="1" colspan="1" style="background-color:#a7a9ac">–</td><td rowspan="1" colspan="1">1.4</td><td rowspan="1" colspan="1">2.4</td><td rowspan="1" colspan="1">2.4</td></tr><tr><td rowspan="1" colspan="1">
                  <bold>18</bold>
                </td><td rowspan="1" colspan="1">
                  <italic><tp:taxon-name><tp:taxon-name-part taxon-name-part-type="genus" reg="Brachytarsophrys">Brachytarsophrys</tp:taxon-name-part> <tp:taxon-name-part taxon-name-part-type="species" reg="carinense">carinense</tp:taxon-name-part></tp:taxon-name></italic>
                </td><td rowspan="1" colspan="1">11.5</td><td rowspan="1" colspan="1">11.4</td><td rowspan="1" colspan="1">12.0</td><td rowspan="1" colspan="1">11.5</td><td rowspan="1" colspan="1">11.5</td><td rowspan="1" colspan="1">11.5</td><td rowspan="1" colspan="1">11.3</td><td rowspan="1" colspan="1">10.1</td><td rowspan="1" colspan="1">8.6</td><td rowspan="1" colspan="1">7.4</td><td rowspan="1" colspan="1">7.4</td><td rowspan="1" colspan="1">10.3</td><td rowspan="1" colspan="1">9.5</td><td rowspan="1" colspan="1">11.9</td><td rowspan="1" colspan="1">12.3</td><td rowspan="1" colspan="1">12.8</td><td rowspan="1" colspan="1">4.9</td><td rowspan="1" colspan="1" style="background-color:#a7a9ac">–</td><td rowspan="1" colspan="1">2.2</td><td rowspan="1" colspan="1">2.3</td></tr><tr><td rowspan="1" colspan="1">
                  <bold>19</bold>
                </td><td rowspan="1" colspan="1">
                  <italic><tp:taxon-name><tp:taxon-name-part taxon-name-part-type="genus" reg="Leptolalax">Leptolalax</tp:taxon-name-part></tp:taxon-name></italic>
                </td><td rowspan="1" colspan="1">17.5</td><td rowspan="1" colspan="1">18.8</td><td rowspan="1" colspan="1">19.4</td><td rowspan="1" colspan="1">18.5</td><td rowspan="1" colspan="1">19.9</td><td rowspan="1" colspan="1">21.0</td><td rowspan="1" colspan="1">21.1</td><td rowspan="1" colspan="1">18.9</td><td rowspan="1" colspan="1">21.8</td><td rowspan="1" colspan="1">19.8</td><td rowspan="1" colspan="1">21.0</td><td rowspan="1" colspan="1">20.2</td><td rowspan="1" colspan="1">19.3</td><td rowspan="1" colspan="1">21.4</td><td rowspan="1" colspan="1">22.6</td><td rowspan="1" colspan="1">23.9</td><td rowspan="1" colspan="1">20.2</td><td rowspan="1" colspan="1">18.9</td><td rowspan="1" colspan="1" style="background-color:#a7a9ac">–</td><td rowspan="1" colspan="1">2.2</td></tr><tr><td rowspan="1" colspan="1">
                  <bold>20</bold>
                </td><td rowspan="1" colspan="1">
                  <italic><tp:taxon-name><tp:taxon-name-part taxon-name-part-type="genus" reg="Leptobrachium">Leptobrachium</tp:taxon-name-part></tp:taxon-name></italic>
                </td><td rowspan="1" colspan="1">23.1</td><td rowspan="1" colspan="1">23.9</td><td rowspan="1" colspan="1">24.0</td><td rowspan="1" colspan="1">22.2</td><td rowspan="1" colspan="1">21.8</td><td rowspan="1" colspan="1">23.5</td><td rowspan="1" colspan="1">24.7</td><td rowspan="1" colspan="1">23.1</td><td rowspan="1" colspan="1">22.8</td><td rowspan="1" colspan="1">22.0</td><td rowspan="1" colspan="1">21.8</td><td rowspan="1" colspan="1">23.3</td><td rowspan="1" colspan="1">22.4</td><td rowspan="1" colspan="1">23.7</td><td rowspan="1" colspan="1">23.7</td><td rowspan="1" colspan="1">22.2</td><td rowspan="1" colspan="1">20.4</td><td rowspan="1" colspan="1">20.8</td><td rowspan="1" colspan="1">21.8</td><td rowspan="1" colspan="1" style="background-color:#a7a9ac">–</td></tr></tbody></table></table-wrap><fig id="F7" position="float" orientation="portrait"><label>Figure 7.</label><caption><p>Holotype <italic><tp:taxon-name><tp:taxon-name-part taxon-name-part-type="genus" reg="Ophryophryne">Ophryophryne</tp:taxon-name-part> <tp:taxon-name-part taxon-name-part-type="species" reg="gerti">gerti</tp:taxon-name-part></tp:taxon-name></italic> (<named-content xmlns:xlink="http://www.w3.org/1999/xlink" content-type="dwc:institutional_code" xlink:type="simple">BMNH</named-content> 1921.4.1.324, male) in preservative: <bold>A</bold> dorsal view <bold>B</bold> ventral view <bold>C</bold> head, lateral view <bold>D</bold> volar view of the left hand <bold>E</bold> plantar view of the left foot. Photos by S. Mahony.</p></caption><graphic xmlns:xlink="http://www.w3.org/1999/xlink" xlink:href="zookeys-672-049-g007.jpg" position="float" orientation="portrait" xlink:type="simple" id="oo_134588.jpg"/></fig></tp:treatment-sec><ref-list><ref id="B72"><mixed-citation xmlns:xlink="http://www.w3.org/1999/xlink" xlink:type="simple">
          <person-group><name name-style="western"><surname>Orlov</surname><given-names>NL</given-names></name><name name-style="western"><surname>Nguyen</surname><given-names>SN</given-names></name><name name-style="western"><surname>Ho</surname><given-names>CT</given-names></name></person-group> (<year>2008</year>) <article-title>Description of a new species and new records of <italic><tp:taxon-name><tp:taxon-name-part taxon-name-part-type="genus">Rhacophorus</tp:taxon-name-part></tp:taxon-name></italic> genus (<tp:taxon-name><tp:taxon-name-part taxon-name-part-type="class">Amphibia</tp:taxon-name-part></tp:taxon-name>: <tp:taxon-name><tp:taxon-name-part taxon-name-part-type="order">Anura</tp:taxon-name-part></tp:taxon-name>: <tp:taxon-name><tp:taxon-name-part taxon-name-part-type="family">Rhacophoridae</tp:taxon-name-part></tp:taxon-name>) with the review of amphibians and reptiles diversity of Chu Yang Sin National Park (Dac Lac Province, Vietnam).</article-title> <source>Russian Journal of Herpetology</source> <volume>15</volume>: <fpage>67</fpage>–<lpage>84</lpage>.</mixed-citation></ref><ref id="B100"><mixed-citation xmlns:xlink="http://www.w3.org/1999/xlink" xlink:type="simple">
          <person-group><name name-style="western"><surname>Stuart</surname><given-names>BL</given-names></name><name name-style="western"><surname>Rowley</surname><given-names>JJL</given-names></name><name name-style="western"><surname>Neang</surname><given-names>T</given-names></name><name name-style="western"><surname>Emmett</surname><given-names>DA</given-names></name><name name-style="western"><surname>Sitha</surname><given-names>S</given-names></name></person-group> (<year>2010</year>) <article-title>Significant new records of amphibians and reptiles from Virachey National Park, northeastern Cambodia.</article-title> <source>Cambodian Journal of Natural History</source> <volume>2010</volume>: <fpage>38</fpage>–<lpage>47</lpage>.</mixed-citation></ref><ref id="B82"><mixed-citation xmlns:xlink="http://www.w3.org/1999/xlink" xlink:type="simple">
          <person-group><name name-style="western"><surname>Poyarkov [Paiarkov]</surname><given-names>NA Jr.</given-names></name><name name-style="western"><surname>Vasilieva</surname><given-names>AB</given-names></name></person-group> (<year>2011</year>) <article-title>Chuong 5. Bò Sát — Lương củ VQG (Vườn Quốc Gia) Bidoup–Núi Bà [Chapter 5. Reptiles and Amphibians of Bidoup–Nui Ba National Park]</article-title>. In: <person-group><name name-style="western"><surname>Nguyen</surname><given-names>DH</given-names></name><name name-style="western"><surname>Kuznetsov</surname><given-names>AN</given-names></name></person-group> (<role>Eds</role>) <source>Da Dang Sinh Hoc Va Dac Trung Sinh Thai Vuon Quoc Gia Bidoup–Nui Ba, Hanoi</source>, <publisher-name>Nha Xuat Ban Hoa Hoc Tu Nhien Va Cong Nghe Publishing House</publisher-name>, pp <fpage>169</fpage>–<lpage>220</lpage>. [In Vietnamese]</mixed-citation></ref><ref id="B62"><mixed-citation xmlns:xlink="http://www.w3.org/1999/xlink" xlink:type="simple">
          <person-group><name name-style="western"><surname>Nguyen</surname><given-names>TQ</given-names></name><name name-style="western"><surname>Phung</surname><given-names>TM</given-names></name><name name-style="western"><surname>Schneider</surname><given-names>N</given-names></name><name name-style="western"><surname>Botov</surname><given-names>A</given-names></name><name name-style="western"><surname>Tran</surname><given-names>DTA</given-names></name><name name-style="western"><surname>Ziegler</surname><given-names>T</given-names></name></person-group> (<year>2014</year>) <article-title>New records of amphibians and reptiles from southern Vietnam.</article-title> <source>Bonn zoological Bulletin</source> <volume>63</volume>(<issue>2</issue>): <fpage>148</fpage>–<lpage>156</lpage>.</mixed-citation></ref><ref id="B67"><mixed-citation xmlns:xlink="http://www.w3.org/1999/xlink" xlink:type="simple">
          <person-group><name name-style="western"><surname>Ohler</surname><given-names>A</given-names></name></person-group> (<year>2003</year>) <article-title>Revision of the genus <italic><tp:taxon-name><tp:taxon-name-part taxon-name-part-type="genus">Ophryophryne</tp:taxon-name-part></tp:taxon-name></italic> Boulenger, 1903 (<tp:taxon-name><tp:taxon-name-part taxon-name-part-type="family">Megophryidae</tp:taxon-name-part></tp:taxon-name>) with description of two new species. Alytes.</article-title> <source>Paris</source> <volume>21</volume>: <fpage>23</fpage>–<lpage>42</lpage>.</mixed-citation></ref><ref id="B10"><mixed-citation xmlns:xlink="http://www.w3.org/1999/xlink" xlink:type="simple">
          <person-group><name name-style="western"><surname>Delorme</surname><given-names>M</given-names></name><name name-style="western"><surname>Dubois</surname><given-names>A</given-names></name><name name-style="western"><surname>Grosjean</surname><given-names>S</given-names></name><name name-style="western"><surname>Ohler</surname><given-names>A</given-names></name></person-group> (<year>2006</year>) <article-title>Une nouvelle ergotaxinomie des <tp:taxon-name><tp:taxon-name-part taxon-name-part-type="family">Megophryidae</tp:taxon-name-part></tp:taxon-name> (<tp:taxon-name><tp:taxon-name-part taxon-name-part-type="class">Amphibia</tp:taxon-name-part></tp:taxon-name>, <tp:taxon-name><tp:taxon-name-part taxon-name-part-type="order">Anura</tp:taxon-name-part></tp:taxon-name>).</article-title> <source>Alytes, Paris</source> <volume>24</volume>: <fpage>6</fpage>–<lpage>21</lpage>. [In French]</mixed-citation></ref><ref id="B15"><mixed-citation xmlns:xlink="http://www.w3.org/1999/xlink" xlink:type="simple">
          <person-group><name name-style="western"><surname>Fei</surname><given-names>L</given-names></name><name name-style="western"><surname>Hu</surname><given-names>S-q</given-names></name><name name-style="western"><surname>Ye</surname><given-names>C-y</given-names></name><name name-style="western"><surname>Huang</surname><given-names>Y-z</given-names></name></person-group> (<year>2009</year>) <source>Fauna Sinica. <tp:taxon-name><tp:taxon-name-part taxon-name-part-type="class">Amphibia</tp:taxon-name-part></tp:taxon-name>. Volume 2. <tp:taxon-name><tp:taxon-name-part taxon-name-part-type="order">Anura</tp:taxon-name-part></tp:taxon-name>.</source> <publisher-name>Chinese Academy of Science; Science Press</publisher-name>, <publisher-loc>Beijing</publisher-loc>, <size units="page">957 pp</size>. [In Chinese]</mixed-citation></ref><ref id="B53"><mixed-citation xmlns:xlink="http://www.w3.org/1999/xlink" xlink:type="simple">
          <person-group><name name-style="western"><surname>Mahony</surname><given-names>S</given-names></name><name name-style="western"><surname>Foley</surname><given-names>NM</given-names></name><name name-style="western"><surname>Biju</surname><given-names>SD</given-names></name><name name-style="western"><surname>Teeling</surname><given-names>EC</given-names></name></person-group> (<year>2017</year>) <article-title>Evolutionary history of the Asian Horned Frogs (<tp:taxon-name><tp:taxon-name-part taxon-name-part-type="subfamily">Megophryinae</tp:taxon-name-part></tp:taxon-name>): integrative approaches to timetree dating in the absence of a fossil record.</article-title> <source>Molecular Biology and Evolution</source> <volume>34</volume>(<issue>3</issue>): <fpage>744</fpage>–<lpage>771</lpage>. <ext-link xlink:type="simple" ext-link-type="doi" xlink:href="10.1093/molbev/msw267">https://doi.org/10.1093/molbev/msw267</ext-link></mixed-citation></ref><ref id="B20"><mixed-citation xmlns:xlink="http://www.w3.org/1999/xlink" xlink:type="simple">
          <person-group><name name-style="western"><surname>Frost</surname><given-names>DR</given-names></name><name name-style="western"><surname>Grant</surname><given-names>T</given-names></name><name name-style="western"><surname>Faivovich</surname><given-names>J</given-names></name><name name-style="western"><surname>Bain</surname><given-names>RH</given-names></name><name name-style="western"><surname>Haas</surname><given-names>A</given-names></name><name name-style="western"><surname>Haddad</surname><given-names>CFB</given-names></name><name name-style="western"><surname>de Sá</surname><given-names>RO</given-names></name><name name-style="western"><surname>Channing</surname><given-names>A</given-names></name><name name-style="western"><surname>Wilkinson</surname><given-names>M</given-names></name><name name-style="western"><surname>Donnellan</surname><given-names>SC</given-names></name><name name-style="western"><surname>Raxworthy</surname><given-names>CJ</given-names></name><name name-style="western"><surname>Campbell</surname><given-names>JA</given-names></name><name name-style="western"><surname>Blotto</surname><given-names>BL</given-names></name><name name-style="western"><surname>Moler</surname><given-names>PE</given-names></name><name name-style="western"><surname>Drewes</surname><given-names>RC</given-names></name><name name-style="western"><surname>Nussbaum</surname><given-names>RA</given-names></name><name name-style="western"><surname>Lynch</surname><given-names>JD</given-names></name><name name-style="western"><surname>Green</surname><given-names>DM</given-names></name><name name-style="western"><surname>Wheeler</surname><given-names>WC</given-names></name></person-group> (<year>2006</year>) <article-title>The amphibian tree of life</article-title>. <source>Bulletin of the American Museum of Natural History</source> <volume>297</volume>: <fpage>1</fpage>–<lpage>370</lpage>. <ext-link xlink:type="simple" ext-link-type="doi" xlink:href="10.1206/0003-0090(2006)297[0001:TATOL]2.0.CO;2">https://doi.org/10.1206/0003-0090(2006)297[0001:TATOL]2.0.CO;2</ext-link></mixed-citation></ref><ref id="B123"><mixed-citation xmlns:xlink="http://www.w3.org/1999/xlink" xlink:type="simple">
          <person-group><name name-style="western"><surname>Zhang</surname><given-names>P</given-names></name><name name-style="western"><surname>Liang</surname><given-names>D</given-names></name><name name-style="western"><surname>Mao</surname><given-names>R-L</given-names></name><name name-style="western"><surname>Hillis</surname><given-names>DM</given-names></name><name name-style="western"><surname>Wake</surname><given-names>DB</given-names></name><name name-style="western"><surname>Cannatella</surname><given-names>D</given-names></name></person-group> (<year>2013</year>) <article-title>Efficient Sequencing of Anuran mtDNAs and a Mitogenomic Exploration of the Phylogeny and Evolution of Frogs.</article-title> <source>Molecular Biology and Evolution</source> <volume>30</volume>(<issue>8</issue>): <fpage>1899</fpage>–<lpage>1915</lpage>. <ext-link xlink:type="simple" ext-link-type="doi" xlink:href="10.1093/molbev/mst091">https://doi.org/10.1093/molbev/mst091</ext-link></mixed-citation></ref><ref id="B126"><mixed-citation xmlns:xlink="http://www.w3.org/1999/xlink" xlink:type="simple">
          <person-group><name name-style="western"><surname>Zheng</surname><given-names>Y</given-names></name><name name-style="western"><surname>Zeng</surname><given-names>X</given-names></name><name name-style="western"><surname>Yuan</surname><given-names>Y</given-names></name><name name-style="western"><surname>Liu</surname><given-names>Z</given-names></name></person-group> (<year>2004</year>) <article-title>Phylogenetic positions of <italic><tp:taxon-name><tp:taxon-name-part taxon-name-part-type="genus">Ophryophryne</tp:taxon-name-part></tp:taxon-name></italic> and four <italic><tp:taxon-name><tp:taxon-name-part taxon-name-part-type="genus">Leptobrachium</tp:taxon-name-part></tp:taxon-name></italic> group genera in <tp:taxon-name><tp:taxon-name-part taxon-name-part-type="family">Megophryidae</tp:taxon-name-part></tp:taxon-name> (<tp:taxon-name><tp:taxon-name-part taxon-name-part-type="order">Anura</tp:taxon-name-part></tp:taxon-name>).</article-title> <source>Sichuan Dong Wu</source> <volume>23</volume>(<issue>3</issue>): <fpage>290</fpage>–<lpage>295</lpage>. [In Chinese]</mixed-citation></ref><ref id="B118"><mixed-citation xmlns:xlink="http://www.w3.org/1999/xlink" xlink:type="simple">
          <person-group><name name-style="western"><surname>Xu</surname><given-names>Q</given-names></name><name name-style="western"><surname>Liu</surname><given-names>S</given-names></name><name name-style="western"><surname>Wan</surname><given-names>R</given-names></name><name name-style="western"><surname>Yue</surname><given-names>B</given-names></name><name name-style="western"><surname>Zhang</surname><given-names>X</given-names></name></person-group> (<year>2014</year>) <article-title>The complete mitochondrial genome of the <italic><tp:taxon-name><tp:taxon-name-part taxon-name-part-type="genus">Vibrissaphora</tp:taxon-name-part> <tp:taxon-name-part taxon-name-part-type="species">boringii</tp:taxon-name-part></tp:taxon-name></italic> (<tp:taxon-name><tp:taxon-name-part taxon-name-part-type="order">Anura</tp:taxon-name-part></tp:taxon-name>: <tp:taxon-name><tp:taxon-name-part taxon-name-part-type="family">Megophryidae</tp:taxon-name-part></tp:taxon-name>).</article-title> <source>Mitochondrial DNA</source> <volume>27</volume>(<issue>1</issue>): <fpage>758</fpage>–<lpage>759</lpage>. <ext-link xlink:type="simple" ext-link-type="doi" xlink:href="10.3109/19401736.2014.915527">https://doi.org/10.3109/19401736.2014.915527</ext-link></mixed-citation></ref><ref id="B101"><mixed-citation xmlns:xlink="http://www.w3.org/1999/xlink" xlink:type="simple">
          <person-group><name name-style="western"><surname>Stuart</surname><given-names>BL</given-names></name><name name-style="western"><surname>Sok</surname><given-names>K</given-names></name><name name-style="western"><surname>Neang</surname><given-names>T</given-names></name></person-group> (<year>2006</year>) <article-title>A collection of amphibians and reptiles from hilly eastern Cambodia.</article-title> <source>Raffles Bulletin of Zoology</source> <volume>54</volume>: <fpage>129</fpage>–<lpage>155</lpage>.</mixed-citation></ref><ref id="B110"><mixed-citation xmlns:xlink="http://www.w3.org/1999/xlink" xlink:type="simple">
          <person-group><name name-style="western"><surname>Vassilieva</surname><given-names>AB</given-names></name><name name-style="western"><surname>Galoyan</surname><given-names>EA</given-names></name><name name-style="western"><surname>Poyarkov</surname><given-names>NA</given-names></name><name name-style="western"><surname>Geissler</surname><given-names>P</given-names></name></person-group> (<year>2016</year>) <source>A Photographic Field Guide to the Amphibians and Reptiles of the Lowland Monsoon Forests of Southern Vietnam. Frankfurt Contributions to Natural History, Vol. 36.</source> <publisher-name>Chimaira Buchhandelsgesellschaft mbH</publisher-name>, <publisher-loc>Frankfurt-am-Main</publisher-loc>, <size units="page">319 pp</size>.</mixed-citation></ref><ref id="B112"><mixed-citation xmlns:xlink="http://www.w3.org/1999/xlink" xlink:type="simple">
          <person-group><name name-style="western"><surname>Vences</surname><given-names>M</given-names></name><name name-style="western"><surname>Thomas</surname><given-names>M</given-names></name><name name-style="western"><surname>Bonett</surname><given-names>RM</given-names></name><name name-style="western"><surname>Vieites</surname><given-names>DR</given-names></name></person-group> (<year>2005a</year>) <article-title>Deciphering amphibian diversity through DNA barcoding: chances and challenges. Philosophical Transactions of the Royal Society London, Ser.</article-title> <source>B</source> <volume>360</volume>: <fpage>1859</fpage>–<lpage>1868</lpage>.</mixed-citation></ref><ref id="B113"><mixed-citation xmlns:xlink="http://www.w3.org/1999/xlink" xlink:type="simple">
          <person-group><name name-style="western"><surname>Vences</surname><given-names>M</given-names></name><name name-style="western"><surname>Thomas</surname><given-names>M</given-names></name><name name-style="western"><surname>Van der Meijden</surname><given-names>A</given-names></name><name name-style="western"><surname>Chiari</surname><given-names>Y</given-names></name><name name-style="western"><surname>Vieites</surname><given-names>DR</given-names></name></person-group> (<year>2005b</year>) <article-title>Comparative performance of the 16S rRNA gene in DNA barcoding of amphibians</article-title>. <source>Frontiers in Zoology</source> <volume>2</volume>: <fpage>5</fpage>. <ext-link xlink:type="simple" ext-link-type="doi" xlink:href="10.1186/1742-9994-2-5">https://doi.org/10.1186/1742-9994-2-5</ext-link></mixed-citation></ref><ref id="B114"><mixed-citation xmlns:xlink="http://www.w3.org/1999/xlink" xlink:type="simple">
          <person-group><name name-style="western"><surname>Vieites</surname><given-names>DR</given-names></name><name name-style="western"><surname>Wollenberg</surname><given-names>KC</given-names></name><name name-style="western"><surname>Andreone</surname><given-names>F</given-names></name><name name-style="western"><surname>Kohler</surname><given-names>J</given-names></name><name name-style="western"><surname>Glaw</surname><given-names>F</given-names></name><name name-style="western"><surname>Vences</surname><given-names>M</given-names></name></person-group> (<year>2009</year>) <article-title>Vast underestimation of Madagascar’s biodiversity evidenced by an integrative amphibian inventory.</article-title> <source>Proceedings of the National Academy of Sciences of the United States of America</source> <volume>106</volume>: <fpage>8267</fpage>–<lpage>8272</lpage>. <ext-link xlink:type="simple" ext-link-type="doi" xlink:href="10.1073/pnas.0810821106">https://doi.org/10.1073/pnas.0810821106</ext-link></mixed-citation></ref><ref id="B78"><mixed-citation xmlns:xlink="http://www.w3.org/1999/xlink" xlink:type="simple">
          <person-group><name name-style="western"><surname>Poyarkov</surname><given-names>NA Jr.</given-names></name><name name-style="western"><surname>Rowley</surname><given-names>JJL</given-names></name><name name-style="western"><surname>Gogoleva</surname><given-names>SS</given-names></name><name name-style="western"><surname>Vassilieva</surname><given-names>AB</given-names></name><name name-style="western"><surname>Galoyan</surname><given-names>EA</given-names></name><name name-style="western"><surname>Orlov</surname><given-names>NL</given-names></name></person-group> (<year>2015a</year>) <article-title>A new species of <italic><tp:taxon-name><tp:taxon-name-part taxon-name-part-type="genus">Leptolalax</tp:taxon-name-part></tp:taxon-name></italic> (<tp:taxon-name><tp:taxon-name-part taxon-name-part-type="order">Anura</tp:taxon-name-part></tp:taxon-name>: <tp:taxon-name><tp:taxon-name-part taxon-name-part-type="family">Megophryidae</tp:taxon-name-part></tp:taxon-name>) from the western Langbian Plateau, southern Vietnam.</article-title> <source>Zootaxa</source> <volume>3931</volume>(<issue>2</issue>): <fpage>221</fpage>–<lpage>252</lpage>. <ext-link xlink:type="simple" ext-link-type="doi" xlink:href="10.11646/zootaxa.3931.2.3">https://doi.org/10.11646/zootaxa.3931.2.3</ext-link></mixed-citation></ref><ref id="B79"><mixed-citation xmlns:xlink="http://www.w3.org/1999/xlink" xlink:type="simple">
          <person-group><name name-style="western"><surname>Poyarkov</surname><given-names>NA Jr.</given-names></name><name name-style="western"><surname>Orlov</surname><given-names>NL</given-names></name><name name-style="western"><surname>Moiseeva</surname><given-names>AV</given-names></name><name name-style="western"><surname>Pawangkhanant</surname><given-names>P</given-names></name><name name-style="western"><surname>Ruangsuwan</surname><given-names>T</given-names></name><name name-style="western"><surname>Vassilieva</surname><given-names>AB</given-names></name><name name-style="western"><surname>Galoyan</surname><given-names>EA</given-names></name><name name-style="western"><surname>Nguyen</surname><given-names>TT</given-names></name><name name-style="western"><surname>Gogoleva</surname><given-names>SS</given-names></name></person-group> (<year>2015b</year>) <article-title>Sorting out moss frogs: mtDNA data on taxonomic diversity and phylogenetic relationships of the Indochinese species of the genus <italic><tp:taxon-name><tp:taxon-name-part taxon-name-part-type="genus">Theloderma</tp:taxon-name-part></tp:taxon-name></italic> (<tp:taxon-name><tp:taxon-name-part taxon-name-part-type="order">Anura</tp:taxon-name-part></tp:taxon-name>, <tp:taxon-name><tp:taxon-name-part taxon-name-part-type="family">Rhacophoridae</tp:taxon-name-part></tp:taxon-name>).</article-title> <source>Russian Journal of Herpetology</source> <volume>22</volume>(<issue>4</issue>): <fpage>241</fpage>–<lpage>280</lpage>.</mixed-citation></ref><ref id="B47"><mixed-citation xmlns:xlink="http://www.w3.org/1999/xlink" xlink:type="simple">
          <person-group><name name-style="western"><surname>Kuznetsov</surname><given-names>AN</given-names></name><name name-style="western"><surname>Kuznetsova</surname><given-names>SP</given-names></name></person-group> (<year>2011</year>) <article-title>Chuong 2. Thực Vật VQG Bidoup–Núi Bà [Chapter 5. Reptiles and Amphibians of Bidoup–Nui Ba National Park]</article-title>. In: <person-group><name name-style="western"><surname>Nguyen</surname><given-names>DH</given-names></name><name name-style="western"><surname>Kuznetsov</surname><given-names>AN</given-names></name></person-group> (<role>Eds</role>) <source>Da Dang Sinh Hoc Va Dac Trung Sinh Thai Vuon Quoc Gia Bidoup–Nui Ba</source>, <publisher-name>Nha Xuat Ban Hoa Hoc Tu Nhien Va Cong Nghe Publishing House</publisher-name>, <publisher-loc>Hanoi</publisher-loc>, <fpage>37</fpage>–<lpage>105</lpage>. [In Vietnamese]</mixed-citation></ref><ref id="B41"><mixed-citation xmlns:xlink="http://www.w3.org/1999/xlink" xlink:type="simple">
          <institution xlink:type="simple">IUCN Standards and Petitions Subcommittee</institution> (<year>2016</year>) <source>Guidelines for Using the IUCN Red List Categories and Criteria. Version 12</source>. Prepared by the <publisher-name>Standards and Petitions Subcommittee</publisher-name>, <size units="page">101 pp</size>. <ext-link xlink:type="simple" ext-link-type="uri" xlink:href="http://www.iucnredlist.org/documents/RedListGuidelines.pdf">http://www.iucnredlist.org/documents/RedListGuidelines.pdf</ext-link></mixed-citation></ref><ref id="B99"><mixed-citation xmlns:xlink="http://www.w3.org/1999/xlink" xlink:type="simple">
          <person-group><name name-style="western"><surname>Stuart</surname><given-names>BL</given-names></name></person-group> (<year>2005</year>) <article-title>New frog records from Laos.</article-title> <source>Herpetological Review</source> <volume>36</volume>: <fpage>473</fpage>–<lpage>479</lpage>.</mixed-citation></ref><ref id="B1"><mixed-citation xmlns:xlink="http://www.w3.org/1999/xlink" xlink:type="simple">
          <person-group><name name-style="western"><surname>Bain</surname><given-names>RH</given-names></name><name name-style="western"><surname>Nguyen</surname><given-names>TQ</given-names></name><name name-style="western"><surname>Doan</surname><given-names>KV</given-names></name></person-group> (<year>2007</year>) <article-title>New herpetofaunal records from Vietnam.</article-title> <source>Herpetological Review</source> <volume>38</volume>: <fpage>107</fpage>–<lpage>117</lpage>.</mixed-citation></ref><ref id="B16"><mixed-citation xmlns:xlink="http://www.w3.org/1999/xlink" xlink:type="simple">
          <person-group><name name-style="western"><surname>Fei</surname><given-names>L</given-names></name><name name-style="western"><surname>Ye</surname><given-names>C-y</given-names></name><name name-style="western"><surname>Jiang</surname><given-names>J-p</given-names></name></person-group> (<year>2010</year>) <source>Colored Atlas of Chinese Amphibians</source>. <publisher-name>Sichuan Publishing Group/Sichuan Publishing House of Science and Technology</publisher-name>, <size units="page">519 pp</size>. [In Chinese]</mixed-citation></ref><ref id="B17"><mixed-citation xmlns:xlink="http://www.w3.org/1999/xlink" xlink:type="simple">
          <person-group><name name-style="western"><surname>Fei</surname><given-names>L</given-names></name><name name-style="western"><surname>Ye</surname><given-names>C-y</given-names></name><name name-style="western"><surname>Jiang</surname><given-names>J-p</given-names></name></person-group> (<year>2012</year>) <source>Colored Atlas of Chinese Amphibians and Their Distributions.</source> <publisher-name>Sichuan Publishing House of Science and Technology</publisher-name>, <publisher-loc>Sichuan, China</publisher-loc>, <size units="page">619 pp</size>. [In Chinese]</mixed-citation></ref><ref id="B44"><mixed-citation xmlns:xlink="http://www.w3.org/1999/xlink" xlink:type="simple">
          <person-group><name name-style="western"><surname>Khonsue</surname><given-names>W</given-names></name><name name-style="western"><surname>Thirakhupt</surname><given-names>K</given-names></name></person-group> (<year>2001</year>) <article-title>A checklist of the amphibians of Thailand.</article-title> <source>Natural History Journal of Chulalongkorn University</source> <volume>1</volume>: <fpage>69</fpage>–<lpage>82</lpage>.</mixed-citation></ref><ref id="B7"><mixed-citation xmlns:xlink="http://www.w3.org/1999/xlink" xlink:type="simple">
          <person-group><name name-style="western"><surname>Chan-ard</surname><given-names>T</given-names></name></person-group> (<year>2003</year>) <source>A Photographic Guide to Amphibians in Thailand. Darnsutha Press Co., Ltd.</source> <publisher-name>, Bangkok</publisher-name>, <publisher-loc>Thailand</publisher-loc>, <size units="page">176 pp</size>. [In Thai]</mixed-citation></ref><ref id="B65"><mixed-citation xmlns:xlink="http://www.w3.org/1999/xlink" xlink:type="simple">
          <person-group><name name-style="western"><surname>Nguyen</surname><given-names>VS</given-names></name><name name-style="western"><surname>Ho</surname><given-names>TC</given-names></name><name name-style="western"><surname>Nguyen</surname><given-names>QT</given-names></name></person-group> (<year>2009</year>) <source>Herpetofauna of Vietnam.</source> <publisher-name>Edition Chimaira</publisher-name>, <publisher-loc>Frankfurt am Main</publisher-loc>, <size units="page">768 pp</size>.</mixed-citation></ref><ref id="B4"><mixed-citation xmlns:xlink="http://www.w3.org/1999/xlink" xlink:type="simple">
          <person-group><name name-style="western"><surname>Bourret</surname><given-names>R</given-names></name></person-group> (<year>1937</year>) <article-title>Notes herpétologiques sur l’Indochine française. XIV. Les batraciens de la collection du Laboratoire des Sciences Naturelles de l’Université. Descriptions de quinze espèces ou variétés nouvelles. Annexe au Bulletin Général de l’Instruction Publique.</article-title> <source>Hanoi</source> <volume>1937</volume>: <fpage>5</fpage>–<lpage>56</lpage>. [In French]</mixed-citation></ref><ref id="B49"><mixed-citation xmlns:xlink="http://www.w3.org/1999/xlink" xlink:type="simple">
          <person-group><name name-style="western"><surname>Liu</surname><given-names>C-c</given-names></name><name name-style="western"><surname>Hu</surname><given-names>S-q</given-names></name></person-group> (<year>1962</year>) <article-title>A herpetological report of Kwangsi</article-title>. <source>Acta Zoologica Sinica</source>/ <publisher-name>Dong wu xue bao</publisher-name>, <publisher-loc>Beijing</publisher-loc> <volume>14</volume>(Supplement): <fpage>73</fpage>–<lpage>104</lpage>. [In Chinese]</mixed-citation></ref><ref id="B37"><mixed-citation xmlns:xlink="http://www.w3.org/1999/xlink" xlink:type="simple">
          <person-group><name name-style="western"><surname>Huang</surname><given-names>Y</given-names></name><name name-style="western"><surname>Fei</surname><given-names>L</given-names></name><name name-style="western"><surname>Ye</surname><given-names>C</given-names></name></person-group> (<year>1991</year>) <article-title>Studies on internal oral structures of tadpoles of Chinese <tp:taxon-name><tp:taxon-name-part taxon-name-part-type="family">Pelobatidae</tp:taxon-name-part></tp:taxon-name>.</article-title> <source>Acta Biologica Sinica</source> <volume>10</volume>: <fpage>71</fpage>–<lpage>99</lpage>. [In Chinese]</mixed-citation></ref><ref id="B29"><mixed-citation xmlns:xlink="http://www.w3.org/1999/xlink" xlink:type="simple">
          <person-group><name name-style="western"><surname>Grosjean</surname><given-names>S</given-names></name></person-group> (<year>2003</year>) <article-title>A redescription of the external and buccopharyngeal morphology of the tadpole of <italic><tp:taxon-name><tp:taxon-name-part taxon-name-part-type="genus">Ophryophryne</tp:taxon-name-part> <tp:taxon-name-part taxon-name-part-type="species">microstoma</tp:taxon-name-part></tp:taxon-name></italic> Boulenger, 1903 (<tp:taxon-name><tp:taxon-name-part taxon-name-part-type="family">Megophryidae</tp:taxon-name-part></tp:taxon-name>).</article-title> <source>Alytes</source> <volume>21</volume>(<issue>1–2</issue>): <fpage>45</fpage>–<lpage>58</lpage>.</mixed-citation></ref></ref-list></tp:taxon-treatment>
